# Supplementary material for: Erythrocyte invasion-neutralising antibodies prevent Plasmodium falciparum RH5 from binding to basigin-containing membrane protein complexes
Source: eLife. 2023 Oct 5;12:e83681. doi: 10.7554/eLife.83681 (PMC10569788; doi:10.7554/eLife.83681)
Supplement: Figure 1—source data 2. [file elife-83681-fig1-data2.zip]

Archive with 68 entries (64 files):
- Figure 1 - source data 2/
- __MACOSX/._Figure 1 - source data 2
- Figure 1 - source data 2/.DS_Store
- __MACOSX/Figure 1 - source data 2/._.DS_Store
- Figure 1 - source data 2/1a/
- __MACOSX/Figure 1 - source data 2/._1a
- Figure 1 - source data 2/1b/
- __MACOSX/Figure 1 - source data 2/._1b
- Figure 1 - source data 2/1c/
- __MACOSX/Figure 1 - source data 2/._1c
- Figure 1 - source data 2/1a/lower middle.jpg
- __MACOSX/Figure 1 - source data 2/1a/._lower middle.jpg
- Figure 1 - source data 2/1a/.DS_Store
- __MACOSX/Figure 1 - source data 2/1a/._.DS_Store
- Figure 1 - source data 2/1a/upper and upper middle markup.tif
- __MACOSX/Figure 1 - source data 2/1a/._upper and upper middle markup.tif
- Figure 1 - source data 2/1a/lower.jpg
- __MACOSX/Figure 1 - source data 2/1a/._lower.jpg
- Figure 1 - source data 2/1a/lower middle markup.tif
- __MACOSX/Figure 1 - source data 2/1a/._lower middle markup.tif
- Figure 1 - source data 2/1a/upper  and upper middle.jpg
- __MACOSX/Figure 1 - source data 2/1a/._upper  and upper middle.jpg
- Figure 1 - source data 2/1a/lower markup.tif
- __MACOSX/Figure 1 - source data 2/1a/._lower markup.tif
- Figure 1 - source data 2/1b/upper panel PMCA.jpg
- __MACOSX/Figure 1 - source data 2/1b/._upper panel PMCA.jpg
- Figure 1 - source data 2/1b/lower panel MCT1.jpg
- __MACOSX/Figure 1 - source data 2/1b/._lower panel MCT1.jpg
- Figure 1 - source data 2/1b/upper panel PMCA markup.jpg
- __MACOSX/Figure 1 - source data 2/1b/._upper panel PMCA markup.jpg
- Figure 1 - source data 2/1b/.DS_Store
- __MACOSX/Figure 1 - source data 2/1b/._.DS_Store
- Figure 1 - source data 2/1b/upper panel MCT1 markup.jpg
- __MACOSX/Figure 1 - source data 2/1b/._upper panel MCT1 markup.jpg
- Figure 1 - source data 2/1b/lower panel basigin markup.jpg
- __MACOSX/Figure 1 - source data 2/1b/._lower panel basigin markup.jpg
- Figure 1 - source data 2/1b/upper panel basigin markup.jpg
- __MACOSX/Figure 1 - source data 2/1b/._upper panel basigin markup.jpg
- Figure 1 - source data 2/1b/lower panel PMCA markup.jpg
- __MACOSX/Figure 1 - source data 2/1b/._lower panel PMCA markup.jpg
- Figure 1 - source data 2/1b/lower panel basigin.jpg
- __MACOSX/Figure 1 - source data 2/1b/._lower panel basigin.jpg
- Figure 1 - source data 2/1b/lower panel MCT1 markup.jpg
- __MACOSX/Figure 1 - source data 2/1b/._lower panel MCT1 markup.jpg
- Figure 1 - source data 2/1b/upper panel basigin.jpg
- __MACOSX/Figure 1 - source data 2/1b/._upper panel basigin.jpg
- Figure 1 - source data 2/1b/upper panel MCT1.jpg
- __MACOSX/Figure 1 - source data 2/1b/._upper panel MCT1.jpg
- Figure 1 - source data 2/1b/lower panel PMCA.jpg
- __MACOSX/Figure 1 - source data 2/1b/._lower panel PMCA.jpg
- Figure 1 - source data 2/1c/lower middle markup.jpg
- __MACOSX/Figure 1 - source data 2/1c/._lower middle markup.jpg
- Figure 1 - source data 2/1c/lower middle.jpg
- __MACOSX/Figure 1 - source data 2/1c/._lower middle.jpg
- Figure 1 - source data 2/1c/lower panel.jpg
- __MACOSX/Figure 1 - source data 2/1c/._lower panel.jpg
- Figure 1 - source data 2/1c/.DS_Store
- __MACOSX/Figure 1 - source data 2/1c/._.DS_Store
- Figure 1 - source data 2/1c/upper panel markup.jpg
- __MACOSX/Figure 1 - source data 2/1c/._upper panel markup.jpg
- Figure 1 - source data 2/1c/lower panel markup.tif
- __MACOSX/Figure 1 - source data 2/1c/._lower panel markup.tif
- Figure 1 - source data 2/1c/upper middle markup.tif
- __MACOSX/Figure 1 - source data 2/1c/._upper middle markup.tif
- Figure 1 - source data 2/1c/upper panel.jpg
- __MACOSX/Figure 1 - source data 2/1c/._upper panel.jpg
- Figure 1 - source data 2/1c/upper middle.jpg
- __MACOSX/Figure 1 - source data 2/1c/._upper middle.jpg
