# Supplementary material for: Erythrocyte invasion-neutralising antibodies prevent Plasmodium falciparum RH5 from binding to basigin-containing membrane protein complexes
Source: eLife. 2023 Oct 5;12:e83681. doi: 10.7554/eLife.83681 (PMC10569788; doi:10.7554/eLife.83681)
Supplement: Figure 1—figure supplement 1—source data 1. [file elife-83681-fig1-figsupp1-data1.xlsx]

## Sheet: panel b
Left-hand panel - size exclusion					Right-hand panel - SPR
Volume (ml)	DDM:CHS	Exchanged	CHAPS		Time (S)	CHAPS	DDM:CHS	Exchanged	BSGecto
-0.005845	2.19259	-1.76188	-0.030366		-59.46	-0.2855	0.265648	0.289094	1.00806
-0.005177	2.19203	-1.76075	-0.032763		-58.46	-0.170088	0.155854	0.277619	0.970459
-0.00451	2.1912	-1.76033	-0.030895		-57.46	-0.104687	0.0337372	0.281396	0.937744
-0.003842	2.19093	-1.759	-0.032485		-56.46	-0.0768281	0.045327	0.283679	0.893555
-0.003175	2.19026	-1.75843	-0.033694		-55.46	-0.0818164	0.104	0.30086	0.851318
-0.002507	2.18939	-1.75846	-0.033494		-54.46	-0.147416	0.24408	0.285345	0.821777
-0.00184	2.1892	-1.75842	-0.033621		-53.46	-0.0698239	0.356153	0.239529	0.788818
-0.001172	2.18916	-1.75773	-0.032744		-52.46	-0.104259	0.434125	0.104153	0.762695
-0.000505	2.18913	-1.75772	-0.029721		-51.46	-0.110119	0.463355	0.0281607	0.730225
0.000163	2.18944	-1.75686	-0.026131		-50.46	-0.11558	0.45386	0.0976615	0.700928
0.00083	2.18959	-1.75697	-0.02381		-49.46	-0.00787	0.409914	0.144519	0.669678
0.001498	2.18936	-1.75588	-0.021092		-48.46	-0.0403684	0.346188	0.118866	0.650146
0.002165	2.18899	-1.75501	-0.018952		-47.46	-0.0343774	0.350713	0.065912	0.618896
0.002833	2.18848	-1.75436	-0.017821		-46.46	-0.0495494	0.345123	0.0445008	0.591309
0.0035	2.1885	-1.7524	-0.016154		-45.46	-0.0328006	0.322127	0.0161253	0.570068
0.004168	2.18882	-1.74972	-0.014378		-44.46	-0.042408	0.336023	-0.002	0.542236
0.004835	2.1894	-1.74639	-0.013086		-43.46	-0.0659487	0.410858	-0.00576	0.50293
0.005503	2.19018	-1.7433	-0.012239		-42.46	-0.0881287	0.452844	-0.0188603	0.481934
0.006171	2.19025	-1.73908	-0.011504		-41.46	-0.100042	0.462037	-0.0268191	0.460693
0.006838	2.19005	-1.73473	-0.010643		-40.46	-0.0836482	0.459654	-0.0408634	0.439209
0.007506	2.18975	-1.72963	-0.009707		-39.46	-0.0758905	0.369369	-0.0505619	0.413086
0.008173	2.18929	-1.72296	-0.007977		-38.46	-0.0769709	0.292109	-0.0586551	0.383789
0.008841	2.1892	-1.71599	-0.006182		-37.46	-0.0760919	0.241617	-0.0490973	0.361084
0.009508	2.1892	-1.70878	-0.003848		-36.46	-0.0769771	0.195763	-0.0318851	0.341309
0.010176	2.18844	-1.70149	-0.000378		-35.46	-0.049163	0.16302	-0.0240237	0.321777
0.010843	2.18836	-1.69367	0.002419		-34.46	-0.0412108	0.156041	-0.0437258	0.302002
0.011511	2.18865	-1.68553	0.002344		-33.46	-0.0591247	0.134996	-0.0409853	0.297119
0.012178	2.18792	-1.67687	0.002337		-32.46	-0.0452207	0.103889	-0.0529785	0.288818
0.012846	2.18708	-1.66946	0.004058		-31.46	-0.0226743	0.0965039	-0.0424562	0.280762
0.013513	2.18643	-1.66164	0.004795		-30.46	-0.0297241	0.0849761	-0.0411013	0.269287
0.014181	2.18677	-1.6544	0.005304		-29.46	-0.0434263	0.0737655	-0.0198733	0.26123
0.014848	2.18633	-1.64865	0.007372		-28.46	-0.0631162	0.090123	-0.000812	0.249756
0.015516	2.18541	-1.64328	0.009454		-27.46	-0.0471489	0.0619264	0.00876	0.221924
0.016183	2.18532	-1.63791	0.010508		-26.46	-0.0616269	0.0253663	-0.00172	0.200684
0.016851	2.1854	-1.63238	0.011932		-25.46	-0.0588004	0.00305	-0.0202943	0.190918
0.017518	2.18554	-1.62808	0.014139		-24.46	-0.0651242	-0.0179458	-0.0321228	0.192871
0.018186	2.18496	-1.62225	0.015927		-23.46	-0.0393298	-0.0288713	-0.0413274	0.181396
0.018853	2.18541	-1.61725	0.016551		-22.46	-0.0483079	-0.0359711	-0.00536	0.172852
0.019521	2.1858	-1.61258	0.017311		-21.46	-0.0705001	-0.0413146	0.0182856	0.15332
0.020189	2.18523	-1.60819	0.018122		-20.46	-0.100005	-0.0159987	0.0440914	0.148682
0.020856	2.18426	-1.60433	0.018235		-19.46	-0.140102	0.0167116	0.0540894	0.131836
0.021524	2.18361	-1.60083	0.019943		-18.46	-0.175478	0.0596225	0.0299623	0.114258
0.022191	2.18402	-1.59655	0.023891		-17.46	-0.103838	0.00115	0.00276	0.0915527
0.022859	2.18422	-1.59202	0.027251		-16.46	-0.0443066	-0.0389081	-0.0299628	0.081543
0.023526	2.18482	-1.58816	0.030825		-15.46	-0.0647488	-0.00196	0.00902	0.0634766
0.024194	2.18462	-1.58409	0.035503		-14.46	-0.0618889	0.0670887	0.0575249	0.0522461
0.024861	2.18273	-1.57882	0.040903		-13.46	-0.0339474	0.0870693	0.065448	0.0310059
0.025529	2.18175	-1.5753	0.046266		-12.46	0.0051	0.0688837	0.0418884	0.0112305
0.026196	2.18232	-1.57023	0.051252		-11.46	0.0264774	0.0245542	0.0409977	0.00952
0.026864	2.18304	-1.56471	0.056386		-10.46	0.0295105	0.0193068	0.0107545	-0.000244
0.027531	2.18308	-1.55762	0.062938		-9.45996	0.0204465	0.0485825	-0.00282	-0.0114746
0.028199	2.1833	-1.54987	0.072329		-8.45996	0.0111329	-0.00116	-0.0148008	-0.0100098
0.028866	2.1836	-1.5416	0.082405		-7.45996	0.016968	-0.050766	-0.0295714	-0.0114746
0.029534	2.18305	-1.53425	0.091925		-6.45996	0.0127198	-0.0412998	-0.0307251	-0.0212402
0.030201	2.18288	-1.52604	0.102533		-5.45996	0.018103	-0.0989672	-0.0411926	-0.0212402
0.030869	2.18356	-1.51777	0.114511		-4.45996	0.00916	-0.1315	-0.0365845	-0.029541
0.031536	2.18332	-1.50914	0.125791		-3.45996	0.0530996	-0.140054	-0.0225404	-0.0422363
0.032204	2.18355	-1.50112	0.137514		-2.45996	0.0303332	-0.186662	0.0805284	-0.111084
0.032871	2.18303	-1.49046	0.151667		-1.45996	0.0141909	-0.675969	0.091614	-0.179443
0.033539	2.18215	-1.47958	0.169571		-0.459961	0.1803	-4.20406	0.201088	0.0856934
0.034207	2.1814	-1.46559	0.189288		0.540039	23.6585	15.0008	-27.197	-0.700928
0.034874	2.18153	-1.45082	0.210914		1.54004	25.9813	12.1397	34.6564	6.93481
0.035542	2.18145	-1.43241	0.233384		2.54004	31.7605	19.6272	24.928	22.2
0.036209	2.18102	-1.41064	0.256707		3.54004	36.5445	25.8497	32.8834	31.1958
0.036877	2.18049	-1.38588	0.277458		4.54004	40.629	30.7815	39.2068	36.2864
0.037544	2.17966	-1.35232	0.300588		5.54004	43.8681	34.9204	44.0493	39.1753
0.038212	2.17901	-1.30951	0.322647		6.54004	46.4223	38.5315	47.8133	40.948
0.038879	2.17784	-1.25867	0.344935		7.54004	48.4312	41.579	50.8672	42.0393
0.039547	2.17682	-1.20364	0.365232		8.54004	50.0841	44.1983	53.2963	42.7124
0.040214	2.17678	-1.14426	0.383066		9.54004	51.4167	46.5138	55.2512	43.1343
0.040882	2.17665	-1.0878	0.397467		10.54	52.4641	48.6488	56.9504	43.4285
0.041549	2.1766	-1.0334	0.410066		11.54	53.3604	50.6141	58.3185	43.5967
0.042217	2.17628	-0.982333	0.421718		12.54	54.0824	52.309	59.506	43.7058
0.042884	2.17548	-0.925678	0.436665		13.54	54.7229	53.8011	60.5329	43.7859
0.043552	2.17565	-0.869281	0.451508		14.54	55.2571	55.1974	61.3838	43.8562
0.044219	2.1754	-0.814945	0.466526		15.54	55.7034	56.4852	62.1533	43.907
0.044887	2.17447	-0.756237	0.478995		16.54	55.3119	57.6643	62.7271	43.948
0.045554	2.17464	-0.698287	0.49056		17.54	56.0905	58.7558	63.3043	43.9658
0.046222	2.1752	-0.638946	0.500823		18.54	56.5591	59.7909	63.7686	43.9707
0.046889	2.17551	-0.584297	0.512684		19.54	56.8041	60.7438	64.1689	43.969
0.047557	2.17495	-0.532721	0.526813		20.54	57.011	61.6594	64.5404	43.9773
0.048225	2.17451	-0.485075	0.548916		21.54	57.1746	62.4637	64.878	43.9707
0.048892	2.17482	-0.436892	0.576092		22.54	57.3387	63.196	65.1383	43.9788
0.04956	2.17421	-0.390831	0.609049		23.54	57.4931	63.8763	65.3583	43.9705
0.050227	2.17418	-0.344639	0.64017		24.54	57.6394	64.562	65.5617	43.9707
0.050895	2.17474	-0.301989	0.671864		25.54	57.7529	65.211	65.7529	43.9592
0.051562	2.17486	-0.261862	0.704272		26.54	57.882	65.8137	65.9298	43.9573
0.05223	2.17419	-0.223433	0.736087		27.54	57.989	66.3556	66.0802	43.9495
0.052897	2.17364	-0.187375	0.764855		28.54	58.0626	66.885	66.235	43.9495
0.053565	2.1731	-0.152217	0.794496		29.54	58.1416	67.3829	66.3674	43.948
0.054232	2.17418	-0.117336	0.823743		30.54	58.2146	67.8637	66.4448	43.9475
0.0549	2.17429	-0.079755	0.856224		31.54	58.2731	68.272	66.5416	43.9414
0.055567	2.17449	-0.044021	0.890305		32.54	58.3136	68.6283	66.6101	43.9397
0.056235	2.17359	-0.009004	0.928144		33.54	58.3697	69.0052	66.6872	43.9429
0.056902	2.17325	0.024176	0.970605		34.54	58.4298	69.391	66.7636	43.9216
0.05757	2.17262	0.055856	1.01724		35.54	58.4819	69.7412	66.8433	43.9199
0.058237	2.17478	0.085516	1.06722		36.54	58.5295	70.0614	66.926	43.9104
0.058905	2.17507	0.11797	1.11261		37.54	58.6034	70.3963	66.9706	43.9102
0.059572	2.17418	0.163182	1.14616		38.54	58.0759	70.7317	67.023	43.9102
0.06024	2.17256	0.205025	1.17714		39.54	58.5419	71.0299	67.0836	43.9104
0.060907	2.17261	0.238587	1.20458		40.54	58.6182	71.3198	67.1478	43.9019
0.061575	2.17247	0.263625	1.23296		41.54	58.6014	71.6093	67.1955	43.9006
0.062243	2.17212	0.284282	1.2614		42.54	58.5999	71.888	67.2472	43.9019
0.06291	2.17259	0.307616	1.28908		43.54	58.5939	72.1439	67.3113	43.894
0.063578	2.17298	0.334949	1.31092		44.54	58.5948	72.367	67.3267	43.8823
0.064245	2.17283	0.359122	1.33256		45.54	58.5867	72.5719	67.3509	43.8826
0.064913	2.1736	0.382285	1.35199		46.54	58.577	72.755	67.3629	43.8726
0.06558	2.17302	0.405957	1.36608		47.54	58.5932	72.9555	67.3707	43.8743
0.066248	2.17423	0.429591	1.3654		48.54	58.5959	73.164	67.3981	43.8643
0.066915	2.17423	0.4501	1.35679		49.54	58.623	73.3893	67.4168	43.8726
0.067583	2.17398	0.466433	1.33944		50.54	58.6276	73.5916	67.4491	43.8674
0.06825	2.17326	0.47936	1.31896		51.54	58.6442	73.7884	67.4729	43.8662
0.068918	2.17253	0.487478	1.29831		52.54	58.66	73.9744	67.4928	43.8643
0.069585	2.17333	0.499928	1.2822		53.54	58.6773	74.156	67.534	43.8545
0.070253	2.17339	0.511873	1.26614		54.54	58.6809	74.326	67.5292	43.8464
0.07092	2.17352	0.511039	1.24875		55.54	58.6966	74.4912	67.5458	43.8433
0.071588	2.17376	0.496893	1.22912		56.54	58.7136	74.6337	67.5517	43.8447
0.072255	2.17382	0.469983	1.20753		57.54	58.726	74.8009	67.5484	43.8464
0.072923	2.17409	0.434904	1.1838		58.54	58.7556	74.9533	67.5815	43.8464
0.07359	2.17386	0.394425	1.16002		59.54	58.7847	75.1052	67.6189	43.8464
0.074258	2.1726	0.353724	1.12841		60.54	58.7956	75.2584	67.6484	43.8577
0.074925	2.17265	0.312023	1.09112		61.54	58.8138	75.3858	67.6498	43.8494
0.075593	2.17358	0.281517	1.05292		62.54	58.8356	75.5217	67.6608	43.8479
0.07626	2.17409	0.243544	1.02764		63.54	58.8394	75.626	67.6656	43.8298
0.076928	2.17425	0.202966	1.00455		64.54	58.8464	75.7523	67.6369	43.8201
0.077596	2.17453	0.164128	0.984641		65.54	58.8396	75.8915	67.6497	43.812
0.078263	2.1749	0.121191	0.966736		66.54	58.8563	75.9951	67.6674	43.8103
0.078931	2.17456	0.079332	0.948927		67.54	58.8694	76.1107	67.7054	43.8005
0.079598	2.17416	0.036524	0.929166		68.54	58.8987	76.2215	67.7321	43.7908
0.080266	2.1737	-0.004891	0.909971		69.54	58.9014	76.3441	67.7345	43.7808
0.080933	2.17412	-0.042607	0.882942		70.54	62.3357	76.4899	67.7404	43.7874
0.081601	2.17397	-0.073738	0.851111		71.54	61.7264	76.6013	67.7323	43.7971
0.082268	2.17395	-0.106592	0.817085		72.54	58.8728	76.7091	67.7206	43.8005
0.082936	2.17458	-0.136132	0.790926		73.54	58.8947	76.7973	67.6916	43.8103
0.083603	2.17462	-0.165421	0.769323		74.54	58.8466	76.8843	67.6893	43.8298
0.084271	2.17438	-0.186343	0.756208		75.54	58.8402	76.9667	67.6844	43.8494
0.084938	2.17422	-0.205997	0.741571		76.54	58.8311	77.0319	67.6843	43.843
0.085606	2.17483	-0.224655	0.7305		77.54	58.7621	77.1066	67.6936	43.8428
0.086273	2.17527	-0.243596	0.717393		78.54	58.6624	77.1645	67.6985	43.8428
0.086941	2.17667	-0.261454	0.70464		79.54	58.5836	77.2356	67.6941	43.843
0.087608	2.17619	-0.278308	0.690223		80.54	58.5858	77.3317	67.6776	43.8347
0.088276	2.17572	-0.298026	0.674764		81.54	58.6401	77.4176	67.6951	43.835
0.088943	2.17428	-0.315011	0.656879		82.54	58.7417	77.5074	67.6756	43.8264
0.089611	2.17441	-0.327992	0.636456		83.54	58.8474	77.5944	67.6517	43.8169
0.090278	2.17435	-0.337861	0.613096		84.54	58.8893	77.6983	67.6276	43.8247
0.090946	2.17429	-0.3483	0.594922		85.54	58.8907	77.7839	67.6298	43.8181
0.091614	2.17341	-0.357771	0.579812		86.54	58.912	77.8752	67.6482	43.8169
0.092281	2.17358	-0.369394	0.571208		87.54	58.918	77.9328	67.6693	43.8167
0.092949	2.17353	-0.393582	0.56022		88.54	58.9261	77.9912	67.6805	43.8362
0.093616	2.17315	-0.415019	0.551054		89.54	58.8967	78.0633	67.6709	43.856
0.094284	2.17183	-0.430671	0.544122		90.54	58.11	78.1311	67.6515	43.8757
0.094951	2.17198	-0.439394	0.533664		91.54	55.4761	78.2042	67.6281	43.895
0.095619	2.1719	-0.443947	0.523398		92.54	54.4677	78.2519	67.5949	43.905
0.096286	2.17182	-0.449639	0.513103		93.54	54.5326	78.3086	67.5687	43.9084
0.096954	2.17168	-0.459151	0.500264		94.54	55.71	78.3781	67.5272	43.9165
0.097621	2.17207	-0.466217	0.491623		95.54	58.1403	78.4667	67.5175	43.9194
0.098289	2.17196	-0.472437	0.482645		96.54	58.7016	78.5486	67.4932	43.9099
0.098956	2.17142	-0.47829	0.475614		97.54	58.7026	78.635	67.4955	43.9197
0.099624	2.17074	-0.486037	0.4667		98.54	58.6656	78.7012	67.5155	43.9392
0.100291	2.17143	-0.491633	0.463048		99.54	59.1354	78.787	67.5018	43.949
0.100959	2.1718	-0.494185	0.463554		100.54	59.4611	78.8625	67.4939	43.9602
0.101626	2.17206	-0.496746	0.466432		101.54	58.9546	78.924	67.4662	43.9685
0.102294	2.17251	-0.497871	0.463878		102.54	58.6878	78.977	67.427	43.9619
0.102961	2.17279	-0.505798	0.458887		103.54	58.7187	79.0512	67.3847	43.9685
0.103629	2.17334	-0.516151	0.45698		104.54	58.7037	79.1209	67.3456	43.9602
0.104296	2.1734	-0.519282	0.45963		105.54	58.5137	79.191	67.3245	43.9685
0.104964	2.17306	-0.51378	0.463187		106.54	58.4715	79.2531	67.2874	43.99
0.105632	2.17232	-0.50716	0.468573		107.54	58.4855	79.3076	67.2553	43.9998
0.106299	2.17238	-0.501459	0.47903		108.54	58.5044	79.368	67.2287	44.0178
0.106967	2.17249	-0.495616	0.494693		109.54	58.5273	79.4101	67.2031	44.0405
0.107634	2.1737	-0.488379	0.51185		110.54	58.559	79.452	67.1937	44.0505
0.108302	2.17401	-0.47994	0.528022		111.54	58.5788	79.4812	67.1748	44.0505
0.108969	2.17256	-0.474851	0.542343		112.54	58.6102	79.4989	67.1576	44.0486
0.109637	2.17245	-0.469776	0.561481		113.54	58.6337	79.5148	67.1426	44.0486
0.110304	2.17223	-0.461798	0.581736		114.54	58.6253	79.5269	67.1181	44.0486
0.110972	2.17161	-0.453963	0.603572		115.54	59.0015	79.5871	67.0949	44.05
0.111639	2.17174	-0.445341	0.630823		116.54	58.6329	79.6806	67.0661	44.0503
0.112307	2.17219	-0.435816	0.662836		117.54	58.6258	79.7609	67.0449	44.0603
0.112974	2.17281	-0.425519	0.699993		118.54	58.6357	79.8281	67.0371	44.0618
0.113642	2.17244	-0.41369	0.745099		119.54	58.6741	79.8954	67.0454	44.0701
0.114309	2.17145	-0.403157	0.792363		120.54	58.7058	79.9471	67.0406	44.0881
0.114977	2.17205	-0.392275	0.844039		121.54	58.7277	80.0133	67.0248	44.0994
0.115644	2.1713	-0.379856	0.896516		122.54	58.7385	80.1014	67.0237	44.1091
0.116312	2.17185	-0.368129	0.949905		123.54	58.7386	80.1741	67.0294	44.1292
0.116979	2.17194	-0.357027	1.00062		124.54	58.7271	80.2465	67.0253	44.1384
0.117647	2.17138	-0.350314	1.05618		125.54	58.6999	80.311	67.019	44.1482
0.118314	2.1724	-0.342933	1.11364		126.54	58.7138	80.3686	67.0256	44.1697
0.118982	2.17245	-0.335036	1.17612		127.54	58.7097	80.419	67.0068	44.1909
0.11965	2.17222	-0.324095	1.24571		128.54	58.7168	80.4701	67.0132	44.2107
0.120317	2.1701	-0.31284	1.31603		129.54	58.7255	80.5437	67.0069	44.2107
0.120985	2.16987	-0.300561	1.38298		130.54	58.7457	80.6163	67.001	44.2087
0.121652	2.1691	-0.288965	1.4559		131.54	58.764	80.6825	66.9985	44.217
0.12232	2.16954	-0.280083	1.5297		132.54	58.7831	80.7332	66.9695	44.2185
0.122987	2.17078	-0.274108	1.60367		133.54	58.7728	80.7776	66.9572	44.2288
0.123655	2.17022	-0.269682	1.67684		134.54	58.1573	80.8197	66.9582	44.2483
0.124322	2.17023	-0.262694	1.75199		135.54	58.1411	80.8653	66.9284	44.2678
0.12499	2.1695	-0.253989	1.8271		136.54	58.6314	80.908	66.8924	44.271
0.125657	2.16945	-0.245956	1.9069		137.54	58.7667	80.9546	66.8632	44.2874
0.126325	2.17028	-0.238736	1.98213		138.54	58.7945	81.0026	66.8445	44.3103
0.126992	2.17158	-0.231926	2.05616		139.54	58.787	81.0561	66.8185	44.2903
0.12766	2.17244	-0.224234	2.12587		140.54	58.7665	81.1158	66.7976	44.2888
0.128327	2.17245	-0.215183	2.19813		141.54	58.7914	81.1443	66.7852	44.2986
0.128995	2.17246	-0.207014	2.26684		142.54	58.822	81.1616	66.7694	44.3083
0.129662	2.17284	-0.199941	2.3379		143.54	58.8285	81.1993	66.7489	44.3088
0.13033	2.17382	-0.19298	2.4069		144.54	58.8592	81.2286	66.7408	44.3247
0.130997	2.17417	-0.185169	2.47379		145.54	59.3054	81.2595	66.7177	44.3459
0.131665	2.1742	-0.177997	2.53611		146.54	61.4609	81.2991	66.6815	44.3657
0.132332	2.17447	-0.17179	2.59791		147.54	59.8303	81.3244	66.6521	44.3674
0.133	2.17424	-0.165031	2.65242		148.54	58.8086	81.3609	66.6154	44.3787
0.133667	2.17365	-0.159239	2.70864		149.54	58.8127	81.376	66.5905	44.3806
0.134335	2.17281	-0.154504	2.75863		150.54	58.8414	81.4084	66.556	44.3853
0.135003	2.17201	-0.149708	2.8084		151.54	58.8693	81.4233	66.5181	44.4065
0.13567	2.17185	-0.144369	2.85446		152.54	58.9097	81.429	66.499	44.4165
0.136338	2.17145	-0.139058	2.90418		153.54	58.9224	81.4341	66.4714	44.4263
0.137005	2.17138	-0.134879	2.95015		154.54	58.9494	81.4175	66.409	44.4441
0.137673	2.17022	-0.133631	2.98771		155.54	58.9729	81.3845	66.3485	44.4556
0.13834	2.16948	-0.138915	3.01923		156.54	58.9886	81.3498	66.3166	44.449
0.139008	2.1686	-0.141991	3.04719		157.54	59.0071	81.3072	66.2621	44.4377
0.139675	2.16824	-0.141457	3.07089		158.54	59.0253	81.2675	66.2117	44.4377
0.140343	2.1683	-0.139923	3.09307		159.54	59.0278	81.2407	66.185	44.4377
0.14101	2.16794	-0.139708	3.10921		160.54	59.0443	81.2411	66.1606	44.4377
0.141678	2.16823	-0.140093	3.1245		161.54	59.0387	81.2695	66.1575	44.4556
0.142345	2.16858	-0.142405	3.13556		162.54	59.0175	81.2974	66.1468	44.467
0.143013	2.16886	-0.143506	3.14856		163.54	58.9981	81.3675	66.1408	44.4854
0.14368	2.16928	-0.144917	3.15908		164.54	58.9841	81.4427	66.1108	44.5061
0.144348	2.16946	-0.147275	3.1697		165.54	58.9723	81.5183	66.078	44.5081
0.145015	2.16821	-0.150737	3.17231		166.54	58.9729	81.5613	66.0516	44.4983
0.145683	2.16777	-0.155957	3.17458		167.54	58.9557	81.6274	66.034	44.5061
0.14635	2.16674	-0.160309	3.17441		168.54	58.9435	81.6385	66.0124	44.5063
0.147018	2.16727	-0.164341	3.17261		169.54	58.948	81.6647	66.0199	44.4946
0.147685	2.16782	-0.168363	3.163		170.54	58.9394	81.6797	65.9941	44.4866
0.148353	2.16816	-0.172971	3.15063		171.54	58.9959	81.6736	65.9632	44.6516
0.149021	2.16847	-0.178656	3.13351		172.54	59.0036	81.6657	65.9292	44.6729
0.149688	2.1676	-0.184064	3.11829		173.54	59.0099	81.6479	65.9036	44.6863
0.150356	2.16701	-0.188988	3.09988		174.54	59.0057	81.646	65.8826	44.6926
0.151023	2.16647	-0.192865	3.07853		175.54	59.0144	81.6181	65.8543	44.7139
0.151691	2.16542	-0.198365	3.05393		176.54	58.987	81.5903	64.0924	44.7122
0.152358	2.16471	-0.203899	3.02949		177.54	59.0123	81.5593	61.8505	44.7185
0.153026	2.16454	-0.210081	2.99608		178.54	59.0413	81.5832	59.4904	44.7139
0.153693	2.16532	-0.216156	2.96232		179.54	59.582	83.5925	57.1862	44.7205
0.154361	2.16519	-0.223545	2.93636		180.54	43.7052	69.5407	54.926	44.7468
0.155028	2.16548	-0.23146	2.91072		181.54	42.1133	78.3157	52.7884	44.7776
0.155696	2.1658	-0.239274	2.88762		182.54	39.6452	75.0541	50.7807	44.9583
0.156363	2.16482	-0.246203	2.86307		183.54	36.6086	73.3785	48.8845	42.365
0.157031	2.16531	-0.253606	2.83587		184.54	33.7937	72.4647	47.0809	33.8997
0.157698	2.16526	-0.260712	2.81065		185.54	31.3269	71.7047	45.3323	29.1292
0.158366	2.16492	-0.269463	2.78759		186.54	29.0482	71.0488	43.6755	24.0042
0.159033	2.16465	-0.277311	2.76659		187.54	26.939	70.167	42.1269	19.9629
0.159701	2.16375	-0.284585	2.74217		188.54	24.9568	69.3129	40.6447	16.7615
0.160368	2.16373	-0.293742	2.71352		189.54	23.1712	68.5466	39.2173	14.1309
0.161036	2.16417	-0.302308	2.67893		190.54	21.6218	67.8751	37.9158	12.0117
0.161703	2.16479	-0.310209	2.64374		191.54	20.2084	67.2584	36.723	10.314
0.162371	2.16454	-0.315812	2.60532		192.54	18.805	66.6109	35.6036	8.94287
0.163039	2.16454	-0.317617	2.56626		193.54	17.546	65.9476	34.5428	7.81201
0.163706	2.16435	-0.320526	2.52351		194.54	16.3867	65.3264	33.5081	6.87402
0.164374	2.16396	-0.32378	2.48627		195.54	15.3448	64.6192	32.5138	6.14355
0.165041	2.16316	-0.329617	2.44851		196.54	14.4139	64.046	31.5459	5.48511
0.165709	2.16301	-0.336758	2.41191		197.54	13.51	63.6546	30.6751	4.96753
0.166376	2.16266	-0.345394	2.37218		198.54	12.675	62.9571	29.7869	4.49512
0.167044	2.16316	-0.354328	2.33629		199.54	11.951	62.1708	28.9322	4.12573
0.167711	2.16449	-0.363078	2.30232		200.54	11.2851	61.4321	28.0771	3.84644
0.168379	2.16595	-0.369755	2.26967		201.54	10.6168	60.9903	27.3768	3.5979
0.169046	2.16649	-0.377669	2.23644		202.54	9.97534	60.5527	26.6587	3.39868
0.169714	2.16638	-0.383682	2.20422		203.54	9.4181	60.0328	25.9782	3.22876
0.170381	2.1664	-0.389275	2.17213		204.54	8.88436	59.5249	25.3278	3.08667
0.171049	2.1678	-0.397028	2.13904		205.54	8.43277	59.1672	24.7076	2.95728
0.171716	2.16851	-0.404828	2.09976		206.54	8.0119	58.8699	24.0692	2.83813
0.172384	2.17013	-0.412872	2.05846		207.54	7.59542	58.5293	23.4682	2.73022
0.173051	2.17037	-0.420531	2.01776		208.54	7.24909	58.0261	22.9071	2.65698
0.173719	2.16957	-0.428878	1.98175		209.54	6.97014	57.6366	22.3735	2.58667
0.174386	2.17045	-0.436393	1.94418		210.54	6.66038	57.1782	21.848	2.53735
0.175054	2.17045	-0.442985	1.90403		211.54	6.37631	56.6652	21.3798	2.47876
0.175721	2.17062	-0.4499	1.86043		212.54	6.12747	56.4186	20.9053	2.43457
0.176389	2.17084	-0.456961	1.82114		213.54	5.8363	56.0574	20.4585	2.38745
0.177057	2.16998	-0.463645	1.78092		214.54	5.5564	55.6041	20.0792	2.32983
0.177724	2.17063	-0.470405	1.74367		215.54	5.25997	55.2322	19.6499	2.28784
0.178392	2.17183	-0.476765	1.7078		216.54	5.03599	54.8765	19.2627	2.22046
0.179059	2.17242	-0.482937	1.67309		217.54	4.8367	54.4872	18.9116	2.2041
0.179727	2.17248	-0.490253	1.63775		218.54	4.67821	54.084	18.5064	2.16968
0.180394	2.17188	-0.497289	1.60623		219.54	4.51859	53.6656	18.1005	2.13062
0.181062	2.17184	-0.504252	1.5729		220.54	4.3621	53.3197	17.7459	2.11108
0.181729	2.17223	-0.511394	1.54188		221.54	4.2305	53.0908	17.4407	2.07983
0.182397	2.17288	-0.518613	1.50798		222.54	4.07515	52.868	17.139	2.05884
0.183064	2.17318	-0.52498	1.4808		223.54	3.95441	52.5159	16.8352	2.03931
0.183732	2.1731	-0.531404	1.44956		224.54	3.80881	52.1789	16.4964	2.01001
0.184399	2.17305	-0.538634	1.42135		225.54	3.70187	51.843	16.2056	1.98853
0.185067	2.17302	-0.544817	1.39152		226.54	3.62086	51.5647	15.9003	1.96899
0.185734	2.17354	-0.550984	1.36164		227.54	3.51497	51.2816	15.5902	1.94946
0.186402	2.17368	-0.557624	1.33016		228.54	3.40839	50.9618	15.3103	1.92017
0.187069	2.17351	-0.563603	1.30019		229.54	3.30759	50.679	15.0501	1.88843
0.187737	2.17401	-0.569924	1.26848		230.54	3.21819	50.4538	14.7797	1.86743
0.188404	2.17414	-0.575754	1.24505		231.54	3.12548	50.207	14.4929	1.8396
0.189072	2.17387	-0.581613	1.22159		232.54	3.03252	49.8854	14.2361	1.8186
0.189739	2.17371	-0.587471	1.19911		233.54	2.93475	49.4688	14.0215	1.79565
0.190407	2.17343	-0.592697	1.17078		234.54	2.86035	49.1598	13.8268	1.78589
0.191075	2.17378	-0.598125	1.14441		235.54	2.78027	48.897	13.62	1.76782
0.191742	2.17469	-0.603437	1.11869		236.54	2.69193	48.6357	13.3967	1.74829
0.19241	2.17505	-0.60864	1.09691		237.54	2.63566	48.3943	13.187	1.72729
0.193077	2.17478	-0.614692	1.07302		238.54	2.57434	48.1608	12.9809	1.70923
0.193745	2.17503	-0.620478	1.05466		239.54	2.54172	47.9722	12.8017	1.70093
0.194412	2.17512	-0.626515	1.03531		240.54	2.50055	47.8346	12.6079	1.67017
0.19508	2.1742	-0.632927	1.01697		241.54	2.4758	47.6521	12.4147	1.65186
0.195747	2.17474	-0.640402	0.998953		242.54	2.43935	47.3685	12.2366	1.62061
0.196415	2.17413	-0.651475	0.980602		243.54	2.38998	47.0711	12.0838	1.61743
0.197082	2.17327	-0.662772	0.961051		244.54	2.33845	46.791	11.9211	1.5979
0.19775	2.17302	-0.672986	0.945276		245.54	2.28803	46.5896	11.7786	1.57983
0.198417	2.17317	-0.680777	0.929012		246.54	2.25418	46.3596	11.6296	1.57007
0.199085	2.17291	-0.683032	0.915872		247.54	2.22289	46.1385	11.488	1.5686
0.199752	2.17284	-0.682058	0.898699		248.54	2.19341	45.9311	11.3218	1.55884
0.20042	2.17238	-0.680221	0.885279		249.54	2.19211	45.7533	11.1506	1.55054
0.201087	2.17166	-0.680954	0.867687		250.54	2.17672	45.5839	10.9764	1.52954
0.201755	2.17086	-0.684606	0.855765		251.54	2.13288	45.2709	10.8169	1.51782
0.202422	2.17089	-0.688953	0.842696		252.54	2.07701	45.0176	10.6803	1.49829
0.20309	2.17135	-0.694096	0.829772		253.54	2.04581	44.8283	10.5548	1.46045
0.203757	2.17122	-0.699965	0.815013		254.54	2.01559	44.7263	10.426	1.43115
0.204425	2.1708	-0.705476	0.801521		255.54	1.96926	44.6175	10.2528	1.41162
0.205093	2.17085	-0.710017	0.787789		256.54	1.93501	44.4219	10.0964	1.39038
0.20576	2.17038	-0.714326	0.773361		257.54	1.9393	44.1992	9.94731	1.36938
0.206428	2.16992	-0.719234	0.759029		258.54	1.94344	44.0556	9.82312	1.34131
0.207095	2.17082	-0.722952	0.748012		259.54	1.90298	43.9439	9.71539	1.32837
0.207763	2.17069	-0.728289	0.736465		260.54	1.86261	43.7878	9.62824	1.32837
0.20843	2.17059	-0.734316	0.725143		261.54	1.81953	43.5459	9.52858	1.30688
0.209098	2.17127	-0.739114	0.712421		262.54	1.7793	43.2561	9.40239	1.28076
0.209765	2.17145	-0.744071	0.699962		263.54	1.73139	43.0323	9.28842	1.26782
0.210433	2.17246	-0.749112	0.686168		264.54	1.71381	42.8931	9.18436	1.25952
0.2111	2.17236	-0.753397	0.673291		265.54	1.69476	42.6944	9.08463	1.23999
0.211768	2.17223	-0.758448	0.660016		266.54	1.66815	42.4024	8.97664	1.21069
0.212435	2.17232	-0.76315	0.647774		267.54	1.64307	42.1505	8.86779	1.20923
0.213103	2.17202	-0.76716	0.635396		268.54	1.61822	42.0333	8.76328	1.19946
0.21377	2.17244	-0.771615	0.625534		269.54	1.56305	41.924	8.64959	1.1897
0.214438	2.17283	-0.775966	0.616797		270.54	1.54102	41.7529	8.51509	1.18628
0.215105	2.17243	-0.779717	0.608324		271.54	1.51794	41.502	8.42634	1.17944
0.215773	2.17198	-0.783643	0.597554		272.54	1.52372	41.3476	8.34998	1.15991
0.21644	2.17227	-0.78839	0.588005		273.54	1.51401	41.2428	8.29482	1.14819
0.217108	2.17268	-0.793076	0.576376		274.54	1.50787	41.1341	8.20184	1.14673
0.217775	2.17326	-0.797243	0.568		275.54	1.49023	41.0344	8.12971	1.15015
0.218443	2.17351	-0.802022	0.557018		276.54	1.50245	40.845	8.06747	1.13232
0.21911	2.17311	-0.807259	0.545934		277.54	1.49615	40.6716	8.00751	1.11743
0.219778	2.17326	-0.811781	0.53516		278.54	1.5053	40.4678	7.94492	1.11743
0.220446	2.17412	-0.816512	0.52637		279.54	1.50052	40.3516	7.8631	1.11743
0.221113	2.17444	-0.821552	0.518056		280.54	1.50702	40.2164	7.77374	1.10913
0.221781	2.17433	-0.826179	0.511942		281.54	1.48123	40.0765	7.68068	1.07983
0.222448	2.17502	-0.8305	0.504199		282.54	1.45853	39.8708	7.57462	1.09644
0.223116	2.17586	-0.835382	0.495269		283.54	1.44779	39.6772	7.48745	1.0979
0.223783	2.17596	-0.839821	0.485752		284.54	1.42074	39.4767	7.40658	1.0896
0.224451	2.17599	-0.843368	0.477383		285.54	1.39753	39.3534	7.32535	1.08813
0.225118	2.17533	-0.847285	0.469286		286.54	1.37732	39.255	7.27033	1.0686
0.225786	2.17575	-0.851701	0.462549		287.54	1.35256	39.1051	7.22251	1.0769
0.226453	2.17579	-0.856142	0.457459		288.54	1.32107	38.907	7.13904	1.05054
0.227121	2.17498	-0.859923	0.450055		289.54	1.2998	38.7594	7.0779	1.02954
0.227788	2.17478	-0.863815	0.441946		290.54	1.29801	38.6646	7.03524	1.02124
0.228456	2.17584	-0.867716	0.434908		291.54	1.30302	38.5616	6.96092	1.01001
0.229123	2.17644	-0.871549	0.4266		292.54	1.31274	38.4287	6.89355	0.998291
0.229791	2.17692	-0.8748	0.421328		293.54	1.31616	38.2766	6.82587	0.97876
0.230458	2.17727	-0.878254	0.413606		294.54	1.31397	38.132	6.78	0.976807
0.231126	2.17759	-0.88191	0.404063		295.54	1.30178	38.0445	6.72879	0.967041
0.231793	2.1783	-0.884764	0.393542		296.54	1.28576	37.9619	6.66221	0.948975
0.232461	2.1797	-0.891574	0.387844		297.54	1.27597	37.8814	6.60769	0.911621
0.233128	2.18099	-0.901276	0.381234		298.54	1.27438	37.7907	6.53943	0.890381
0.233796	2.18171	-0.91076	0.374177		299.54	1.27509	37.6506	6.46132	0.897217
0.234464	2.18184	-0.91823	0.367005		300.54	1.26474	37.5769	6.39005	0.888916
0.235131	2.18234	-0.923164	0.360695		301.54	1.27991	37.4744	6.32607	0.880615
0.235799	2.18242	-0.926738	0.354548		302.54	1.2955	37.3121	6.28262	0.867432
0.236466	2.18246	-0.930812	0.34965		303.54	1.28544	37.1851	6.23354	0.856201
0.237134	2.18268	-0.935031	0.344166		304.54	1.2614	37.0348	6.16032	0.849365
0.237801	2.18266	-0.938317	0.338314		305.54	1.24857	36.9303	6.10511	0.821777
0.238469	2.18313	-0.941271	0.328325		306.54	1.24078	36.803	6.04786	0.810303
0.239136	2.1838	-0.944735	0.32205		307.54	1.22223	36.7357	5.97443	0.789307
0.239804	2.18473	-0.947929	0.317612		308.54	1.19952	36.6822	5.91747	0.797119
0.240471	2.18514	-0.950935	0.315728		309.54	1.20746	36.5897	5.85964	0.788818
0.241139	2.18544	-0.953744	0.310878		310.54	1.20624	36.5514	5.80065	0.769287
0.241806	2.18482	-0.95574	0.308658		311.54	1.1908	36.445	5.75845	0.767822
0.242474	2.18395	-0.959086	0.304752		312.54	1.19367	36.2881	5.71108	0.758057
0.243141	2.18354	-0.962334	0.300194		313.54	1.19048	36.0914	5.67839	0.758057
0.243809	2.18382	-0.965383	0.29426		314.54	1.17784	35.8969	5.63998	0.73999
0.244476	2.18448	-0.968867	0.290689		315.54	1.14838	35.7793	5.57999	0.746826
0.245144	2.18438	-0.971673	0.286895		316.54	1.15033	35.6993	5.51494	0.748291
0.245811	2.18429	-0.974093	0.284586		317.54	1.17794	35.6302	5.4645	0.758057
0.246479	2.18493	-0.976618	0.281253		318.54	1.18781	35.5658	5.40199	0.759521
0.247146	2.18532	-0.979318	0.277856		319.54	1.20206	35.4625	5.3462	0.758057
0.247814	2.18537	-0.981993	0.272782		320.54	1.18959	35.3235	5.29341	0.749756
0.248482	2.18588	-0.984608	0.268241		321.54	1.15827	35.2312	5.24774	0.73999
0.249149	2.18672	-0.987281	0.263766		322.54	1.11837	35.1288	5.2103	0.748291
0.249817	2.18746	-0.988868	0.260232		323.54	1.09916	34.9963	5.17817	0.73999
0.250484	2.18879	-0.990562	0.257758		324.54	1.08248	34.8792	5.13732	0.738525
0.251152	2.19074	-0.99287	0.254725		325.54	1.07288	34.7793	5.09326	0.720459
0.251819	2.19223	-0.995031	0.252722		326.54	1.04884	34.679	5.05078	0.700928
0.252487	2.19376	-0.996725	0.250628		327.54	1.04626	34.563	5.00208	0.689697
0.253154	2.19448	-0.999291	0.246576		328.54	1.05505	34.4696	4.95552	0.679932
0.253822	2.19493	-1.00242	0.243101		329.54	1.0328	34.3629	4.90128	0.670166
0.254489	2.19546	-1.0048	0.241189		330.54	0.992407	34.2421	4.8519	0.668213
0.255157	2.19608	-1.00687	0.240306		331.54	0.918567	34.1137	4.81392	0.661621
0.255824	2.19708	-1.00892	0.237538		332.54	0.866211	34.014	4.77814	0.650146
0.256492	2.19772	-1.0105	0.236014		333.54	0.823364	33.9235	4.74066	0.640381
0.257159	2.19816	-1.01245	0.232152		334.54	0.768609	33.8616	4.72119	0.62085
0.257827	2.19847	-1.01535	0.230572		335.54	0.733343	33.8211	4.69235	0.607666
0.258494	2.19985	-1.0176	0.229652		336.54	0.727869	33.7386	4.66052	0.579834
0.259162	2.20026	-1.01919	0.230399		337.54	0.701312	33.688	4.61339	0.558838
0.259829	2.20134	-1.02079	0.228096		338.54	0.67066	33.6116	4.57568	0.539307
0.260497	2.2023	-1.02225	0.22601		339.54	0.639526	33.5334	4.52926	0.529541
0.261164	2.20294	-1.02354	0.222485		340.54	0.627008	33.4585	4.46848	0.506592
0.261832	2.20314	-1.02517	0.219551		341.54	0.609186	33.329	4.42456	0.498291
0.262499	2.20286	-1.02716	0.215033		342.54	0.598731	33.1832	4.36302	0.504883
0.263167	2.20306	-1.02927	0.212128		343.54	0.579651	32.9981	4.34352	0.498291
0.263835	2.20351	-1.03137	0.20939		344.54	0.59372	32.8764	4.27272	0.480225
0.264502	2.20359	-1.03364	0.208613		345.54	0.586908	32.7891	4.22047	0.468994
0.26517	2.20316	-1.03651	0.206474		346.54	0.584113	32.6894	4.18408	0.452637
0.265837	2.20302	-1.03909	0.204154		347.54	0.574799	32.5574	4.14502	0.441162
0.266505	2.20303	-1.0414	0.201671		348.54	0.574951	32.4722	4.11585	0.439697
0.267172	2.2031	-1.04393	0.198037		349.54	0.574847	32.3682	4.07745	0.429443
0.26784	2.20331	-1.04582	0.195613		350.54	0.566132	32.2573	4.07471	0.427979
0.268507	2.20332	-1.04744	0.192115		351.54	0.566675	32.1517	4.04506	0.437744
0.269175	2.20371	-1.04969	0.187899		352.54	0.570154	32.0153	4.02367	0.427979
0.269842	2.20377	-1.05135	0.187177		353.54	0.567908	31.8811	3.98507	0.421387
0.27051	2.20385	-1.0523	0.184947		354.54	0.549078	31.7584	3.94598	0.400146
0.271177	2.20438	-1.05335	0.180066		355.54	0.522521	31.6147	3.91879	0.380615
0.271845	2.20436	-1.05527	0.177561		356.54	0.483368	31.535	3.8742	0.37915
0.272512	2.20454	-1.05673	0.176768		357.54	0.451782	31.5284	3.83921	0.362793
0.27318	2.20504	-1.05753	0.173603		358.54	0.433636	31.5242	3.81827	0.359619
0.273847	2.20509	-1.05967	0.171972		359.54	0.428997	31.5251	3.79941	0.367432
0.274515	2.20571	-1.06163	0.168419		360.54	0.427374	31.5201	3.78167	0.368896
0.275182	2.20734	-1.06372	0.163515		361.54	0.43573	31.4402	3.73611	0.359131
0.27585	2.20933	-1.06517	0.157014		362.54	0.421813	31.3428	3.70886	0.341309
0.276517	2.21076	-1.06599	0.153759		363.54	0.417004	31.2434	3.68905	0.338135
0.277185	2.21122	-1.06727	0.152188		364.54	0.408447	31.1794	3.64329	0.328369
0.277853	2.2117	-1.06856	0.153011		365.54	0.409356	31.0731	3.61137	0.300537
0.27852	2.21282	-1.06994	0.151903		366.54	0.427124	30.9762	3.60106	0.308838
0.279188	2.21446	-1.0721	0.151179		367.54	0.442664	30.8964	3.59787	0.290771
0.279855	2.21619	-1.07462	0.148268		368.54	0.436731	30.7641	3.57344	0.289307
0.280523	2.21771	-1.07663	0.147178		369.54	0.455054	30.6819	3.53021	0.27124
0.28119	2.21898	-1.07815	0.145755		370.54	0.453247	30.571	3.50616	0.269775
0.281858	2.21973	-1.08009	0.149636		371.54	0.456262	30.4795	3.46381	0.258057
0.282525	2.22015	-1.08172	0.15074		372.54	0.447021	30.4616	3.42992	0.264648
0.283193	2.22082	-1.08408	0.148709		373.54	0.436438	30.4284	3.42326	0.276123
0.28386	2.22139	-1.08694	0.148243		374.54	0.428918	30.3777	3.40819	0.293945
0.284528	2.22132	-1.08942	0.146809		375.54	0.393395	30.2968	3.39738	0.30542
0.285195	2.22142	-1.09118	0.143877		376.54	0.355102	30.2038	3.37083	0.30542
0.285863	2.22203	-1.09263	0.143308		377.54	0.319445	30.0889	3.3498	0.326416
0.28653	2.22306	-1.09407	0.141283		378.54	0.306396	29.9752	3.31068	0.338135
0.287198	2.22384	-1.09456	0.14163		379.54	0.290856	29.8411	3.2603	0.328369
0.287865	2.22465	-1.09577	0.142092		380.54	0.26969	29.7067	3.23091	0.326416
0.288533	2.22627	-1.09794	0.140952		381.54	0.302039	29.5763	3.20098	0.298584
0.2892	2.22765	-1.09975	0.138925		382.54	0.328333	29.4644	3.14922	0.297119
0.289868	2.22946	-1.10207	0.137455		383.54	0.327674	29.3774	3.10589	0.276123
0.290535	2.23163	-1.10397	0.137392		384.54	0.353486	29.3158	3.0755	0.267822
0.291203	2.23361	-1.10611	0.137027		385.54	0.367242	29.2225	3.04645	0.267822
0.291871	2.23514	-1.10914	0.135749		386.54	0.391486	29.1448	3.01704	0.258057
0.292538	2.23657	-1.11191	0.135632		387.54	0.379626	29.0763	2.99446	0.248291
0.293206	2.23796	-1.1142	0.135882		388.54	0.366913	29.0129	2.98438	0.246338
0.293873	2.23941	-1.11606	0.13508		389.54	0.367761	28.9836	2.9634	0.236572
0.294541	2.2411	-1.11848	0.133731		390.54	0.350341	28.9305	2.9425	0.246338
0.295208	2.24261	-1.12103	0.13309		391.54	0.328491	28.8678	2.92822	0.228271
0.295876	2.24457	-1.1231	0.132223		392.54	0.343507	28.7358	2.89604	0.235107
0.296543	2.24677	-1.12468	0.132883		393.54	0.34607	28.5979	2.8778	0.236572
0.297211	2.24897	-1.12629	0.13243		394.54	0.34884	28.5574	2.8548	0.236572
0.297878	2.25105	-1.12799	0.12953		395.54	0.368494	28.5425	2.82977	0.236572
0.298546	2.25313	-1.12922	0.124746		396.54	0.369452	28.5184	2.80724	0.228271
0.299213	2.25511	-1.13009	0.11961		397.54	0.367798	28.5161	2.80265	0.218506
0.299881	2.25702	-1.13125	0.117789		398.54	0.342724	28.4699	2.7865	0.198975
0.300548	2.25905	-1.13274	0.116124		399.54	0.311285	28.4348	2.78217	0.207275
0.301216	2.26129	-1.13423	0.113608		400.54	0.306085	28.4009	2.75644	0.198975
0.301883	2.26349	-1.13605	0.112954		401.54	0.307794	28.4	2.74091	0.189209
0.302551	2.26546	-1.13753	0.113078		402.54	0.298377	28.3673	2.73845	0.19751
0.303218	2.26769	-1.13936	0.112986		403.54	0.288452	28.3122	2.726	0.187744
0.303886	2.27007	-1.14178	0.111354		404.54	0.303833	28.2357	2.69343	0.19751
0.304553	2.27236	-1.14457	0.109893		405.54	0.296472	28.1487	2.67146	0.189209
0.305221	2.27488	-1.147	0.108514		406.54	0.30896	28.0856	2.66389	0.177979
0.305889	2.27647	-1.14848	0.10717		407.54	0.29342	28.0048	2.63787	0.159912
0.306556	2.27712	-1.15054	0.107679		408.54	0.272619	27.9256	2.60641	0.148682
0.307224	2.27877	-1.15216	0.108101		409.54	0.253747	27.8374	2.57537	0.130615
0.307891	2.28026	-1.15369	0.108034		410.54	0.233337	27.7104	2.55415	0.119385
0.308559	2.28185	-1.15546	0.108481		411.54	0.235938	27.5665	2.54156	0.109619
0.309226	2.28335	-1.15683	0.107326		412.54	0.211248	27.4506	2.55804	0.11792
0.309894	2.28431	-1.15904	0.104578		413.54	0.207587	27.4017	2.61147	0.11792
0.310561	2.28606	-1.16117	0.101843		414.54	0.234186	27.3414		0.111084
0.311229	2.28741	-1.16291	0.100173		415.54	0.228082	27.3097		0.11792
0.311896	2.28833	-1.16447	0.099086		416.54	0.218506	27.3055		0.11792
0.312564	2.28925	-1.16607	0.098736		417.54	0.219275	27.2822		0.119385
0.313231	2.29018	-1.16773	0.097221		418.54	0.196606	27.2663		0.0993652
0.313899	2.29193	-1.16867	0.09638		419.54	0.125851	27.2141		0.0895996
0.314566	2.29341	-1.16967	0.096474		420.54	0.204788			0.0881348
0.315234	2.29583	-1.17174	0.096457						0.0700684
0.315901	2.2998	-1.17378	0.096501						0.0666504
0.316569	2.30443	-1.17634	0.095969						0.0666504
0.317236	2.30969	-1.17906	0.096502
0.317904	2.31619	-1.18088	0.096702
0.318571	2.32332	-1.18255	0.094986
0.319239	2.33035	-1.18453	0.093549
0.319907	2.33733	-1.18562	0.091125
0.320574	2.34529	-1.18696	0.089698
0.321242	2.35377	-1.18818	0.087764
0.321909	2.36258	-1.1885	0.08617
0.322577	2.37152	-1.18903	0.084473
0.323244	2.38005	-1.18989	0.082039
0.323912	2.38869	-1.19138	0.078973
0.324579	2.39758	-1.19272	0.077619
0.325247	2.40591	-1.19324	0.076432
0.325914	2.41397	-1.19386	0.075563
0.326582	2.4216	-1.1952	0.07486
0.327249	2.42871	-1.19727	0.073836
0.327917	2.43534	-1.19938	0.071906
0.328584	2.44175	-1.20076	0.070557
0.329252	2.44732	-1.20216	0.069493
0.329919	2.45328	-1.20453	0.068709
0.330587	2.46098	-1.20697	0.067926
0.331254	2.47067	-1.20857	0.06666
0.331922	2.4824	-1.2103	0.065486
0.332589	2.49398	-1.21257	0.065103
0.333257	2.50455	-1.21385	0.064985
0.333925	2.51518	-1.215	0.064566
0.334592	2.52649	-1.21671	0.063972
0.33526	2.5382	-1.21833	0.064206
0.335927	2.55037	-1.21956	0.065191
0.336595	2.56275	-1.22052	0.064798
0.337262	2.57482	-1.2211	0.064866
0.33793	2.58642	-1.22169	0.064374
0.338597	2.59795	-1.22194	0.064393
0.339265	2.61014	-1.22318	0.063533
0.339932	2.62311	-1.22548	0.063255
0.3406	2.63504	-1.22756	0.063153
0.341267	2.64637	-1.22899	0.061953
0.341935	2.65788	-1.23026	0.059287
0.342602	2.66946	-1.23186	0.057774
0.34327	2.68136	-1.23349	0.05742
0.343937	2.69291	-1.23536	0.05793
0.344605	2.70445	-1.23692	0.058492
0.345272	2.71623	-1.23826	0.058941
0.34594	2.72799	-1.23973	0.058319
0.346607	2.7392	-1.24097	0.057506
0.347275	2.75032	-1.243	0.05663
0.347942	2.76229	-1.24612	0.056182
0.34861	2.77377	-1.24793	0.054615
0.349278	2.78332	-1.24977	0.052384
0.349945	2.79198	-1.25126	0.050371
0.350613	2.80036	-1.2518	0.049645
0.35128	2.80753	-1.25295	0.049444
0.351948	2.81378	-1.25456	0.048665
0.352615	2.81989	-1.25588	0.047374
0.353283	2.82617	-1.2581	0.046436
0.35395	2.83273	-1.26027	0.04573
0.354618	2.83858	-1.26187	0.045199
0.355285	2.84329	-1.2637	0.044793
0.355953	2.84786	-1.26574	0.045331
0.35662	2.85219	-1.26701	0.044256
0.357288	2.85733	-1.26839	0.041138
0.357955	2.86271	-1.26994	0.039011
0.358623	2.86946	-1.27186	0.038734
0.35929	2.87652	-1.27387	0.038401
0.359958	2.88365	-1.27539	0.037303
0.360625	2.89117	-1.27578	0.035418
0.361293	2.89888	-1.27666	0.033965
0.36196	2.90712	-1.27755	0.032999
0.362628	2.91626	-1.2793	0.032509
0.363296	2.92498	-1.28007	0.032394
0.363963	2.9313	-1.28072	0.030868
0.364631	2.93662	-1.28195	0.029249
0.365298	2.93979	-1.28404	0.029559
0.365966	2.94196	-1.2854	0.030462
0.366633	2.94589	-1.28702	0.031337
0.367301	2.95	-1.28822	0.030625
0.367968	2.95372	-1.28897	0.030869
0.368636	2.95732	-1.29036	0.032031
0.369303	2.95979	-1.29233	0.031392
0.369971	2.96094	-1.29402	0.031909
0.370638	2.96232	-1.29555	0.03301
0.371306	2.96433	-1.2972	0.034125
0.371973	2.96653	-1.29897	0.034547
0.372641	2.96798	-1.30109	0.034515
0.373308	2.96954	-1.30213	0.035588
0.373976	2.97106	-1.30325	0.036329
0.374643	2.97335	-1.30444	0.038177
0.375311	2.9752	-1.30607	0.038398
0.375978	2.97707	-1.30781	0.038786
0.376646	2.97817	-1.30886	0.038762
0.377314	2.97923	-1.30914	0.040237
0.377981	2.9811	-1.31015	0.04074
0.378649	2.98267	-1.31171	0.039619
0.379316	2.98433	-1.31251	0.038843
0.379984	2.98661	-1.31309	0.038644
0.380651	2.9878	-1.31342	0.037549
0.381319	2.98791	-1.31357	0.037997
0.381986	2.98811	-1.31373	0.039686
0.382654	2.9886	-1.31436	0.041517
0.383321	2.98877	-1.31593	0.041167
0.383989	2.98894	-1.31753	0.041117
0.384656	2.989	-1.31849	0.039392
0.385324	2.98903	-1.31968	0.036829
0.385991	2.98887	-1.32015	0.036122
0.386659	2.98768	-1.3193	0.036751
0.387326	2.98533	-1.31985	0.03385
0.387994	2.98381	-1.32135	0.032349
0.388661	2.98319	-1.32311	0.030004
0.389329	2.98262	-1.32409	0.029763
0.389996	2.98089	-1.32515	0.028522
0.390664	2.97805	-1.32668	0.02846
0.391331	2.97528	-1.32778	0.027164
0.391999	2.97237	-1.32843	0.02674
0.392667	2.96972	-1.32926	0.025195
0.393334	2.96729	-1.32946	0.025835
0.394002	2.96463	-1.33084	0.025467
0.394669	2.9623	-1.33224	0.025287
0.395337	2.96006	-1.33381	0.02502
0.396004	2.95758	-1.33435	0.024634
0.396672	2.95526	-1.3359	0.022876
0.397339	2.95329	-1.33699	0.023092
0.398007	2.95042	-1.33826	0.021616
0.398674	2.9476	-1.3391	0.018235
0.399342	2.94575	-1.34061	0.01538
0.400009	2.94253	-1.34123	0.014727
0.400677	2.93859	-1.34258	0.013259
0.401344	2.93483	-1.3443	0.012752
0.402012	2.93112	-1.34618	0.011983
0.402679	2.92759	-1.34701	0.012243
0.403347	2.92552	-1.34735	0.01236
0.404014	2.92336	-1.34861	0.012873
0.404682	2.92101	-1.34992	0.012082
0.405349	2.91907	-1.35138	0.012544
0.406017	2.91795	-1.3526	0.011913
0.406685	2.91559	-1.35314	0.010932
0.407352	2.91391	-1.35343	0.008664
0.40802	2.91125	-1.35417	0.009123
0.408687	2.9081	-1.35463	0.009283
0.409355	2.90504	-1.35576	0.010456
0.410022	2.9033	-1.35635	0.010719
0.41069	2.90218	-1.35727	0.010798
0.411357	2.90006	-1.35831	0.010104
0.412025	2.89802	-1.3587	0.010404
0.412692	2.89632	-1.35941	0.011164
0.41336	2.89342	-1.36069	0.011212
0.414027	2.89072	-1.36263	0.010226
0.414695	2.88986	-1.36403	0.012382
0.415362	2.88783	-1.36567	0.012644
0.41603	2.88563	-1.36723	0.013346
0.416697	2.8836	-1.36765	0.012144
0.417365	2.88112	-1.3674	0.012384
0.418032	2.87906	-1.36805	0.011641
0.4187	2.87736	-1.36882	0.013107
0.419367	2.87545	-1.3709	0.010437
0.420035	2.87405	-1.37321	0.007851
0.420703	2.87306	-1.37419	0.005789
0.42137	2.87189	-1.37494	0.006114
0.422038	2.87058	-1.37538	0.004455
0.422705	2.869	-1.3764	0.006405
0.423373	2.86808	-1.37742	0.005736
0.42404	2.86753	-1.37735	0.006597
0.424708	2.86683	-1.37803	0.003759
0.425375	2.86566	-1.37891	0.002836
0.426043	2.86445	-1.37966	0.001955
0.42671	2.86284	-1.38111	0.000451
0.427378	2.86193	-1.38228	-0.00118
0.428045	2.86115	-1.38309	-0.000492
0.428713	2.85943	-1.38396	-0.001709
0.42938	2.85751	-1.38515	-0.001209
0.430048	2.8553	-1.38589	-0.001331
0.430715	2.85355	-1.38676	0.000902
0.431383	2.85161	-1.38802	0.000337
0.43205	2.84946	-1.38822	0.001094
0.432718	2.84824	-1.3886	-0.000791
0.433385	2.84742	-1.38894	-0.001502
0.434053	2.84684	-1.39028	-0.002214
0.434721	2.84573	-1.39057	-0.000835
0.435388	2.84429	-1.39105	-0.001118
0.436056	2.84274	-1.39207	-3.4e-05
0.436723	2.84073	-1.39316	-0.000357
0.437391	2.83899	-1.39348	-0.001302
0.438058	2.83752	-1.39373	-0.001902
0.438726	2.83535	-1.39424	-0.00125
0.439393	2.83266	-1.39425	-0.003659
0.440061	2.83043	-1.39491	-0.003687
0.440728	2.82786	-1.39605	-0.003317
0.441396	2.82582	-1.39749	-0.001226
0.442063	2.82451	-1.39825	-0.001672
0.442731	2.82315	-1.39873	-0.001065
0.443398	2.82027	-1.40021	-0.002428
0.444066	2.81738	-1.40233	-0.002654
0.444733	2.81517	-1.40336	-0.004215
0.445401	2.81249	-1.40467	-0.004097
0.446068	2.81018	-1.40742	-0.006114
0.446736	2.80752	-1.40798	-0.007613
0.447403	2.80596	-1.40765	-0.00949
0.448071	2.80312	-1.40862	-0.01141
0.448739	2.80118	-1.40958	-0.013211
0.449406	2.79915	-1.40971	-0.01266
0.450074	2.79713	-1.41011	-0.011203
0.450741	2.79521	-1.41156	-0.011155
0.451409	2.79287	-1.41307	-0.013401
0.452076	2.79047	-1.41472	-0.014882
0.452744	2.78835	-1.41487	-0.016265
0.453411	2.78629	-1.41592	-0.01608
0.454079	2.78416	-1.4172	-0.015495
0.454746	2.78254	-1.41789	-0.016234
0.455414	2.78019	-1.4185	-0.017328
0.456081	2.7782	-1.41893	-0.016863
0.456749	2.77521	-1.41913	-0.016739
0.457416	2.77247	-1.42068	-0.017172
0.458084	2.77034	-1.42178	-0.020484
0.458751	2.76746	-1.42245	-0.020284
0.459419	2.76476	-1.42306	-0.022354
0.460086	2.76246	-1.42412	-0.021764
0.460754	2.76074	-1.42512	-0.024585
0.461421	2.75873	-1.42608	-0.023974
0.462089	2.75718	-1.42667	-0.026557
0.462756	2.75529	-1.42724	-0.027103
0.463424	2.75311	-1.42785	-0.030187
0.464092	2.75129	-1.42913	-0.028845
0.464759	2.74923	-1.43047	-0.029153
0.465427	2.74765	-1.43193	-0.02623
0.466094	2.74523	-1.43227	-0.026603
0.466762	2.74215	-1.43307	-0.027267
0.467429	2.73921	-1.43329	-0.029778
0.468097	2.73701	-1.43486	-0.028925
0.468764	2.73483	-1.43556	-0.029855
0.469432	2.73363	-1.43684	-0.02941
0.470099	2.73195	-1.43804	-0.031869
0.470767	2.73075	-1.44006	-0.030003
0.471434	2.7278	-1.44134	-0.029947
0.472102	2.72507	-1.44196	-0.028788
0.472769	2.72343	-1.44422	-0.030594
0.473437	2.72234	-1.44407	-0.03159
0.474104	2.72101	-1.4454	-0.03144
0.474772	2.72013	-1.44598	-0.028595
0.475439	2.7187	-1.44776	-0.029049
0.476107	2.71684	-1.44896	-0.028594
0.476774	2.71598	-1.44945	-0.028995
0.477442	2.71543	-1.44919	-0.028257
0.47811	2.7145	-1.45111	-0.028647
0.478777	2.71437	-1.45211	-0.027028
0.479445	2.71268	-1.4509	-0.027747
0.480112	2.71187	-1.45184	-0.024585
0.48078	2.71087	-1.45325	-0.026934
0.481447	2.70942	-1.45299	-0.026051
0.482115	2.70788	-1.45434	-0.027603
0.482782	2.70655	-1.45522	-0.028161
0.48345	2.70547	-1.45668	-0.03125
0.484117	2.70486	-1.45875	-0.028331
0.484785	2.70343	-1.45941	-0.028454
0.485452	2.70234	-1.46065	-0.025893
0.48612	2.7019	-1.46205	-0.026222
0.486787	2.69997	-1.46281	-0.023851
0.487455	2.69919	-1.46342	-0.026574
0.488122	2.69786	-1.46458	-0.026192
0.48879	2.69711	-1.46639	-0.026481
0.489457	2.69486	-1.467	-0.025112
0.490125	2.69404	-1.46878	-0.023789
0.490792	2.69366	-1.46855	-0.022493
0.49146	2.69214	-1.4694	-0.022266
0.492128	2.6914	-1.47077	-0.021554
0.492795	2.69046	-1.47241	-0.022816
0.493463	2.69023	-1.47458	-0.023463
0.49413	2.68895	-1.47552	-0.024486
0.494798	2.68685	-1.4768	-0.025205
0.495465	2.68476	-1.47762	-0.026311
0.496133	2.68405	-1.47864	-0.02646
0.4968	2.68334	-1.47929	-0.02967
0.497468	2.68176	-1.47946	-0.029433
0.498135	2.68052	-1.48011	-0.032369
0.498803	2.67992	-1.4806	-0.033515
0.49947	2.67877	-1.48142	-0.033728
0.500138	2.6793	-1.48236	-0.033148
0.500805	2.67888	-1.4836	-0.036544
0.501473	2.67816	-1.48452	-0.037031
0.50214	2.67819	-1.48558	-0.040676
0.502808	2.67741	-1.48509	-0.042052
0.503475	2.67669	-1.48561	-0.043849
0.504143	2.67486	-1.48582	-0.043287
0.504811	2.67529	-1.48775	-0.043435
0.505478	2.67631	-1.48807	-0.043839
0.506146	2.67517	-1.48776	-0.044075
0.506813	2.67494	-1.48824	-0.044873
0.507481	2.67508	-1.48779	-0.047655
0.508148	2.67538	-1.48888	-0.047103
0.508816	2.67457	-1.48994	-0.049549
0.509483	2.67401	-1.48955	-0.050034
0.510151	2.67321	-1.49036	-0.050512
0.510818	2.67171	-1.49213	-0.050414
0.511486	2.67079	-1.4928	-0.050122
0.512153	2.6693	-1.49344	-0.049303
0.512821	2.67023	-1.49441	-0.050445
0.513488	2.67039	-1.49542	-0.048579
0.514156	2.67011	-1.49638	-0.05029
0.514823	2.67028	-1.49726	-0.048747
0.515491	2.67056	-1.4979	-0.048078
0.516158	2.6694	-1.49866	-0.048357
0.516826	2.66895	-1.49896	-0.048946
0.517493	2.66827	-1.49918	-0.047939
0.518161	2.66737	-1.50079	-0.047854
0.518829	2.66694	-1.5007	-0.046562
0.519496	2.66517	-1.50121	-0.047133
0.520164	2.6651	-1.50229	-0.04724
0.520831	2.66403	-1.50345	-0.048521
0.521499	2.66335	-1.50392	-0.049682
0.522166	2.66322	-1.50453	-0.051428
0.522834	2.66386	-1.50559	-0.053488
0.523501	2.66379	-1.50521	-0.054277
0.524169	2.6635	-1.50688	-0.054022
0.524836	2.66296	-1.50696	-0.057224
0.525504	2.66303	-1.50751	-0.05683
0.526171	2.66327	-1.50861	-0.057614
0.526839	2.66237	-1.50776	-0.057876
0.527506	2.66175	-1.5083	-0.058315
0.528174	2.66185	-1.50833	-0.057991
0.528841	2.66172	-1.50954	-0.059167
0.529509	2.66025	-1.51022	-0.057237
0.530176	2.66035	-1.51195	-0.058477
0.530844	2.66057	-1.51312	-0.056166
0.531511	2.66099	-1.51382	-0.055464
0.532179	2.66131	-1.51473	-0.055467
0.532847	2.66153	-1.51526	-0.055668
0.533514	2.66019	-1.51582	-0.055423
0.534182	2.6597	-1.51699	-0.05541
0.534849	2.65932	-1.51705	-0.05671
0.535517	2.65829	-1.51689	-0.057115
0.536184	2.65684	-1.51831	-0.055481
0.536852	2.65695	-1.52052	-0.057469
0.537519	2.65691	-1.52265	-0.056923
0.538187	2.65606	-1.52194	-0.059646
0.538854	2.65485	-1.52216	-0.058339
0.539522	2.65498	-1.52385	-0.059315
0.540189	2.65439	-1.52626	-0.060015
0.540857	2.65379	-1.52799	-0.060641
0.541524	2.65245	-1.52782	-0.060414
0.542192	2.65247	-1.52882	-0.060769
0.542859	2.65305	-1.5307	-0.060943
0.543527	2.65258	-1.53153	-0.062361
0.544194	2.65251	-1.53252	-0.06185
0.544862	2.65267	-1.53282	-0.063259
0.545529	2.65231	-1.53306	-0.064757
0.546197	2.65198	-1.53464	-0.067102
0.546864	2.65111	-1.53512	-0.068362
0.547532	2.65013	-1.53552	-0.069313
0.5482	2.65017	-1.53689	-0.072828
0.548867	2.64936	-1.53681	-0.075228
0.549535	2.64952	-1.53703	-0.07532
0.550202	2.65022	-1.53789	-0.075497
0.55087	2.65057	-1.5386	-0.075608
0.551537	2.65129	-1.53859	-0.075823
0.552205	2.65107	-1.53906	-0.076065
0.552872	2.65111	-1.53991	-0.077213
0.55354	2.65012	-1.53991	-0.076956
0.554207	2.65044	-1.5406	-0.078555
0.554875	2.65071	-1.54175	-0.076831
0.555542	2.65051	-1.5422	-0.078009
0.55621	2.64966	-1.54254	-0.077301
0.556877	2.64937	-1.54381	-0.078291
0.557545	2.6494	-1.54431	-0.078016
0.558212	2.65012	-1.54495	-0.079852
0.55888	2.64968	-1.54611	-0.07999
0.559547	2.64976	-1.54678	-0.07965
0.560215	2.64988	-1.54769	-0.078295
0.560882	2.64985	-1.54906	-0.080627
0.56155	2.64952	-1.54957	-0.080248
0.562218	2.64986	-1.54913	-0.077458
0.562885	2.65122	-1.54936	-0.075807
0.563553	2.65147	-1.54895	-0.074206
0.56422	2.65119	-1.54824	-0.074127
0.564888	2.6509	-1.54849	-0.073889
0.565555	2.65027	-1.54865	-0.073155
0.566223	2.6495	-1.54937	-0.073812
0.56689	2.64957	-1.55001	-0.074359
0.567558	2.64998	-1.55083	-0.074429
0.568225	2.6504	-1.55152	-0.075057
0.568893	2.64996	-1.5523	-0.07571
0.56956	2.65068	-1.55279	-0.075221
0.570228	2.65092	-1.55271	-0.075595
0.570895	2.65152	-1.55364	-0.076633
0.571563	2.65244	-1.55442	-0.078073
0.57223	2.65327	-1.55655	-0.075784
0.572898	2.65334	-1.55724	-0.076043
0.573565	2.65303	-1.55811	-0.075733
0.574233	2.65302	-1.55841	-0.077015
0.5749	2.65335	-1.55976	-0.074545
0.575568	2.65374	-1.55888	-0.073928
0.576235	2.65335	-1.55978	-0.071751
0.576903	2.6544	-1.56118	-0.073491
0.577571	2.65478	-1.56105	-0.073206
0.578238	2.65471	-1.56108	-0.07392
0.578906	2.65491	-1.56316	-0.076075
0.579573	2.6547	-1.56339	-0.07731
0.580241	2.65478	-1.56452	-0.078515
0.580908	2.65557	-1.56476	-0.080299
0.581576	2.6551	-1.56522	-0.080464
0.582243	2.65464	-1.56689	-0.080324
0.582911	2.65504	-1.56835	-0.079033
0.583578	2.65513	-1.56852	-0.080851
0.584246	2.65505	-1.56779	-0.081966
0.584913	2.65509	-1.56742	-0.079861
0.585581	2.65526	-1.5683	-0.078907
0.586248	2.65595	-1.56849	-0.080805
0.586916	2.65638	-1.57002	-0.081165
0.587583	2.65605	-1.57052	-0.080279
0.588251	2.65536	-1.57117	-0.079015
0.588918	2.6548	-1.5697	-0.079198
0.589586	2.65502	-1.57098	-0.078861
0.590253	2.65546	-1.57189	-0.078913
0.590921	2.65565	-1.57325	-0.079848
0.591589	2.65548	-1.57337	-0.082498
0.592256	2.65511	-1.5737	-0.083259
0.592924	2.65461	-1.57376	-0.085079
0.593591	2.65352	-1.57354	-0.085977
0.594259	2.6532	-1.57323	-0.084506
0.594926	2.65374	-1.57381	-0.085067
0.595594	2.65349	-1.57442	-0.086122
0.596261	2.65282	-1.57466	-0.086632
0.596929	2.65308	-1.57583	-0.086904
0.597596	2.65311	-1.57778	-0.086374
0.598264	2.65363	-1.57824	-0.086167
0.598931	2.65428	-1.57929	-0.086962
0.599599	2.65498	-1.58031	-0.08832
0.600266	2.65508	-1.58083	-0.086579
0.600934	2.65453	-1.58181	-0.085688
0.601601	2.65486	-1.58292	-0.086758
0.602269	2.65625	-1.58391	-0.089219
0.602936	2.65666	-1.58426	-0.089039
0.603604	2.65686	-1.58429	-0.087407
0.604271	2.65652	-1.5838	-0.086552
0.604939	2.65639	-1.58448	-0.087608
0.605607	2.65618	-1.58471	-0.089051
0.606274	2.65635	-1.5843	-0.091025
0.606942	2.65745	-1.58407	-0.091636
0.607609	2.65739	-1.58525	-0.092165
0.608277	2.65742	-1.58624	-0.09164
0.608944	2.65725	-1.58734	-0.093927
0.609612	2.65705	-1.58725	-0.094618
0.610279	2.65707	-1.58702	-0.094396
0.610947	2.65679	-1.5874	-0.09437
0.611614	2.65609	-1.58853	-0.093429
0.612282	2.65618	-1.58831	-0.092108
0.612949	2.65599	-1.58894	-0.091267
0.613617	2.65572	-1.58919	-0.090239
0.614284	2.65559	-1.59016	-0.090741
0.614952	2.65644	-1.59177	-0.089904
0.615619	2.65813	-1.5917	-0.090617
0.616287	2.65908	-1.59166	-0.090928
0.616954	2.65918	-1.59284	-0.091822
0.617622	2.659	-1.59435	-0.091204
0.618289	2.65935	-1.59626	-0.090457
0.618957	2.65971	-1.59692	-0.088636
0.619624	2.65982	-1.59774	-0.088614
0.620292	2.66047	-1.598	-0.089418
0.62096	2.66133	-1.5987	-0.090037
0.621627	2.66235	-1.59889	-0.090383
0.622295	2.66318	-1.60132	-0.090761
0.622962	2.66309	-1.60166	-0.089475
0.62363	2.66316	-1.60202	-0.08964
0.624297	2.66328	-1.60149	-0.088354
0.624965	2.66373	-1.60161	-0.08577
0.625632	2.66408	-1.60168	-0.08255
0.6263	2.66452	-1.60272	-0.082157
0.626967	2.66589	-1.60428	-0.082467
0.627635	2.66632	-1.60584	-0.083066
0.628302	2.66618	-1.60617	-0.083154
0.62897	2.66698	-1.60708	-0.082972
0.629637	2.6676	-1.60769	-0.08384
0.630305	2.66685	-1.60811	-0.086327
0.630972	2.66695	-1.60816	-0.087468
0.63164	2.66769	-1.60828	-0.087593
0.632307	2.66871	-1.60797	-0.088374
0.632975	2.66928	-1.60778	-0.08872
0.633642	2.66947	-1.60835	-0.090372
0.63431	2.67024	-1.60792	-0.091879
0.634978	2.67062	-1.60812	-0.093778
0.635645	2.67076	-1.60788	-0.094586
0.636313	2.67082	-1.60914	-0.09387
0.63698	2.67131	-1.60995	-0.093313
0.637648	2.67143	-1.60999	-0.092864
0.638315	2.67154	-1.60968	-0.091529
0.638983	2.67244	-1.60991	-0.092459
0.63965	2.67331	-1.61028	-0.094488
0.640318	2.67348	-1.6102	-0.094899
0.640985	2.67459	-1.6092	-0.094867
0.641653	2.67493	-1.60844	-0.096567
0.64232	2.67511	-1.60827	-0.097579
0.642988	2.67598	-1.60823	-0.097908
0.643655	2.67625	-1.60858	-0.096873
0.644323	2.67729	-1.6096	-0.095712
0.64499	2.67888	-1.61018	-0.096266
0.645658	2.67938	-1.6103	-0.097818
0.646325	2.68039	-1.60992	-0.097744
0.646993	2.68117	-1.60912	-0.096387
0.64766	2.68182	-1.60834	-0.096822
0.648328	2.6823	-1.60743	-0.096641
0.648996	2.68235	-1.6074	-0.095578
0.649663	2.68205	-1.60753	-0.094879
0.650331	2.68214	-1.60781	-0.094445
0.650998	2.68249	-1.60813	-0.094383
0.651666	2.68193	-1.60782	-0.094786
0.652333	2.68186	-1.60746	-0.096799
0.653001	2.6816	-1.60732	-0.098639
0.653668	2.68124	-1.6077	-0.09919
0.654336	2.68175	-1.60776	-0.101235
0.655003	2.68261	-1.60803	-0.102415
0.655671	2.68292	-1.60755	-0.101508
0.656338	2.68323	-1.60727	-0.100873
0.657006	2.68371	-1.60711	-0.101314
0.657673	2.68395	-1.60813	-0.101547
0.658341	2.68453	-1.6097	-0.102244
0.659008	2.68559	-1.61063	-0.10442
0.659676	2.68602	-1.61047	-0.106534
0.660343	2.686	-1.60983	-0.109141
0.661011	2.6863	-1.60888	-0.111265
0.661678	2.68626	-1.60857	-0.111539
0.662346	2.68602	-1.60881	-0.111153
0.663014	2.68676	-1.60906	-0.111259
0.663681	2.68798	-1.60928	-0.111165
0.664349	2.68894	-1.61001	-0.109097
0.665016	2.6895	-1.60999	-0.108287
0.665684	2.68908	-1.61012	-0.108838
0.666351	2.6884	-1.61047	-0.108207
0.667019	2.68853	-1.61043	-0.106717
0.667686	2.68918	-1.61039	-0.105362
0.668354	2.68962	-1.61085	-0.104151
0.669021	2.68974	-1.61115	-0.101588
0.669689	2.68928	-1.61044	-0.099965
0.670356	2.68848	-1.61003	-0.100621
0.671024	2.68925	-1.6096	-0.10122
0.671691	2.69051	-1.61008	-0.101908
0.672359	2.69067	-1.61041	-0.100653
0.673026	2.69058	-1.61131	-0.098806
0.673694	2.68999	-1.61271	-0.099002
0.674361	2.68896	-1.61331	-0.099327
0.675029	2.68937	-1.61423	-0.100284
0.675696	2.69034	-1.61479	-0.099512
0.676364	2.69052	-1.61467	-0.099002
0.677032	2.69056	-1.61407	-0.097326
0.677699	2.69049	-1.61368	-0.09503
0.678367	2.69067	-1.61322	-0.093279
0.679034	2.69095	-1.6134	-0.093067
0.679702	2.69154	-1.61351	-0.093575
0.680369	2.69192	-1.61402	-0.093571
0.681037	2.69243	-1.61537	-0.093647
0.681704	2.69302	-1.61604	-0.094517
0.682372	2.69319	-1.61572	-0.095154
0.683039	2.69366	-1.61637	-0.095664
0.683707	2.6945	-1.61586	-0.096573
0.684374	2.69489	-1.61567	-0.09831
0.685042	2.69595	-1.61637	-0.099169
0.685709	2.69727	-1.61702	-0.099871
0.686377	2.69847	-1.61749	-0.101156
0.687044	2.69928	-1.6173	-0.101315
0.687712	2.6995	-1.61718	-0.099658
0.688379	2.69935	-1.61758	-0.099367
0.689047	2.69934	-1.61814	-0.100065
0.689714	2.6999	-1.61889	-0.101748
0.690382	2.70039	-1.61993	-0.102015
0.69105	2.70129	-1.62037	-0.101186
0.691717	2.70174	-1.62049	-0.099842
0.692385	2.70218	-1.62045	-0.099544
0.693052	2.70339	-1.62038	-0.100238
0.69372	2.70497	-1.62097	-0.10227
0.694387	2.70614	-1.62115	-0.103886
0.695055	2.70665	-1.62201	-0.105392
0.695722	2.70686	-1.62245	-0.107097
0.69639	2.70695	-1.62234	-0.10802
0.697057	2.70709	-1.62282	-0.108459
0.697725	2.70722	-1.62247	-0.108553
0.698392	2.70681	-1.62267	-0.109629
0.69906	2.70681	-1.62388	-0.110241
0.699727	2.70744	-1.62492	-0.110874
0.700395	2.70812	-1.62559	-0.112963
0.701062	2.7087	-1.62618	-0.113937
0.70173	2.70911	-1.62618	-0.114528
0.702397	2.70971	-1.62691	-0.114779
0.703065	2.71082	-1.62796	-0.113321
0.703732	2.71211	-1.6283	-0.110837
0.7044	2.71241	-1.62943	-0.109461
0.705068	2.71218	-1.63041	-0.10856
0.705735	2.71277	-1.63063	-0.108155
0.706403	2.7138	-1.631	-0.10797
0.70707	2.71489	-1.63122	-0.109285
0.707738	2.71636	-1.63174	-0.110012
0.708405	2.71659	-1.6321	-0.110736
0.709073	2.71616	-1.63273	-0.11117
0.70974	2.71667	-1.63388	-0.111015
0.710408	2.71721	-1.6353	-0.110377
0.711075	2.71752	-1.63575	-0.110651
0.711743	2.71782	-1.63617	-0.110068
0.71241	2.71813	-1.63678	-0.108143
0.713078	2.71845	-1.63797	-0.106957
0.713745	2.71816	-1.63952	-0.107635
0.714413	2.71776	-1.64003	-0.108846
0.71508	2.71734	-1.64003	-0.10922
0.715748	2.7172	-1.6402	-0.108928
0.716415	2.71752	-1.64061	-0.110229
0.717083	2.71796	-1.6418	-0.108165
0.71775	2.71873	-1.64278	-0.106984
0.718418	2.71943	-1.6426	-0.105281
0.719086	2.71954	-1.64285	-0.105124
0.719753	2.72023	-1.64298	-0.106836
0.720421	2.72119	-1.64379	-0.109958
0.721088	2.72165	-1.64387	-0.110387
0.721756	2.72229	-1.64393	-0.112973
0.722423	2.72285	-1.6444	-0.112263
0.723091	2.72316	-1.64457	-0.11348
0.723758	2.72341	-1.64398	-0.10908
0.724426	2.72313	-1.64458	-0.107071
0.725093	2.72266	-1.64532	-0.104853
0.725761	2.7224	-1.64588	-0.105795
0.726428	2.72248	-1.64631	-0.105468
0.727096	2.72236	-1.64679	-0.104527
0.727763	2.7222	-1.64737	-0.104598
0.728431	2.72343	-1.6478	-0.106486
0.729098	2.72474	-1.64849	-0.107538
0.729766	2.72547	-1.64964	-0.110642
0.730433	2.72628	-1.65029	-0.10966
0.731101	2.72686	-1.65107	-0.108564
0.731768	2.72756	-1.65202	-0.107569
0.732436	2.72852	-1.6524	-0.107972
0.733104	2.72969	-1.65265	-0.107311
0.733771	2.73072	-1.65342	-0.108526
0.734439	2.731	-1.65439	-0.109261
0.735106	2.73082	-1.65536	-0.11108
0.735774	2.73088	-1.65619	-0.110563
0.736441	2.73091	-1.65634	-0.109943
0.737109	2.73148	-1.65716	-0.110693
0.737776	2.73205	-1.65784	-0.112913
0.738444	2.73239	-1.6585	-0.111873
0.739111	2.7331	-1.65966	-0.113689
0.739779	2.73323	-1.66043	-0.114568
0.740446	2.73375	-1.66065	-0.118152
0.741114	2.73385	-1.66114	-0.119856
0.741781	2.734	-1.66118	-0.121626
0.742449	2.73491	-1.66133	-0.120195
0.743116	2.73474	-1.66191	-0.120513
0.743784	2.73467	-1.66209	-0.121392
0.744451	2.73512	-1.66267	-0.120956
0.745119	2.73595	-1.66362	-0.120572
0.745786	2.73666	-1.66414	-0.120042
0.746454	2.7372	-1.66419	-0.118024
0.747121	2.73809	-1.66388	-0.1183
0.747789	2.73939	-1.66382	-0.118575
0.748457	2.73965	-1.66415	-0.118102
0.749124	2.74024	-1.66528	-0.117429
0.749792	2.74118	-1.66576	-0.117178
0.750459	2.74094	-1.66524	-0.116843
0.751127	2.74064	-1.66533	-0.116853
0.751794	2.74113	-1.66576	-0.117342
0.752462	2.74141	-1.66643	-0.118648
0.753129	2.74166	-1.66738	-0.118576
0.753797	2.74159	-1.66808	-0.119347
0.754464	2.74145	-1.66875	-0.118042
0.755132	2.74158	-1.66919	-0.118119
0.755799	2.74237	-1.66885	-0.117566
0.756467	2.74344	-1.66917	-0.117066
0.757134	2.74428	-1.67013	-0.116029
0.757802	2.74519	-1.67012	-0.11683
0.758469	2.74586	-1.66952	-0.117384
0.759137	2.74617	-1.66922	-0.118839
0.759804	2.74578	-1.66939	-0.117101
0.760472	2.74504	-1.66948	-0.116575
0.761139	2.74544	-1.67045	-0.118058
0.761807	2.74578	-1.67094	-0.116829
0.762475	2.74606	-1.67105	-0.117225
0.763142	2.74637	-1.67171	-0.119342
0.76381	2.74602	-1.67177	-0.120908
0.764477	2.74639	-1.67232	-0.123085
0.765145	2.74691	-1.67309	-0.123954
0.765812	2.74708	-1.67338	-0.125091
0.76648	2.74673	-1.67438	-0.126086
0.767147	2.74662	-1.67513	-0.128576
0.767815	2.74686	-1.67597	-0.128197
0.768482	2.74742	-1.67671	-0.129311
0.76915	2.74845	-1.6773	-0.128798
0.769817	2.7492	-1.67789	-0.130361
0.770485	2.74931	-1.67842	-0.130643
0.771152	2.74993	-1.67878	-0.132043
0.77182	2.75091	-1.67849	-0.132063
0.772487	2.75121	-1.67821	-0.132564
0.773155	2.75167	-1.67792	-0.133421
0.773822	2.75188	-1.67765	-0.135208
0.77449	2.75298	-1.67834	-0.133956
0.775157	2.75387	-1.67959	-0.135641
0.775825	2.75402	-1.6802	-0.13529
0.776493	2.75486	-1.68073	-0.136416
0.77716	2.75616	-1.68199	-0.136666
0.777828	2.75708	-1.68256	-0.136494
0.778495	2.75737	-1.68294	-0.137058
0.779163	2.75708	-1.68395	-0.137163
0.77983	2.75685	-1.68423	-0.136052
0.780498	2.75707	-1.68504	-0.137099
0.781165	2.75754	-1.68501	-0.136365
0.781833	2.7581	-1.68506	-0.137517
0.7825	2.75883	-1.68555	-0.136678
0.783168	2.75841	-1.68589	-0.13556
0.783835	2.75932	-1.68753	-0.134023
0.784503	2.7601	-1.6883	-0.132481
0.78517	2.76016	-1.6886	-0.129926
0.785838	2.76031	-1.68892	-0.129358
0.786505	2.76141	-1.68872	-0.130048
0.787173	2.76091	-1.68866	-0.128537
0.78784	2.7613	-1.68931	-0.128364
0.788508	2.76183	-1.69037	-0.129812
0.789175	2.76207	-1.69099	-0.129562
0.789843	2.76222	-1.69134	-0.1299
0.79051	2.76182	-1.69115	-0.127651
0.791178	2.76177	-1.6918	-0.128845
0.791846	2.76255	-1.69229	-0.125966
0.792513	2.7632	-1.69298	-0.127439
0.793181	2.76401	-1.69377	-0.126425
0.793848	2.76448	-1.6943	-0.125838
0.794516	2.7643	-1.69461	-0.124865
0.795183	2.76444	-1.69511	-0.125029
0.795851	2.76441	-1.69578	-0.12265
0.796518	2.76356	-1.69573	-0.122192
0.797186	2.76389	-1.69636	-0.119679
0.797853	2.76365	-1.69708	-0.118711
0.798521	2.7638	-1.69683	-0.116349
0.799188	2.76351	-1.6966	-0.115663
0.799856	2.76364	-1.69612	-0.115936
0.800523	2.76434	-1.69587	-0.116344
0.801191	2.76471	-1.69567	-0.118416
0.801858	2.765	-1.69535	-0.119551
0.802526	2.76512	-1.69591	-0.119371
0.803193	2.76527	-1.69607	-0.11865
0.803861	2.76644	-1.69525	-0.11797
0.804528	2.76676	-1.69517	-0.117272
0.805196	2.76649	-1.69549	-0.115564
0.805864	2.76669	-1.69604	-0.116646
0.806531	2.76691	-1.6974	-0.11538
0.807199	2.76664	-1.69866	-0.1185
0.807866	2.76614	-1.69871	-0.118369
0.808534	2.76591	-1.69912	-0.120919
0.809201	2.76602	-1.69944	-0.118761
0.809869	2.76623	-1.69898	-0.122369
0.810536	2.76578	-1.6992	-0.123948
0.811204	2.76619	-1.69965	-0.126421
0.811871	2.76674	-1.69951	-0.127597
0.812539	2.76726	-1.6995	-0.12931
0.813206	2.76751	-1.70007	-0.130248
0.813874	2.76731	-1.7003	-0.13147
0.814541	2.76728	-1.70118	-0.130951
0.815209	2.76769	-1.7027	-0.133329
0.815876	2.76827	-1.70264	-0.132517
0.816544	2.76887	-1.70355	-0.134259
0.817211	2.76938	-1.70369	-0.135377
0.817879	2.77012	-1.70383	-0.134528
0.818546	2.77013	-1.70416	-0.135182
0.819214	2.77014	-1.70468	-0.136041
0.819881	2.7701	-1.70506	-0.134729
0.820549	2.77161	-1.70539	-0.134511
0.821217	2.77278	-1.70536	-0.135178
0.821884	2.77344	-1.70512	-0.138455
0.822552	2.77396	-1.70626	-0.137845
0.823219	2.77457	-1.70743	-0.138437
0.823887	2.7756	-1.70811	-0.137247
0.824554	2.77664	-1.7078	-0.136358
0.825222	2.77675	-1.70804	-0.133503
0.825889	2.77659	-1.70822	-0.13536
0.826557	2.77625	-1.70862	-0.133784
0.827224	2.77663	-1.70889	-0.132656
0.827892	2.7779	-1.70974	-0.130207
0.828559	2.77916	-1.71012	-0.128983
0.829227	2.77908	-1.71064	-0.128159
0.829894	2.78103	-1.71119	-0.127852
0.830562	2.78149	-1.71151	-0.127681
0.831229	2.78226	-1.71109	-0.129247
0.831897	2.78205	-1.71133	-0.127491
0.832564	2.78268	-1.71162	-0.130344
0.833232	2.78445	-1.71186	-0.127742
0.833899	2.78432	-1.71156	-0.127857
0.834567	2.7847	-1.71196	-0.128743
0.835235	2.78606	-1.71236	-0.12926
0.835902	2.7862	-1.71252	-0.129225
0.83657	2.78631	-1.71216	-0.129314
0.837237	2.78617	-1.71364	-0.129727
0.837905	2.78601	-1.7143	-0.13075
0.838572	2.78649	-1.71493	-0.125634
0.83924	2.78716	-1.71533	-0.126666
0.839907	2.78716	-1.71493	-0.126087
0.840575	2.7885	-1.71497	-0.126339
0.841242	2.78958	-1.71499	-0.127791
0.84191	2.78975	-1.71542	-0.131357
0.842577	2.79124	-1.71572	-0.130469
0.843245	2.79195	-1.71705	-0.130996
0.843912	2.79286	-1.7168	-0.130277
0.84458	2.79293	-1.71608	-0.130088
0.845247	2.79271	-1.71614	-0.130123
0.845915	2.79285	-1.71644	-0.131438
0.846582	2.79313	-1.71652	-0.131742
0.84725	2.79381	-1.71707	-0.132805
0.847917	2.79475	-1.71728	-0.133562
0.848585	2.79585	-1.71795	-0.135046
0.849253	2.79553	-1.71853	-0.134388
0.84992	2.79556	-1.71847	-0.135616
0.850588	2.79592	-1.71848	-0.1336
0.851255	2.79577	-1.71888	-0.132959
0.851923	2.79658	-1.71923	-0.131665
0.85259	2.79722	-1.71954	-0.132171
0.853258	2.79793	-1.72045	-0.132938
0.853925	2.79897	-1.72181	-0.134247
0.854593	2.79937	-1.72249	-0.13295
0.85526	2.80051	-1.72308	-0.135097
0.855928	2.8	-1.72302	-0.134403
0.856595	2.80051	-1.72242	-0.134779
0.857263	2.80114	-1.72202	-0.133292
0.85793	2.80127	-1.72287	-0.132333
0.858598	2.8018	-1.72347	-0.130278
0.859265	2.80239	-1.72466	-0.129383
0.859933	2.80398	-1.72504	-0.12647
0.8606	2.80515	-1.72588	-0.128358
0.861268	2.80607	-1.72514	-0.12991
0.861935	2.80629	-1.72417	-0.131566
0.862603	2.80771	-1.72408	-0.13173
0.863271	2.8077	-1.72413	-0.132348
0.863938	2.80829	-1.72451	-0.130557
0.864606	2.80971	-1.72544	-0.131
0.865273	2.81071	-1.72591	-0.131584
0.865941	2.81174	-1.72655	-0.132553
0.866608	2.81149	-1.72728	-0.131746
0.867276	2.81251	-1.72759	-0.134451
0.867943	2.81216	-1.7272	-0.135113
0.868611	2.81198	-1.72777	-0.137103
0.869278	2.81282	-1.72727	-0.137887
0.869946	2.81329	-1.72774	-0.13976
0.870613	2.81483	-1.72815	-0.138761
0.871281	2.81552	-1.72863	-0.141724
0.871948	2.81565	-1.72853	-0.14187
0.872616	2.81496	-1.7283	-0.143315
0.873283	2.81515	-1.72886	-0.142639
0.873951	2.81483	-1.72871	-0.145227
0.874618	2.81498	-1.72948	-0.146702
0.875286	2.81666	-1.72864	-0.147014
0.875953	2.81661	-1.72869	-0.147723
0.876621	2.81629	-1.72839	-0.150153
0.877289	2.8164	-1.72856	-0.149615
0.877956	2.81697	-1.72877	-0.148974
0.878624	2.81727	-1.72839	-0.149384
0.879291	2.81677	-1.72735	-0.150565
0.879959	2.8175	-1.72691	-0.149368
0.880626	2.81843	-1.72568	-0.149781
0.881294	2.81884	-1.72585	-0.147979
0.881961	2.81898	-1.72522	-0.147888
0.882629	2.81947	-1.72446	-0.147484
0.883296	2.81937	-1.72487	-0.14876
0.883964	2.81914	-1.72514	-0.147554
0.884631	2.82054	-1.72568	-0.148185
0.885299	2.82041	-1.72602	-0.14789
0.885966	2.8211	-1.72582	-0.147792
0.886634	2.82107	-1.72539	-0.147408
0.887301	2.82031	-1.7246	-0.147497
0.887969	2.82058	-1.724	-0.146195
0.888636	2.8204	-1.7238	-0.146821
0.889304	2.82211	-1.7242	-0.146547
0.889971	2.82289	-1.72528	-0.147598
0.890639	2.82307	-1.72604	-0.147902
0.891307	2.82384	-1.7266	-0.147827
0.891974	2.82485	-1.72695	-0.1486
0.892642	2.82528	-1.72652	-0.149122
0.893309	2.82529	-1.72634	-0.148862
0.893977	2.82517	-1.726	-0.148857
0.894644	2.82427	-1.72634	-0.148935
0.895312	2.82518	-1.72684	-0.148161
0.895979	2.82556	-1.72745	-0.147183
0.896647	2.82681	-1.72786	-0.147133
0.897314	2.8274	-1.7275	-0.147586
0.897982	2.82725	-1.72749	-0.147486
0.898649	2.82783	-1.72703	-0.146792
0.899317	2.82738	-1.72701	-0.146772
0.899984	2.82737	-1.72752	-0.145468
0.900652	2.82753	-1.728	-0.145731
0.901319	2.82761	-1.72947	-0.144995
0.901987	2.82806	-1.73027	-0.144868
0.902654	2.82746	-1.73037	-0.144383
0.903322	2.82833	-1.7316	-0.144282
0.903989	2.82736	-1.73247	-0.144793
0.904657	2.8285	-1.73169	-0.145353
0.905325	2.82986	-1.73243	-0.143376
0.905992	2.83111	-1.73322	-0.143287
0.90666	2.83166	-1.73352	-0.143018
0.907327	2.83247	-1.73407	-0.143586
0.907995	2.83321	-1.73365	-0.143392
0.908662	2.83226	-1.73428	-0.142585
0.90933	2.8323	-1.73462	-0.141607
0.909997	2.83298	-1.73489	-0.141235
0.910665	2.83367	-1.7344	-0.139513
0.911332	2.83375	-1.73506	-0.138002
0.912	2.83437	-1.73559	-0.136334
0.912667	2.83594	-1.73769	-0.135274
0.913335	2.83701	-1.73904	-0.135075
0.914002	2.83708	-1.7408	-0.13497
0.91467	2.83667	-1.74057	-0.135981
0.915337	2.83621	-1.7413	-0.136053
0.916005	2.83584	-1.74257	-0.13522
0.916672	2.83675	-1.74233	-0.135742
0.91734	2.8375	-1.7427	-0.134586
0.918007	2.83702	-1.74296	-0.134911
0.918675	2.83714	-1.74287	-0.133966
0.919343	2.83753	-1.7431	-0.134396
0.92001	2.83854	-1.74307	-0.133741
0.920678	2.83891	-1.74246	-0.134184
0.921345	2.83863	-1.74314	-0.133264
0.922013	2.83823	-1.74387	-0.134196
0.92268	2.83777	-1.74299	-0.133243
0.923348	2.83808	-1.74169	-0.133543
0.924015	2.83805	-1.74163	-0.132494
0.924683	2.83808	-1.741	-0.13287
0.92535	2.83785	-1.74046	-0.131555
0.926018	2.8381	-1.74049	-0.133135
0.926685	2.8387	-1.74099	-0.135985
0.927353	2.83913	-1.74163	-0.141518
0.92802	2.83966	-1.74193	-0.145854
0.928688	2.83911	-1.74248	-0.148349
0.929355	2.8385	-1.74267	-0.149354
0.930023	2.83833	-1.74241	-0.150096
0.93069	2.83834	-1.74379	-0.150394
0.931358	2.83854	-1.7439	-0.149485
0.932025	2.83929	-1.74456	-0.148097
0.932693	2.83969	-1.74529	-0.148462
0.933361	2.84087	-1.74483	-0.149507
0.934028	2.84118	-1.74509	-0.150506
0.934696	2.84212	-1.74409	-0.151174
0.935363	2.84225	-1.74364	-0.152075
0.936031	2.84336	-1.74418	-0.151935
0.936698	2.8437	-1.74346	-0.152536
0.937366	2.84423	-1.74292	-0.15384
0.938033	2.84376	-1.74309	-0.153561
0.938701	2.84287	-1.74273	-0.152473
0.939368	2.84223	-1.74304	-0.153364
0.940036	2.84224	-1.74318	-0.153908
0.940703	2.84267	-1.7433	-0.15401
0.941371	2.84303	-1.74357	-0.154552
0.942038	2.8435	-1.7436	-0.156498
0.942706	2.84355	-1.74382	-0.156773
0.943373	2.84364	-1.74382	-0.153938
0.944041	2.84395	-1.74446	-0.150361
0.944708	2.84451	-1.7447	-0.147887
0.945376	2.84532	-1.74528	-0.146683
0.946043	2.8449	-1.74456	-0.146419
0.946711	2.84457	-1.74383	-0.146357
0.947379	2.84458	-1.74326	-0.146187
0.948046	2.84481	-1.74348	-0.146646
0.948714	2.8452	-1.74298	-0.148273
0.949381	2.84677	-1.74284	-0.148891
0.950049	2.84644	-1.74342	-0.149068
0.950716	2.84621	-1.74267	-0.148258
0.951384	2.84608	-1.74172	-0.147993
0.952051	2.84681	-1.74187	-0.147861
0.952719	2.84713	-1.74193	-0.14811
0.953386	2.84664	-1.74209	-0.147812
0.954054	2.84648	-1.74327	-0.146063
0.954721	2.84744	-1.74384	-0.147467
0.955389	2.84799	-1.74367	-0.15034
0.956056	2.84858	-1.74455	-0.149552
0.956724	2.84823	-1.74494	-0.148535
0.957391	2.8482	-1.74548	-0.147535
0.958059	2.84834	-1.74591	-0.148527
0.958726	2.84818	-1.74505	-0.1485
0.959394	2.84922	-1.74536	-0.149436
0.960061	2.8501	-1.7453	-0.150931
0.960729	2.85053	-1.74528	-0.151422
0.961396	2.85094	-1.74561	-0.149786
0.962064	2.85154	-1.74621	-0.149923
0.962732	2.85187	-1.74574	-0.150932
0.963399	2.85166	-1.74601	-0.152146
0.964067	2.85178	-1.74601	-0.152406
0.964734	2.85251	-1.7456	-0.153459
0.965402	2.85272	-1.74661	-0.153239
0.966069	2.85353	-1.74637	-0.153423
0.966737	2.85384	-1.74627	-0.15363
0.967404	2.85356	-1.74626	-0.15504
0.968072	2.85338	-1.74747	-0.155159
0.968739	2.85365	-1.74771	-0.154742
0.969407	2.85382	-1.74732	-0.154721
0.970074	2.85369	-1.74677	-0.155434
0.970742	2.85425	-1.74721	-0.156416
0.971409	2.85515	-1.74809	-0.155349
0.972077	2.85572	-1.74794	-0.153833
0.972744	2.85637	-1.74708	-0.153584
0.973412	2.85651	-1.74637	-0.154238
0.974079	2.85688	-1.74609	-0.155626
0.974747	2.85768	-1.74644	-0.156798
0.975414	2.85849	-1.74717	-0.156504
0.976082	2.85988	-1.74611	-0.157104
0.97675	2.86092	-1.74539	-0.157429
0.977417	2.8613	-1.74526	-0.157603
0.978085	2.86083	-1.74579	-0.15817
0.978752	2.86047	-1.74624	-0.15896
0.97942	2.8605	-1.74659	-0.158245
0.980087	2.86076	-1.74772	-0.157945
0.980755	2.86133	-1.74834	-0.157171
0.981422	2.86266	-1.7489	-0.157212
0.98209	2.86277	-1.74985	-0.158125
0.982757	2.86264	-1.7507	-0.159816
0.983425	2.86314	-1.75032	-0.160332
0.984092	2.86405	-1.75145	-0.160556
0.98476	2.86525	-1.75299	-0.160386
0.985427	2.86606	-1.75346	-0.161381
0.986095	2.86642	-1.75305	-0.162231
0.986762	2.86762	-1.75358	-0.162398
0.98743	2.868	-1.75338	-0.162997
0.988097	2.86762	-1.75328	-0.164042
0.988765	2.86821	-1.7539	-0.164953
0.989432	2.86848	-1.75424	-0.166748
0.9901	2.86926	-1.75551	-0.167355
0.990767	2.8691	-1.75587	-0.165856
0.991435	2.86908	-1.75598	-0.163875
0.992103	2.86942	-1.75747	-0.162913
0.99277	2.86888	-1.75797	-0.162215
0.993438	2.8684	-1.7585	-0.16196
0.994105	2.86919	-1.75901	-0.162159
0.994773	2.86944	-1.75974	-0.161834
0.99544	2.86968	-1.75978	-0.162302
0.996108	2.87	-1.76026	-0.162562
0.996775	2.87051	-1.76111	-0.161755
0.997443	2.87088	-1.76141	-0.16169
0.99811	2.871	-1.76195	-0.161665
0.998778	2.87099	-1.76195	-0.161033
0.999445	2.87094	-1.76224	-0.160528
1.00011	2.87103	-1.7629	-0.159983
1.00078	2.87148	-1.76301	-0.158887
1.00145	2.87187	-1.76333	-0.157904
1.00212	2.87208	-1.76355	-0.155733
1.00278	2.8725	-1.76414	-0.15409
1.00345	2.87337	-1.76463	-0.153712
1.00412	2.87389	-1.76455	-0.152206
1.00479	2.87391	-1.76529	-0.151172
1.00545	2.87391	-1.76645	-0.149724
1.00612	2.87423	-1.76746	-0.147563
1.00679	2.875	-1.76906	-0.147015
1.00746	2.87532	-1.77025	-0.147663
1.00812	2.87513	-1.76971	-0.148139
1.00879	2.87475	-1.77001	-0.148329
1.00946	2.87387	-1.7716	-0.148768
1.01013	2.87364	-1.77227	-0.148594
1.01079	2.87298	-1.7731	-0.149005
1.01146	2.87312	-1.77328	-0.150395
1.01213	2.87341	-1.7737	-0.150963
1.0128	2.87371	-1.77368	-0.151447
1.01346	2.87418	-1.77426	-0.15223
1.01413	2.87448	-1.77477	-0.153134
1.0148	2.8743	-1.77526	-0.153548
1.01547	2.87483	-1.77608	-0.153246
1.01613	2.87559	-1.77631	-0.153228
1.0168	2.87621	-1.77652	-0.151819
1.01747	2.87605	-1.77601	-0.152256
1.01814	2.87573	-1.77592	-0.152409
1.0188	2.87543	-1.77476	-0.155464
1.01947	2.87529	-1.77645	-0.157433
1.02014	2.87422	-1.77667	-0.157963
1.02081	2.87416	-1.77663	-0.158004
1.02147	2.87546	-1.77698	-0.159593
1.02214	2.87591	-1.77603	-0.160946
1.02281	2.8763	-1.77581	-0.163328
1.02348	2.87701	-1.77558	-0.162837
1.02414	2.87767	-1.77583	-0.163156
1.02481	2.87816	-1.7766	-0.161635
1.02548	2.87937	-1.77652	-0.162197
1.02615	2.8803	-1.77612	-0.16131
1.02681	2.88094	-1.77605	-0.161448
1.02748	2.88116	-1.7769	-0.161557
1.02815	2.88128	-1.77751	-0.161094
1.02882	2.88149	-1.77794	-0.158705
1.02948	2.88225	-1.77799	-0.158407
1.03015	2.88213	-1.77757	-0.15844
1.03082	2.88211	-1.7768	-0.158947
1.03149	2.88186	-1.77674	-0.15892
1.03215	2.88177	-1.77654	-0.158018
1.03282	2.88184	-1.77635	-0.158199
1.03349	2.88137	-1.77672	-0.159583
1.03416	2.88134	-1.77698	-0.160227
1.03482	2.88206	-1.77719	-0.159574
1.03549	2.88319	-1.77773	-0.156688
1.03616	2.88395	-1.77795	-0.156034
1.03683	2.88365	-1.77866	-0.15593
1.03749	2.88338	-1.77979	-0.157144
1.03816	2.88319	-1.77995	-0.156984
1.03883	2.8835	-1.78019	-0.156656
1.0395	2.88403	-1.78013	-0.156367
1.04016	2.88415	-1.77889	-0.157364
1.04083	2.88436	-1.77906	-0.158064
1.0415	2.88451	-1.77961	-0.159263
1.04217	2.88471	-1.77949	-0.15935
1.04283	2.88533	-1.77882	-0.159562
1.0435	2.88608	-1.77923	-0.159481
1.04417	2.88745	-1.77914	-0.159469
1.04484	2.88863	-1.77942	-0.159252
1.0455	2.8891	-1.77988	-0.161081
1.04617	2.88979	-1.77963	-0.159917
1.04684	2.89039	-1.77795	-0.159953
1.04751	2.89072	-1.77759	-0.160242
1.04818	2.891	-1.77718	-0.159627
1.04884	2.8911	-1.77638	-0.160215
1.04951	2.89099	-1.77587	-0.160062
1.05018	2.89097	-1.7763	-0.159232
1.05085	2.89157	-1.77678	-0.158921
1.05151	2.89211	-1.77632	-0.160424
1.05218	2.89226	-1.77799	-0.162345
1.05285	2.89234	-1.77873	-0.163682
1.05351	2.89283	-1.7793	-0.163663
1.05418	2.89295	-1.78004	-0.161575
1.05485	2.89197	-1.78041	-0.161027
1.05552	2.89091	-1.7812	-0.160162
1.05618	2.88999	-1.78142	-0.159492
1.05685	2.88963	-1.78134	-0.15891
1.05752	2.89025	-1.78164	-0.159766
1.05819	2.89059	-1.78106	-0.159364
1.05886	2.89005	-1.78089	-0.159917
1.05952	2.88976	-1.78126	-0.159922
1.06019	2.88989	-1.78163	-0.162909
1.06086	2.88955	-1.78034	-0.161798
1.06153	2.88921	-1.7795	-0.162658
1.06219	2.88912	-1.77942	-0.160843
1.06286	2.88906	-1.77974	-0.16138
1.06353	2.88938	-1.78004	-0.160641
1.0642	2.88989	-1.78085	-0.160895
1.06486	2.8903	-1.7806	-0.160447
1.06553	2.89051	-1.78101	-0.160721
1.0662	2.88993	-1.78089	-0.160181
1.06686	2.88971	-1.78032	-0.161314
1.06753	2.89039	-1.78048	-0.16257
1.0682	2.89118	-1.7798	-0.163796
1.06887	2.89101	-1.77853	-0.163933
1.06953	2.89004	-1.77842	-0.161916
1.0702	2.89023	-1.77818	-0.160406
1.07087	2.89072	-1.77828	-0.161865
1.07154	2.8907	-1.77806	-0.160838
1.07221	2.89066	-1.7773	-0.160694
1.07287	2.89135	-1.77709	-0.16041
1.07354	2.89196	-1.77798	-0.160606
1.07421	2.89211	-1.77827	-0.159781
1.07488	2.892	-1.77813	-0.162546
1.07554	2.89184	-1.77796	-0.162449
1.07621	2.89237	-1.77857	-0.16349
1.07688	2.89203	-1.77896	-0.160049
1.07755	2.89152	-1.7791	-0.159753
1.07821	2.89118	-1.77912	-0.158312
1.07888	2.89074	-1.77837	-0.159056
1.07955	2.89075	-1.77832	-0.159705
1.08022	2.89096	-1.77931	-0.159998
1.08088	2.89167	-1.78009	-0.158508
1.08155	2.89238	-1.78078	-0.160009
1.08222	2.89281	-1.78172	-0.160024
1.08289	2.89367	-1.78199	-0.159684
1.08355	2.89371	-1.78306	-0.158337
1.08422	2.89356	-1.78419	-0.158474
1.08489	2.89366	-1.78507	-0.156475
1.08556	2.8943	-1.78482	-0.156487
1.08622	2.89519	-1.7844	-0.157161
1.08689	2.89557	-1.78471	-0.158779
1.08756	2.8962	-1.78533	-0.158662
1.08823	2.89689	-1.78522	-0.160363
1.08889	2.89717	-1.78498	-0.160193
1.08956	2.89822	-1.7854	-0.160248
1.09023	2.89883	-1.78658	-0.159931
1.0909	2.89859	-1.78725	-0.159917
1.09156	2.89878	-1.78777	-0.157785
1.09223	2.89996	-1.78776	-0.157953
1.0929	2.9006	-1.78778	-0.156135
1.09357	2.90041	-1.78729	-0.157886
1.09423	2.9004	-1.78796	-0.15844
1.0949	2.9011	-1.78856	-0.16076
1.09557	2.90143	-1.78912	-0.161408
1.09624	2.90153	-1.7898	-0.163391
1.0969	2.90102	-1.79007	-0.164853
1.09757	2.90101	-1.78956	-0.164791
1.09824	2.90118	-1.78926	-0.163617
1.09891	2.90165	-1.78882	-0.163667
1.09957	2.9027	-1.78926	-0.163637
1.10024	2.90377	-1.78957	-0.163639
1.10091	2.90368	-1.78973	-0.16215
1.10158	2.90352	-1.79063	-0.165158
1.10224	2.90296	-1.79194	-0.165889
1.10291	2.90364	-1.79233	-0.167218
1.10358	2.90421	-1.79277	-0.166798
1.10425	2.90431	-1.7931	-0.16852
1.10491	2.90469	-1.79307	-0.16686
1.10558	2.90545	-1.79346	-0.167187
1.10625	2.9056	-1.79377	-0.166553
1.10692	2.90538	-1.79384	-0.169489
1.10758	2.90565	-1.79348	-0.170379
1.10825	2.90572	-1.79452	-0.169256
1.10892	2.90606	-1.79533	-0.167626
1.10959	2.90602	-1.79547	-0.169939
1.11025	2.90626	-1.79557	-0.16888
1.11092	2.90686	-1.79608	-0.169546
1.11159	2.90729	-1.79618	-0.168505
1.11226	2.90779	-1.7958	-0.170155
1.11292	2.90792	-1.79624	-0.167368
1.11359	2.90806	-1.79722	-0.168722
1.11426	2.90774	-1.79754	-0.168682
1.11493	2.90709	-1.79743	-0.17021
1.11559	2.90672	-1.79702	-0.170165
1.11626	2.90624	-1.79725	-0.171786
1.11693	2.90688	-1.79722	-0.171668
1.1176	2.90738	-1.79668	-0.173049
1.11826	2.90715	-1.79679	-0.169859
1.11893	2.90622	-1.79712	-0.168204
1.1196	2.90545	-1.7972	-0.166966
1.12027	2.90534	-1.79655	-0.165763
1.12093	2.90543	-1.79558	-0.161746
1.1216	2.90643	-1.79586	-0.163445
1.12227	2.90766	-1.79673	-0.164136
1.12294	2.90766	-1.79628	-0.166135
1.1236	2.90748	-1.79495	-0.164177
1.12427	2.90754	-1.79447	-0.163245
1.12494	2.90724	-1.79515	-0.162687
1.12561	2.90674	-1.79631	-0.163242
1.12627	2.90631	-1.79741	-0.162959
1.12694	2.90652	-1.79799	-0.163615
1.12761	2.90613	-1.79872	-0.162561
1.12828	2.90539	-1.79953	-0.163145
1.12895	2.90591	-1.79957	-0.160927
1.12961	2.90593	-1.79911	-0.161888
1.13028	2.90694	-1.79922	-0.160406
1.13095	2.90756	-1.79939	-0.161015
1.13162	2.90769	-1.7998	-0.160187
1.13228	2.90761	-1.80063	-0.159431
1.13295	2.90777	-1.8012	-0.158334
1.13362	2.90751	-1.80186	-0.158002
1.13428	2.90746	-1.80253	-0.156447
1.13495	2.90686	-1.80263	-0.158655
1.13562	2.9075	-1.80251	-0.159538
1.13629	2.90747	-1.80276	-0.161519
1.13695	2.90718	-1.80344	-0.161434
1.13762	2.90716	-1.80351	-0.163843
1.13829	2.90721	-1.80342	-0.162941
1.13896	2.90657	-1.80329	-0.164256
1.13963	2.90658	-1.80288	-0.163473
1.14029	2.90689	-1.80342	-0.164712
1.14096	2.90701	-1.80416	-0.164494
1.14163	2.90733	-1.80431	-0.167278
1.1423	2.90802	-1.80419	-0.166071
1.14296	2.90871	-1.80419	-0.166703
1.14363	2.90891	-1.80458	-0.165428
1.1443	2.90844	-1.80433	-0.165685
1.14497	2.90883	-1.80476	-0.164535
1.14563	2.90974	-1.80619	-0.165993
1.1463	2.91037	-1.80697	-0.16563
1.14697	2.91032	-1.80701	-0.162567
1.14763	2.91057	-1.80667	-0.161361
1.1483	2.91102	-1.80639	-0.161181
1.14897	2.91083	-1.80686	-0.160566
1.14964	2.9107	-1.8069	-0.161381
1.15031	2.91013	-1.80614	-0.160887
1.15097	2.9094	-1.80527	-0.162775
1.15164	2.91038	-1.80476	-0.161308
1.15231	2.91168	-1.80427	-0.160246
1.15298	2.91269	-1.80448	-0.16001
1.15364	2.91337	-1.80449	-0.16333
1.15431	2.91341	-1.80485	-0.163847
1.15498	2.91293	-1.80484	-0.164812
1.15565	2.91231	-1.8046	-0.16438
1.15631	2.9124	-1.80536	-0.163557
1.15698	2.91272	-1.80635	-0.162269
1.15765	2.91294	-1.80606	-0.163502
1.15832	2.91321	-1.80492	-0.160757
1.15898	2.9135	-1.80431	-0.161381
1.15965	2.91339	-1.8035	-0.159839
1.16032	2.91342	-1.80322	-0.160887
1.16099	2.9145	-1.80298	-0.160917
1.16165	2.91554	-1.80223	-0.162144
1.16232	2.9159	-1.80209	-0.159893
1.16299	2.9166	-1.80192	-0.161365
1.16366	2.91701	-1.8017	-0.162611
1.16432	2.91784	-1.80223	-0.163891
1.16499	2.91813	-1.80334	-0.163175
1.16566	2.91838	-1.8037	-0.164725
1.16633	2.91825	-1.80326	-0.163956
1.16699	2.91772	-1.80251	-0.165294
1.16766	2.91836	-1.80165	-0.164638
1.16833	2.91952	-1.80121	-0.164801
1.169	2.91993	-1.80121	-0.164892
1.16966	2.91951	-1.80012	-0.164315
1.17033	2.91971	-1.7977	-0.161937
1.171	2.91978	-1.79541	-0.163926
1.17167	2.92006	-1.79401	-0.162871
1.17233	2.92094	-1.79326	-0.162832
1.173	2.92106	-1.7929	-0.163607
1.17367	2.92069	-1.79239	-0.164403
1.17434	2.92018	-1.79147	-0.161519
1.175	2.91948	-1.7911	-0.165512
1.17567	2.91835	-1.79117	-0.16562
1.17634	2.91769	-1.79084	-0.168106
1.17701	2.91701	-1.79018	-0.167219
1.17767	2.91765	-1.79021	-0.166588
1.17834	2.91731	-1.79046	-0.165488
1.17901	2.91473	-1.78984	-0.167151
1.17968	2.91414	-1.789	-0.16519
1.18034	2.91498	-1.78861	-0.166497
1.18101	2.91486	-1.7882	-0.164717
1.18168	2.91569	-1.78828	-0.165421
1.18235	2.91521	-1.7883	-0.163905
1.18301	2.91591	-1.78805	-0.165879
1.18368	2.91639	-1.78866	-0.165276
1.18435	2.91754	-1.78943	-0.165238
1.18502	2.91794	-1.78939	-0.164874
1.18568	2.91745	-1.78926	-0.165163
1.18635	2.91737	-1.78887	-0.164866
1.18702	2.91723	-1.78869	-0.165731
1.18769	2.91747	-1.78919	-0.165612
1.18835	2.91765	-1.78945	-0.167247
1.18902	2.91789	-1.78955	-0.167525
1.18969	2.91877	-1.78989	-0.16828
1.19036	2.91878	-1.7901	-0.16909
1.19102	2.91909	-1.79078	-0.170752
1.19169	2.91907	-1.79133	-0.168589
1.19236	2.91845	-1.79187	-0.166953
1.19303	2.91845	-1.79274	-0.165406
1.19369	2.91901	-1.79369	-0.164929
1.19436	2.91914	-1.79452	-0.164634
1.19503	2.91899	-1.79467	-0.166146
1.1957	2.91893	-1.79503	-0.166778
1.19636	2.91843	-1.79574	-0.168037
1.19703	2.91834	-1.79601	-0.167815
1.1977	2.91751	-1.79535	-0.168979
1.19837	2.91723	-1.79485	-0.170807
1.19904	2.91689	-1.79487	-0.172141
1.1997	2.91645	-1.79533	-0.170888
1.20037	2.91665	-1.79623	-0.171116
1.20104	2.91632	-1.79742	-0.170513
1.20171	2.91619	-1.79845	-0.170902
1.20237	2.91599	-1.79851	-0.170036
1.20304	2.91661	-1.79885	-0.17034
1.20371	2.91672	-1.80078	-0.169689
1.20437	2.91598	-1.80287	-0.1689
1.20504	2.9162	-1.80431	-0.168061
1.20571	2.91576	-1.80575	-0.1683
1.20638	2.91567	-1.80698	-0.166515
1.20704	2.91524	-1.8073	-0.164585
1.20771	2.91502	-1.80739	-0.164244
1.20838	2.91551	-1.80776	-0.165815
1.20905	2.91605	-1.80823	-0.166837
1.20972	2.91653	-1.80936	-0.165723
1.21038	2.91654	-1.80988	-0.16357
1.21105	2.91643	-1.80991	-0.165699
1.21172	2.91714	-1.81001	-0.164673
1.21239	2.91968	-1.81107	-0.164566
1.21305	2.92004	-1.81256	-0.164138
1.21372	2.91991	-1.81325	-0.165141
1.21439	2.9202	-1.81322	-0.164607
1.21505	2.91982	-1.81388	-0.16502
1.21572	2.92072	-1.81383	-0.165224
1.21639	2.92022	-1.81348	-0.166169
1.21706	2.91997	-1.81284	-0.165617
1.21772	2.91977	-1.81278	-0.166655
1.21839	2.91924	-1.81355	-0.167137
1.21906	2.9188	-1.81363	-0.168155
1.21973	2.91867	-1.81341	-0.166086
1.22039	2.91832	-1.81372	-0.165271
1.22106	2.91882	-1.81424	-0.163731
1.22173	2.91895	-1.8142	-0.162473
1.2224	2.91883	-1.81389	-0.16092
1.22307	2.91775	-1.81356	-0.161656
1.22373	2.91785	-1.81315	-0.164316
1.2244	2.91735	-1.81335	-0.165067
1.22507	2.91785	-1.81413	-0.164684
1.22574	2.91874	-1.81432	-0.165626
1.2264	2.91855	-1.81407	-0.166086
1.22707	2.91809	-1.8133	-0.169021
1.22774	2.91831	-1.81246	-0.167293
1.22841	2.91841	-1.81237	-0.167255
1.22907	2.91753	-1.81262	-0.165994
1.22974	2.91832	-1.81248	-0.165621
1.23041	2.91833	-1.81227	-0.16465
1.23108	2.91843	-1.81289	-0.16387
1.23174	2.91874	-1.81334	-0.163105
1.23241	2.91899	-1.81359	-0.162675
1.23308	2.91939	-1.81355	-0.162121
1.23375	2.92016	-1.81319	-0.161201
1.23441	2.92146	-1.81298	-0.160282
1.23508	2.92087	-1.81246	-0.160704
1.23575	2.92132	-1.81195	-0.161914
1.23642	2.92108	-1.81199	-0.161773
1.23708	2.92059	-1.81205	-0.162149
1.23775	2.92092	-1.8124	-0.163336
1.23842	2.92112	-1.81323	-0.163892
1.23909	2.92235	-1.81361	-0.164984
1.23975	2.9228	-1.81386	-0.16584
1.24042	2.92287	-1.81441	-0.165117
1.24109	2.92359	-1.81492	-0.163914
1.24176	2.92386	-1.81498	-0.162622
1.24242	2.92366	-1.81439	-0.1611
1.24309	2.92428	-1.81334	-0.162022
1.24376	2.92435	-1.81323	-0.16197
1.24443	2.92438	-1.81364	-0.163026
1.24509	2.92391	-1.81376	-0.163825
1.24576	2.9234	-1.81278	-0.164512
1.24643	2.92414	-1.81188	-0.164122
1.2471	2.92412	-1.81093	-0.163863
1.24776	2.924	-1.81159	-0.163879
1.24843	2.9235	-1.81177	-0.164626
1.2491	2.92432	-1.81267	-0.164586
1.24977	2.92471	-1.81405	-0.164284
1.25043	2.92494	-1.81496	-0.164486
1.2511	2.92535	-1.81553	-0.164557
1.25177	2.92456	-1.81557	-0.164228
1.25244	2.92435	-1.81627	-0.164813
1.2531	2.92389	-1.8175	-0.166249
1.25377	2.92459	-1.8179	-0.167254
1.25444	2.92423	-1.81776	-0.167435
1.25511	2.92362	-1.817	-0.168515
1.25577	2.92408	-1.81706	-0.167839
1.25644	2.92492	-1.81742	-0.166799
1.25711	2.92552	-1.81745	-0.164653
1.25778	2.92614	-1.81699	-0.16462
1.25844	2.92609	-1.81615	-0.166138
1.25911	2.92522	-1.8159	-0.168558
1.25978	2.92583	-1.8162	-0.168495
1.26045	2.92559	-1.81718	-0.168992
1.26111	2.92495	-1.81808	-0.167659
1.26178	2.92494	-1.81798	-0.167195
1.26245	2.92548	-1.81768	-0.166631
1.26312	2.92521	-1.81768	-0.168629
1.26378	2.92399	-1.81813	-0.17019
1.26445	2.924	-1.81843	-0.170736
1.26512	2.92345	-1.8188	-0.169027
1.26579	2.92323	-1.81852	-0.168724
1.26646	2.92329	-1.81812	-0.16866
1.26712	2.92372	-1.81801	-0.168867
1.26779	2.92364	-1.81743	-0.169047
1.26846	2.92437	-1.81704	-0.169986
1.26913	2.92468	-1.81763	-0.169194
1.26979	2.92458	-1.81846	-0.170314
1.27046	2.92491	-1.8182	-0.170474
1.27113	2.92496	-1.8174	-0.170247
1.2718	2.924	-1.81716	-0.169532
1.27246	2.92312	-1.8176	-0.169049
1.27313	2.9226	-1.81752	-0.168549
1.2738	2.92241	-1.81725	-0.168904
1.27446	2.9224	-1.81642	-0.170025
1.27513	2.92245	-1.81674	-0.170117
1.2758	2.92318	-1.81745	-0.169611
1.27647	2.92262	-1.8175	-0.16971
1.27713	2.92393	-1.81732	-0.171041
1.2778	2.92449	-1.81712	-0.172314
1.27847	2.92379	-1.81651	-0.172982
1.27914	2.92425	-1.81653	-0.174123
1.27981	2.92332	-1.81664	-0.174032
1.28047	2.92304	-1.81677	-0.172878
1.28114	2.92281	-1.81643	-0.173561
1.28181	2.92322	-1.81665	-0.174018
1.28248	2.92312	-1.81625	-0.174825
1.28314	2.92377	-1.81547	-0.176026
1.28381	2.92468	-1.81463	-0.176206
1.28448	2.92507	-1.81441	-0.176456
1.28514	2.92538	-1.81402	-0.175871
1.28581	2.92673	-1.81328	-0.174984
1.28648	2.92755	-1.81255	-0.174598
1.28715	2.92738	-1.81335	-0.172784
1.28781	2.92807	-1.81318	-0.171912
1.28848	2.92901	-1.81367	-0.17247
1.28915	2.92803	-1.81413	-0.173765
1.28982	2.92811	-1.815	-0.175776
1.29049	2.92726	-1.81623	-0.177738
1.29115	2.92709	-1.81728	-0.178285
1.29182	2.92758	-1.81817	-0.177002
1.29249	2.92797	-1.81834	-0.176141
1.29316	2.92735	-1.81884	-0.175695
1.29382	2.92756	-1.81898	-0.175479
1.29449	2.92759	-1.8184	-0.175696
1.29516	2.92814	-1.81899	-0.176494
1.29583	2.92906	-1.81942	-0.175601
1.29649	2.92946	-1.81898	-0.174996
1.29716	2.9301	-1.81882	-0.174948
1.29783	2.93008	-1.81861	-0.173735
1.2985	2.93074	-1.81795	-0.172813
1.29916	2.93111	-1.81781	-0.172674
1.29983	2.93121	-1.8186	-0.171637
1.3005	2.93104	-1.81955	-0.173367
1.30117	2.93024	-1.82093	-0.175002
1.30183	2.92966	-1.82156	-0.175679
1.3025	2.92856	-1.82175	-0.175194
1.30317	2.92894	-1.82142	-0.175274
1.30384	2.92971	-1.82144	-0.175561
1.3045	2.93033	-1.82218	-0.175726
1.30517	2.93113	-1.82251	-0.175267
1.30584	2.93166	-1.82218	-0.174543
1.30651	2.9309	-1.82197	-0.171734
1.30717	2.93117	-1.8219	-0.170308
1.30784	2.9305	-1.82211	-0.169873
1.30851	2.92991	-1.82207	-0.170797
1.30918	2.93018	-1.82193	-0.170509
1.30984	2.93027	-1.82301	-0.170361
1.31051	2.92965	-1.8238	-0.170188
1.31118	2.9289	-1.82434	-0.169676
1.31185	2.92948	-1.82484	-0.169494
1.31251	2.92979	-1.82477	-0.171496
1.31318	2.93009	-1.82511	-0.17204
1.31385	2.92982	-1.82495	-0.172163
1.31452	2.92949	-1.82482	-0.172552
1.31518	2.92851	-1.8243	-0.17293
1.31585	2.92827	-1.82394	-0.17307
1.31652	2.92833	-1.82366	-0.173209
1.31719	2.92745	-1.82415	-0.173857
1.31785	2.92627	-1.82424	-0.171375
1.31852	2.92663	-1.82467	-0.169667
1.31919	2.9261	-1.82567	-0.169908
1.31986	2.92656	-1.82577	-0.171103
1.32052	2.92577	-1.82523	-0.171021
1.32119	2.92539	-1.82515	-0.170434
1.32186	2.92511	-1.8255	-0.169819
1.32253	2.92568	-1.82555	-0.170597
1.32319	2.92515	-1.82446	-0.171411
1.32386	2.92514	-1.82381	-0.17324
1.32453	2.92499	-1.82344	-0.171982
1.3252	2.925	-1.82299	-0.1711
1.32586	2.92477	-1.8231	-0.171354
1.32653	2.92546	-1.82256	-0.172125
1.3272	2.92508	-1.82236	-0.170546
[truncated: 34,198 more rows]
