# Supplementary material for: Erythrocyte invasion-neutralising antibodies prevent Plasmodium falciparum RH5 from binding to basigin-containing membrane protein complexes
Source: eLife. 2023 Oct 5;12:e83681. doi: 10.7554/eLife.83681 (PMC10569788; doi:10.7554/eLife.83681)
Supplement: Figure 1—figure supplement 1—source data 2. [file elife-83681-fig1-figsupp1-data2.zip]

Archive with 50 entries (45 files):
- Figure 1 - figure supplement 1 - source data 2/
- __MACOSX/._Figure 1 - figure supplement 1 - source data 2
- Figure 1 - figure supplement 1 - source data 2/.DS_Store
- __MACOSX/Figure 1 - figure supplement 1 - source data 2/._.DS_Store
- Figure 1 - figure supplement 1 - source data 2/a/
- __MACOSX/Figure 1 - figure supplement 1 - source data 2/._a
- Figure 1 - figure supplement 1 - source data 2/c/
- __MACOSX/Figure 1 - figure supplement 1 - source data 2/._c
- Figure 1 - figure supplement 1 - source data 2/d/
- __MACOSX/Figure 1 - figure supplement 1 - source data 2/._d
- Figure 1 - figure supplement 1 - source data 2/e/
- __MACOSX/Figure 1 - figure supplement 1 - source data 2/._e
- Figure 1 - figure supplement 1 - source data 2/a/a markup.jpg
- __MACOSX/Figure 1 - figure supplement 1 - source data 2/a/._a markup.jpg
- Figure 1 - figure supplement 1 - source data 2/a/.DS_Store
- __MACOSX/Figure 1 - figure supplement 1 - source data 2/a/._.DS_Store
- Figure 1 - figure supplement 1 - source data 2/a/a.jpg
- __MACOSX/Figure 1 - figure supplement 1 - source data 2/a/._a.jpg
- Figure 1 - figure supplement 1 - source data 2/c/PMCA markup.tif
- __MACOSX/Figure 1 - figure supplement 1 - source data 2/c/._PMCA markup.tif
- Figure 1 - figure supplement 1 - source data 2/c/basigin markup.tif
- __MACOSX/Figure 1 - figure supplement 1 - source data 2/c/._basigin markup.tif
- Figure 1 - figure supplement 1 - source data 2/c/basigin.tif
- __MACOSX/Figure 1 - figure supplement 1 - source data 2/c/._basigin.tif
- Figure 1 - figure supplement 1 - source data 2/c/PMCA.tif
- __MACOSX/Figure 1 - figure supplement 1 - source data 2/c/._PMCA.tif
- Figure 1 - figure supplement 1 - source data 2/d/lower middle markup.png
- __MACOSX/Figure 1 - figure supplement 1 - source data 2/d/._lower middle markup.png
- Figure 1 - figure supplement 1 - source data 2/d/lower middle.jpg
- __MACOSX/Figure 1 - figure supplement 1 - source data 2/d/._lower middle.jpg
- Figure 1 - figure supplement 1 - source data 2/d/lower panel.jpg
- __MACOSX/Figure 1 - figure supplement 1 - source data 2/d/._lower panel.jpg
- Figure 1 - figure supplement 1 - source data 2/d/.DS_Store
- __MACOSX/Figure 1 - figure supplement 1 - source data 2/d/._.DS_Store
- Figure 1 - figure supplement 1 - source data 2/d/upper panel markup.jpg
- __MACOSX/Figure 1 - figure supplement 1 - source data 2/d/._upper panel markup.jpg
- Figure 1 - figure supplement 1 - source data 2/d/upper panel.jpg
- __MACOSX/Figure 1 - figure supplement 1 - source data 2/d/._upper panel.jpg
- Figure 1 - figure supplement 1 - source data 2/d/upper middle markup.jpg
- __MACOSX/Figure 1 - figure supplement 1 - source data 2/d/._upper middle markup.jpg
- Figure 1 - figure supplement 1 - source data 2/d/lower panel markup.png
- __MACOSX/Figure 1 - figure supplement 1 - source data 2/d/._lower panel markup.png
- Figure 1 - figure supplement 1 - source data 2/d/upper middle.jpg
- __MACOSX/Figure 1 - figure supplement 1 - source data 2/d/._upper middle.jpg
- Figure 1 - figure supplement 1 - source data 2/e/.DS_Store
- __MACOSX/Figure 1 - figure supplement 1 - source data 2/e/._.DS_Store
- Figure 1 - figure supplement 1 - source data 2/e/1e markup.jpg
- __MACOSX/Figure 1 - figure supplement 1 - source data 2/e/._1e markup.jpg
- Figure 1 - figure supplement 1 - source data 2/e/1e.jpg
- __MACOSX/Figure 1 - figure supplement 1 - source data 2/e/._1e.jpg
