# Supplementary material for: Erythrocyte invasion-neutralising antibodies prevent Plasmodium falciparum RH5 from binding to basigin-containing membrane protein complexes
Source: eLife. 2023 Oct 5;12:e83681. doi: 10.7554/eLife.83681 (PMC10569788; doi:10.7554/eLife.83681)
Supplement: Figure 1—figure supplement 2—source data 1. [file elife-83681-fig1-figsupp2-data1.xlsx]

## Sheet: graph
volume	UV (-anti-MCT1 IgG)	UV(+MCT1IgG)
-0.007172
-0.006472	0.862524
-0.005772	0.957352	2.47261
-0.005072	0.957212	2.47338
-0.004372	0.957464	2.47289
-0.003672	0.956711	2.47306
-0.002972	0.956153	2.47306
-0.002272	0.956046	2.47316
-0.001572	0.955998	2.47254
-0.000872	0.955805	2.47218
-0.000172	0.955146	2.47183
0.000528	0.95481	2.4712
0.001228	0.954595	2.47085
0.001928	0.95481	2.4706
0.002628	0.95478	2.47034
0.003328	0.954049	2.46963
0.004028	0.953988	2.4691
0.004728	0.954019	2.46865
0.005428	0.953586	2.46835
0.006128	0.953277	2.46793
0.006828	0.953311	2.46762
0.007528	0.953418	2.46738
0.008228	0.95299	2.46682
0.008929	0.952227	2.46644
0.009629	0.951335	2.4664
0.010329	0.950548	2.46633
0.011029	0.949924	2.46635
0.011729	0.949597	2.46636
0.012429	0.94956	2.46614
0.013129	0.949132	2.46665
0.013829	0.949085	2.4672
0.014529	0.948819	2.46624
0.015229	0.948644	2.46632
0.015929	0.948438	2.46629
0.016629	0.948046	2.46589
0.017329	0.947618	2.46597
0.018029	0.947093	2.46509
0.018729	0.945586	2.46479
0.019429	0.944325	2.46417
0.020129	0.943936	2.46424
0.020829	0.944282	2.46484
0.021529	0.94371	2.46474
0.022229	0.942494	2.46508
0.022929	0.942062	2.46669
0.023629	0.942277	2.46696
0.024329	0.942192	2.46696
0.025029	0.940951	2.46669
0.025729	0.939479	2.46633
0.026429	0.939152	2.46655
0.027129	0.938591	2.4658
0.027829	0.938203	2.46473
0.028529	0.938035	2.4643
0.029229	0.937495	2.46326
0.029929	0.936369	2.46316
0.030629	0.935108	2.46421
0.031329	0.933942	2.46472
0.032029	0.932961	2.46489
0.032729	0.931977	2.46423
0.033429	0.931104	2.46526
0.034129	0.931674	2.46553
0.034829	0.932065	2.46485
0.035529	0.931489	2.46518
0.036229	0.931382	2.46562
0.036929	0.932226	2.46577
0.037629	0.933733	2.46576
0.038329	0.935195	2.46677
0.039029	0.936428	2.46647
0.039729	0.937646	2.46629
0.040429	0.939352	2.46634
0.041129	0.941196	2.4662
0.041829	0.94293	2.46644
0.042529	0.944776	2.46657
0.043229	0.947699	2.46771
0.043929	0.951081	2.46735
0.044629	0.956844	2.46714
0.045329	0.962957	2.46749
0.046029	0.968613	2.46781
0.046729	0.974423	2.46727
0.047429	0.980732	2.46773
0.048129	0.98615	2.4686
0.048829	0.989999	2.46969
0.049529	0.994056	2.4706
0.050229	0.999151	2.47145
0.050929	1.00503	2.47159
0.051629	1.0107	2.47264
0.052329	1.01719	2.4733
0.053029	1.0234	2.47424
0.053729	1.02862	2.47481
0.054429	1.0336	2.47598
0.055129	1.03867	2.47704
0.055829	1.04282	2.47774
0.056529	1.04702	2.47892
0.057229	1.05179	2.47998
0.057929	1.05756	2.48034
0.05863	1.06381	2.48079
0.05933	1.06968	2.48188
0.06003	1.07462	2.4835
0.06073	1.08013	2.4863
0.06143	1.08489	2.48783
0.06213	1.08741	2.48919
0.06283	1.09007	2.49152
0.06353	1.09427	2.49252
0.06423	1.09961	2.49351
0.06493	1.10354	2.49441
0.06563	1.1072	2.49506
0.06633	1.11104	2.49467
0.06703	1.11455	2.49609
0.06773	1.11831	2.49803
0.06843	1.12295	2.49863
0.06913	1.1283	2.50038
0.06983	1.1322	2.50274
0.07053	1.13484	2.50431
0.07123	1.13836	2.50531
0.07193	1.14219	2.50689
0.07263	1.14542	2.50849
0.07333	1.14786	2.50952
0.07403	1.15023	2.51216
0.07473	1.15382	2.51476
0.07543	1.1571	2.5163
0.07613	1.15992	2.51818
0.07683	1.16286	2.51927
0.07753	1.16654	2.52095
0.07823	1.17014	2.52104
0.07893	1.17299	2.52348
0.07963	1.17552	2.52486
0.08033	1.1786	2.52592
0.08103	1.18237	2.52763
0.08173	1.18605	2.5304
0.08243	1.18844	2.53267
0.08313	1.19238	2.53462
0.08383	1.19528	2.53553
0.08453	1.19628	2.53787
0.08523	1.19626	2.5388
0.08593	1.19757	2.54027
0.08663	1.20354	2.54229
0.08733	1.2081	2.54377
0.08803	1.20905	2.54587
0.08873	1.20699	2.54768
0.08943	1.20587	2.54952
0.09013	1.2083	2.55121
0.09083	1.21271	2.55208
0.09153	1.21443	2.55229
0.09223	1.21339	2.55505
0.09293	1.21215	2.56128
0.09363	1.21077	2.57114
0.09433	1.20915	2.58748
0.09503	1.20742	2.60438
0.09573	1.20552	2.61784
0.09643	1.20439	2.62799
0.09713	1.20377	2.63556
0.09783	1.20315	2.63998
0.09853	1.20225	2.64439
0.09923	1.20078	2.64828
0.09993	1.19829	2.65012
0.10063	1.19716	2.65227
0.10133	1.19734	2.66147
0.10203	1.19829	2.67293
0.10273	1.19989	2.68521
0.10343	1.20319	2.69555
0.10413	1.20985	2.69979
0.10483	1.218	2.70208
0.10553	1.22457	2.70426
0.10623	1.23169	2.70594
0.10693	1.23885	2.70629
0.10763	1.24632	2.70673
0.108331	1.25516	2.70765
0.109031	1.26617	2.70892
0.109731	1.27572	2.70986
0.110431	1.28577	2.71181
0.111131	1.29648	2.71511
0.111831	1.30929	2.71902
0.112531	1.32407	2.72261
0.113231	1.33768	2.72628
0.113931	1.35153	2.7291
0.114631	1.36695	2.73197
0.115331	1.38326	2.73679
0.116031	1.3993	2.74082
0.116731	1.4147	2.74416
0.117431	1.42967	2.74857
0.118131	1.44356	2.75235
0.118831	1.45721	2.75506
0.119531	1.46968	2.7576
0.120231	1.48195	2.76121
0.120931	1.49484	2.76917
0.121631	1.50809	2.77387
0.122331	1.51997	2.77527
0.123031	1.53219	2.77602
0.123731	1.54461	2.77714
0.124431	1.55638	2.77755
0.125131	1.56799	2.77816
0.125831	1.5803	2.77872
0.126531	1.59367	2.77965
0.127231	1.60512	2.78092
0.127931	1.61177	2.77965
0.128631	1.61804	2.77348
0.129331	1.6271	2.76006
0.130031	1.64033	2.74465
0.130731	1.6565	2.73229
0.131431	1.67056	2.72369
0.132131	1.68338	2.71849
0.132831	1.69772	2.71923
0.133531	1.71504	2.72471
0.134231	1.73447	2.7284
0.134931	1.75462	2.72986
0.135631	1.77588	2.7303
0.136331	1.79834	2.72511
0.137031	1.82177	2.71732
0.137731	1.84528	2.71013
0.138431	1.86846	2.70458
0.139131	1.89303	2.70764
0.139831	1.91864	2.71245
0.140531	1.94364	2.71461
0.141231	1.96968	2.71581
0.141931	1.99598	2.71904
0.142631	2.02154	2.72278
0.143331	2.04653	2.7261
0.144031	2.07031	2.72937
0.144731	2.09405	2.73291
0.145431	2.11647	2.73894
0.146131	2.13691	2.74802
0.146831	2.15589	2.75888
0.147531	2.17454	2.76854
0.148231	2.19299	2.778
0.148931	2.21191	2.7903
0.149631	2.23061	2.80783
0.150331	2.2479	2.82691
0.151031	2.26378	2.84569
0.151731	2.27888	2.86262
0.152431	2.29359	2.87908
0.153131	2.3073	2.89433
0.153831	2.32025	2.91154
0.154531	2.33334	2.93095
0.155231	2.34571	2.95226
0.155931	2.35682	2.97174
0.156631	2.36711	2.99357
0.157331	2.37725	3.0172
0.158032	2.38797	3.04199
0.158732	2.3983	3.06717
0.159432	2.4085	3.09351
0.160132	2.41866	3.12028
0.160832	2.42863	3.1529
0.161532	2.43812	3.18509
0.162232	2.44653	3.21177
0.162932	2.45516	3.23529
0.163632	2.46386	3.26151
0.164332	2.47265	3.28766
0.165032	2.48177	3.31334
0.165732	2.49145	3.33959
0.166432	2.50053	3.36743
0.167132	2.51024	3.39523
0.167832	2.51983	3.42047
0.168532	2.52894	3.44159
0.169232	2.53758	3.46661
0.169932	2.54597	3.49677
0.170632	2.5541	3.52854
0.171332	2.56107	3.56207
0.172032	2.56802	3.596
0.172732	2.57245	3.63071
0.173432	2.57549	3.66624
0.174132	2.57839	3.7016
0.174832	2.57965	3.7397
0.175532	2.58022	3.78147
0.176232	2.58046	3.82505
0.176932	2.5791	3.86941
0.177632	2.5761	3.91401
0.178332	2.572	3.95984
0.179032	2.56769	4.00469
0.179732	2.56426	4.05072
0.180432	2.55885	4.09617
0.181132	2.55306	4.13776
0.181832	2.54715	4.17619
0.182532	2.54113	4.21722
0.183232	2.53303	4.25948
0.183932	2.52598	4.29588
0.184632	2.51899	4.32615
0.185332	2.51135	4.35285
0.186032	2.50309	4.38004
0.186732	2.49465	4.40899
0.187432	2.4851	4.43609
0.188132	2.47507	4.46386
0.188832	2.46621	4.49106
0.189532	2.45802	4.51473
0.190232	2.45027	4.53465
0.190932	2.44259	4.55143
0.191632	2.43367	4.56721
0.192332	2.42514	4.58632
0.193032	2.41679	4.60367
0.193732	2.40803	4.61922
0.194432	2.3998	4.63407
0.195132	2.39169	4.64837
0.195832	2.38128	4.65868
0.196532	2.37016	4.66833
0.197232	2.36057	4.68065
0.197932	2.35099	4.69441
0.198632	2.34123	4.70716
0.199332	2.33117	4.7188
0.200032	2.32076	4.73171
0.200732	2.31052	4.74455
0.201432	2.30107	4.75476
0.202132	2.29219	4.76395
0.202832	2.28347	4.77197
0.203532	2.27529	4.7796
0.204232	2.26749	4.78598
0.204932	2.25843	4.79121
0.205632	2.25071	4.79546
0.206332	2.24248	4.79868
0.207032	2.23344	4.79891
0.207733	2.22436	4.79671
0.208433	2.2159	4.79353
0.209133	2.20809	4.78789
0.209833	2.20015	4.779
0.210533	2.19109	4.76925
0.211233	2.18204	4.75955
0.211933	2.17259	4.74839
0.212633	2.16325	4.73548
0.213333	2.15429	4.72048
0.214033	2.14393	4.70431
0.214733	2.1366	4.687
0.215433	2.12856	4.66695
0.216133	2.1205	4.64588
0.216833	2.11241	4.6253
0.217533	2.10378	4.60265
0.218233	2.0942	4.5781
0.218933	2.08596	4.55666
0.219633	2.07808	4.53698
0.220333	2.07016	4.51739
0.221033	2.06181	4.49752
0.221733	2.05333	4.47846
0.222433	2.04534	4.46045
0.223133	2.03774	4.44369
0.223833	2.02919	4.42605
0.224533	2.02081	4.40855
0.225233	2.01165	4.39156
0.225933	2.00186	4.37596
0.226633	1.99252	4.36136
0.227333	1.98498	4.34648
0.228033	1.97803	4.33102
0.228733	1.97016	4.31602
0.229433	1.96295	4.30001
0.230133	1.95573	4.28474
0.230833	1.94783	4.2685
0.231533	1.93927	4.25232
0.232233	1.93028	4.23646
0.232933	1.92263	4.22191
0.233633	1.91531	4.20644
0.234333	1.90806	4.19295
0.235033	1.90087	4.17904
0.235733	1.89426	4.16434
0.236433	1.88624	4.14942
0.237133	1.87871	4.13443
0.237833	1.87201	4.12173
0.238533	1.8658	4.10991
0.239233	1.85953	4.09777
0.239933	1.85327	4.08459
0.240633	1.84688	4.07145
0.241333	1.84012	4.05748
0.242033	1.83375	4.04359
0.242733	1.82785	4.02958
0.243433	1.82193	4.01466
0.244133	1.81561	4.00144
0.244833	1.81084	3.99035
0.245533	1.80569	3.97856
0.246233	1.80058	3.96552
0.246933	1.79504	3.9517
0.247633	1.78869	3.93754
0.248333	1.78181	3.92422
0.249033	1.77563	3.91196
0.249733	1.77053	3.90073
0.250433	1.7644	3.89007
0.251133	1.75744	3.87877
0.251833	1.75069	3.86677
0.252533	1.74481	3.85473
0.253233	1.73813	3.84332
0.253933	1.73265	3.8322
0.254633	1.72652	3.82148
0.255333	1.72148	3.81111
0.256033	1.71672	3.80161
0.256733	1.71136	3.79166
0.257434	1.70665	3.78138
0.258134	1.70185	3.77077
0.258834	1.6964	3.75964
0.259534	1.69112	3.74911
0.260234	1.68527	3.73902
0.260934	1.67907	3.72903
0.261634	1.67384	3.719
0.262334	1.66887	3.70861
0.263034	1.66345	3.69833
0.263734	1.65845	3.68839
0.264434	1.65389	3.67988
0.265134	1.64981	3.67155
0.265834	1.64612	3.6622
0.266534	1.64233	3.65319
0.267234	1.63858	3.64429
0.267934	1.63485	3.63524
0.268634	1.63061	3.62634
0.269334	1.62616	3.6167
0.270034	1.62205	3.60715
0.270734	1.61858	3.59835
0.271434	1.61459	3.59148
0.272134	1.60975	3.58511
0.272834	1.60566	3.57782
0.273534	1.6019	3.56985
0.274234	1.59806	3.56236
0.274934	1.59404	3.5549
0.275634	1.58985	3.54681
0.276334	1.5865	3.53918
0.277034	1.5825	3.53158
0.277734	1.57823	3.52476
0.278434	1.57395	3.51951
0.279134	1.56972	3.513
0.279834	1.56545	3.50449
0.280534	1.56153	3.49678
0.281234	1.55755	3.48907
0.281934	1.55426	3.48296
0.282634	1.55114	3.47813
0.283334	1.54801	3.47276
0.284034	1.5452	3.46688
0.284734	1.54156	3.46077
0.285434	1.5382	3.45411
0.286134	1.53426	3.44746
0.286834	1.53061	3.44134
0.287534	1.52734	3.4358
0.288234	1.52404	3.43109
0.288934	1.5207	3.42619
0.289634	1.51822	3.42086
0.290334	1.51567	3.4149
0.291034	1.51254	3.40739
0.291734	1.50915	3.39929
0.292434	1.50549	3.39221
0.293134	1.50268	3.3858
0.293834	1.4996	3.38012
0.294534	1.49645	3.37573
0.295234	1.49304	3.37125
0.295934	1.48925	3.36676
0.296634	1.48586	3.36322
0.297334	1.48266	3.36
0.298034	1.48014	3.35536
0.298734	1.47675	3.35008
0.299434	1.47354	3.34456
0.300134	1.47123	3.33868
0.300834	1.46887	3.33357
0.301534	1.46691	3.3292
0.302234	1.46504	3.32475
0.302934	1.46264	3.32041
0.303634	1.4601	3.31561
0.304334	1.45779	3.31164
0.305034	1.45583	3.30776
0.305734	1.45412	3.30307
0.306434	1.45113	3.29801
0.307135	1.44845	3.2927
0.307835	1.4451	3.28717
0.308535	1.44172	3.2826
0.309235	1.43904	3.27767
0.309935	1.43638	3.27231
0.310635	1.4343	3.26746
0.311335	1.43198	3.26269
0.312035	1.42967	3.25843
0.312735	1.42691	3.25395
0.313435	1.42388	3.24822
0.314135	1.42136	3.24135
0.314835	1.41829	3.23537
0.315535	1.41512	3.23001
0.316235	1.41189	3.22479
0.316935	1.40901	3.21963
0.317635	1.40693	3.21366
0.318335	1.4054	3.20859
0.319035	1.40256	3.20458
0.319735	1.40125	3.20034
0.320435	1.3992	3.19616
0.321135	1.3973	3.19236
0.321835	1.39512	3.18898
0.322535	1.39253	3.185
0.323235	1.39033	3.18049
0.323935	1.38746	3.1759
0.324635	1.38476	3.17138
0.325335	1.38204	3.16809
0.326035	1.37956	3.16646
0.326735	1.37715	3.16494
0.327435	1.37451	3.16195
0.328135	1.37255	3.15877
0.328835	1.37015	3.15581
0.329535	1.36832	3.15182
0.330235	1.36648	3.14777
0.330935	1.36413	3.14447
0.331635	1.36156	3.14153
0.332335	1.3601	3.13651
0.333035	1.35747	3.13145
0.333735	1.3557	3.12671
0.334435	1.35394	3.12319
0.335135	1.3521	3.12007
0.335835	1.35042	3.1179
0.336535	1.34907	3.11543
0.337235	1.3476	3.11189
0.337935	1.34593	3.10839
0.338635	1.3441	3.10576
0.339335	1.34221	3.10322
0.340035	1.34048	3.10033
0.340735	1.33897	3.09751
0.341435	1.33668	3.09442
0.342135	1.33462	3.09113
0.342835	1.33275	3.08928
0.343535	1.33114	3.08742
0.344235	1.32988	3.08524
0.344935	1.32794	3.08326
0.345635	1.32648	3.08027
0.346335	1.32511	3.07786
0.347035	1.32357	3.07507
0.347735	1.32218	3.07214
0.348435	1.32111	3.07006
0.349135	1.31934	3.06775
0.349835	1.31859	3.06528
0.350535	1.31744	3.06318
0.351235	1.31608	3.0619
0.351935	1.31481	3.06009
0.352635	1.31373	3.05859
0.353335	1.3126	3.05738
0.354035	1.31059	3.05514
0.354735	1.30931	3.05208
0.355435	1.30926	3.04846
0.356135	1.30847	3.0451
0.356836	1.3067	3.04248
0.357536	1.30525	3.04125
0.358236	1.304	3.04067
0.358936	1.30287	3.03954
0.359636	1.30034	3.0377
0.360336	1.29801	3.03487
0.361036	1.29619	3.03189
0.361736	1.29467	3.02894
0.362436	1.2936	3.0265
0.363136	1.29123	3.02386
0.363836	1.29029	3.02142
0.364536	1.28936	3.01905
0.365236	1.28833	3.0172
0.365936	1.2875	3.01439
0.366636	1.28694	3.01029
0.367336	1.28539	3.00775
0.368036	1.28389	3.00614
0.368736	1.2828	3.00468
0.369436	1.28141	3.00333
0.370136	1.2799	3.00221
0.370836	1.27876	3.00049
0.371536	1.27757	2.99813
0.372236	1.27666	2.9955
0.372936	1.27519	2.99254
0.373636	1.27357	2.98969
0.374336	1.27198	2.98713
0.375036	1.27067	2.98434
0.375736	1.26983	2.98171
0.376436	1.2686	2.97937
0.377136	1.26787	2.97654
0.377836	1.2674	2.97345
0.378536	1.26703	2.96959
0.379236	1.26631	2.96554
0.379936	1.2648	2.96195
0.380636	1.26317	2.95936
0.381336	1.26209	2.95645
0.382036	1.26123	2.95389
0.382736	1.25973	2.95163
0.383436	1.25785	2.94861
0.384136	1.25617	2.94603
0.384836	1.25487	2.94464
0.385536	1.25437	2.94244
0.386236	1.25375	2.93935
0.386936	1.25239	2.93637
0.387636	1.25114	2.93303
0.388336	1.25015	2.92941
0.389036	1.24836	2.9265
0.389736	1.24524	2.92378
0.390436	1.24336	2.92113
0.391136	1.24237	2.91829
0.391836	1.24114	2.91567
0.392536	1.23947	2.91237
0.393236	1.23763	2.90814
0.393936	1.23528	2.90416
0.394636	1.23323	2.90034
0.395336	1.23118	2.89744
0.396036	1.22945	2.894
0.396736	1.22835	2.89076
0.397436	1.22599	2.88711
0.398136	1.2251	2.8848
0.398836	1.22453	2.88237
0.399536	1.22376	2.87981
0.400236	1.22277	2.87673
0.400936	1.22173	2.87421
0.401636	1.2207	2.87213
0.402336	1.21978	2.86849
0.403036	1.21758	2.8637
0.403736	1.21576	2.86039
0.404436	1.21452	2.85679
0.405136	1.2133	2.85256
0.405836	1.21147	2.84872
0.406536	1.20978	2.84593
0.407237	1.20785	2.84414
0.407937	1.20588	2.84329
0.408637	1.2042	2.84213
0.409337	1.20287	2.83972
0.410037	1.20168	2.83718
0.410737	1.20044	2.8341
0.411437	1.19997	2.83082
0.412137	1.19906	2.8287
0.412837	1.19743	2.82684
0.413537	1.19559	2.82495
0.414237	1.19406	2.82276
0.414937	1.19268	2.82036
0.415637	1.19147	2.81778
0.416337	1.19001	2.81551
0.417037	1.18848	2.81317
0.417737	1.18674	2.81163
0.418437	1.18478	2.80961
0.419137	1.18271	2.80758
0.419837	1.1802	2.80514
0.420537	1.17734	2.80276
0.421237	1.17572	2.79997
0.421937	1.17453	2.79879
0.422637	1.17323	2.79686
0.423337	1.17156	2.79549
0.424037	1.16896	2.79348
0.424737	1.16813	2.79207
0.425437	1.16737	2.7906
0.426137	1.16609	2.79019
0.426837	1.16421	2.78889
0.427537	1.16222	2.78649
0.428237	1.16092	2.7848
0.428937	1.15974	2.78334
0.429637	1.15737	2.78289
0.430337	1.15566	2.78069
0.431037	1.15505	2.7785
0.431737	1.15463	2.77666
0.432437	1.15302	2.77571
0.433137	1.15035	2.77392
0.433837	1.14965	2.77106
0.434537	1.14947	2.76918
0.435237	1.14851	2.76778
0.435937	1.14699	2.76479
0.436637	1.14579	2.76303
0.437337	1.14535	2.76182
0.438037	1.14371	2.76207
0.438737	1.14282	2.76049
0.439437	1.14152	2.75835
0.440137	1.1397	2.75675
0.440837	1.13795	2.75413
0.441537	1.13689	2.75165
0.442237	1.13546	2.74983
0.442937	1.13424	2.74736
0.443637	1.13318	2.74531
0.444337	1.13244	2.74408
0.445037	1.13153	2.74257
0.445737	1.13007	2.74121
0.446437	1.12904	2.74026
0.447137	1.12815	2.73832
0.447837	1.1272	2.73695
0.448537	1.12627	2.73461
0.449237	1.12535	2.73343
0.449937	1.12402	2.73192
0.450637	1.12297	2.73128
0.451337	1.12143	2.7309
0.452037	1.12023	2.73034
0.452737	1.1189	2.7285
0.453437	1.11682	2.72632
0.454137	1.11518	2.72402
0.454837	1.1155	2.722
0.455537	1.11418	2.72048
0.456237	1.11341	2.71982
0.456938	1.112	2.71799
0.457638	1.1098	2.71643
0.458338	1.1093	2.71461
0.459038	1.10824	2.71314
0.459738	1.10769	2.71156
0.460438	1.10703	2.70985
0.461138	1.10579	2.70761
0.461838	1.10468	2.70542
0.462538	1.10444	2.70405
0.463238	1.10257	2.70334
0.463938	1.10112	2.70324
0.464638	1.09967	2.70186
0.465338	1.09909	2.70066
0.466038	1.09856	2.70045
0.466738	1.09722	2.69923
0.467438	1.09577	2.69745
0.468138	1.09572	2.69605
0.468838	1.09445	2.6957
0.469538	1.09292	2.69412
0.470238	1.09139	2.69355
0.470938	1.0901	2.69326
0.471638	1.08929	2.69146
0.472338	1.08867	2.69018
0.473038	1.08755	2.68917
0.473738	1.08702	2.68853
0.474438	1.0869	2.6886
0.475138	1.08619	2.68806
0.475838	1.08422	2.68817
0.476538	1.08218	2.68761
0.477238	1.08136	2.68617
0.477938	1.08049	2.68475
0.478638	1.07961	2.68256
0.479338	1.07861	2.68018
0.480038	1.07711	2.67906
0.480738	1.07471	2.6782
0.481438	1.07415	2.67795
0.482138	1.07293	2.67791
0.482838	1.07155	2.6758
0.483538	1.07018	2.67552
0.484238	1.06892	2.67472
0.484938	1.06779	2.67404
0.485638	1.06646	2.6737
0.486338	1.06561	2.67171
0.487038	1.06475	2.66948
0.487738	1.06397	2.66831
0.488438	1.06293	2.66829
0.489138	1.06156	2.66837
0.489838	1.06057	2.6686
0.490538	1.05952	2.66791
0.491238	1.05903	2.66707
0.491938	1.05802	2.66557
0.492638	1.05728	2.66491
0.493338	1.057	2.66391
0.494038	1.05637	2.66371
0.494738	1.05617	2.66167
0.495438	1.05474	2.66052
0.496138	1.05259	2.66061
0.496838	1.05101	2.65974
0.497538	1.04984	2.65941
0.498238	1.04863	2.65806
0.498938	1.04895	2.65663
0.499638	1.04767	2.65459
0.500338	1.04625	2.65322
0.501038	1.0448	2.65177
0.501738	1.04347	2.65069
0.502438	1.04253	2.64997
0.503138	1.04189	2.64791
0.503838	1.04036	2.64552
0.504538	1.03895	2.64546
0.505238	1.03789	2.64444
0.505938	1.03681	2.64303
0.506639	1.03548	2.64255
0.507339	1.03364	2.64129
0.508039	1.0331	2.64127
0.508739	1.03251	2.6403
0.509439	1.0315	2.63897
0.510139	1.03048	2.63807
0.510839	1.03026	2.63635
0.511539	1.03016	2.63512
0.512239	1.02983	2.6335
0.512939	1.02967	2.63264
0.513639	1.0293	2.63268
0.514339	1.02881	2.63322
0.515039	1.02854	2.63342
0.515739	1.02798	2.63237
0.516439	1.02733	2.63068
0.517139	1.02784	2.62922
0.517839	1.0279	2.62852
0.518539	1.02737	2.62802
0.519239	1.02676	2.62715
0.519939	1.02605	2.62641
0.520639	1.02489	2.62467
0.521339	1.02403	2.62297
0.522039	1.02367	2.62203
0.522739	1.02301	2.62109
0.523439	1.02198	2.61912
0.524139	1.02135	2.61796
0.524839	1.02011	2.61671
0.525539	1.01914	2.6158
0.526239	1.01842	2.61458
0.526939	1.01797	2.61383
0.527639	1.0176	2.61332
0.528339	1.01709	2.61397
0.529039	1.01642	2.61271
0.529739	1.01501	2.6132
0.530439	1.01466	2.61284
0.531139	1.01407	2.61175
0.531839	1.01316	2.61107
0.532539	1.0122	2.60995
0.533239	1.01134	2.60905
0.533939	1.01074	2.60763
0.534639	1.00953	2.60687
0.535339	1.00832	2.60673
0.536039	1.00742	2.60692
0.536739	1.00714	2.60618
0.537439	1.00751	2.60571
0.538139	1.00707	2.60615
0.538839	1.00649	2.60753
0.539539	1.00587	2.60602
0.540239	1.00537	2.60321
0.540939	1.00487	2.6017
0.541639	1.00441	2.60099
0.542339	1.00473	2.60037
0.543039	1.00483	2.59877
0.543739	1.00389	2.59827
0.544439	1.00297	2.59859
0.545139	1.00277	2.59824
0.545839	1.00296	2.5988
0.546539	1.00258	2.5979
0.547239	1.00309	2.59812
0.547939	1.00234	2.59744
0.548639	1.00213	2.59605
0.549339	1.0012	2.59498
0.550039	1.00001	2.59418
0.550739	0.999709	2.59429
0.551439	0.999121	2.59456
0.552139	0.997431	2.59434
0.552839	0.996234	2.59392
0.553539	0.995714	2.59279
0.554239	0.995283	2.59228
0.55494	0.994428	2.59168
0.55564	0.993033	2.59073
0.55634	0.991266	2.58956
0.557039	0.9894	2.58905
0.55774	0.987939	2.58826
0.55844	0.986931	2.58869
0.55914	0.985079	2.58853
0.55984	0.985312	2.58748
0.56054	0.985734	2.58608
0.56124	0.985743	2.58569
0.56194	0.985824	2.5853
0.56264	0.986295	2.58404
0.56334	0.986617	2.58219
0.56404	0.986271	2.58109
0.56474	0.985661	2.58034
0.56544	0.985345	2.57956
0.56614	0.984928	2.57865
0.56684	0.984576	2.57882
0.56754	0.984582	2.57975
0.56824	0.983425	2.57929
0.56894	0.982561	2.57831
0.56964	0.98171	2.57767
0.57034	0.98142	2.57628
0.57104	0.981324	2.57497
0.57174	0.980904	2.5745
0.57244	0.980369	2.57388
0.57314	0.980111	2.5731
0.57384	0.980141	2.57144
0.57454	0.979852	2.57024
0.57524	0.979381	2.57028
0.57594	0.979092	2.57129
0.57664	0.979162	2.57099
0.57734	0.978685	2.57069
0.57804	0.977844	2.56974
0.57874	0.977418	2.56877
0.57944	0.976809	2.56742
0.58014	0.976261	2.56576
0.58084	0.976164	2.5648
0.58154	0.9755	2.56421
0.58224	0.975008	2.56324
0.58294	0.974269	2.56317
0.58364	0.973378	2.56339
0.58434	0.972601	2.56392
0.58504	0.972157	2.56373
0.58574	0.972021	2.56311
0.58644	0.97197	2.56204
0.58714	0.970899	2.5611
0.58784	0.970516	2.56115
0.58854	0.970084	2.56186
0.58924	0.969689	2.56121
0.58994	0.969682	2.56017
0.59064	0.969042	2.56007
0.59134	0.969355	2.56043
0.59204	0.969351	2.55975
0.59274	0.969176	2.55992
0.59344	0.969031	2.55887
0.59414	0.968942	2.55857
0.59484	0.968613	2.55825
0.59554	0.967385	2.55827
0.59624	0.966693	2.55787
0.59694	0.966851	2.55724
0.59764	0.967371	2.55728
0.59834	0.967926	2.55728
0.59904	0.968242	2.5571
0.59974	0.966921	2.55656
0.60044	0.966669	2.55636
0.60114	0.965726	2.55579
0.60184	0.96449	2.55459
0.60254	0.963185	2.55303
0.60324	0.96182	2.55235
0.60394	0.960336	2.55287
0.60464	0.958751	2.55321
0.60534	0.95808	2.55323
0.606041	0.957973	2.55261
0.606741	0.957637	2.55156
0.607441	0.957082	2.55076
0.608141	0.957336	2.54996
0.608841	0.957094	2.54969
0.609541	0.956817	2.55029
0.610241	0.956634	2.55119
0.610941	0.956397	2.55109
0.611641	0.955591	2.55105
0.612341	0.955245	2.55093
0.613041	0.954904	2.55031
0.613741	0.954591	2.54953
0.614441	0.954233	2.54862
0.615141	0.953794	2.54841
0.615841	0.953293	2.54756
0.616541	0.952601	2.54722
0.617241	0.952701	2.54757
0.617941	0.952389	2.54751
0.618641	0.952038	2.54628
0.619341	0.951856	2.54378
0.620041	0.951712	2.54241
0.620741	0.951202	2.54174
0.621441	0.951789	2.54171
0.622141	0.951687	2.54104
0.622841	0.951502	2.5397
0.623541	0.95122	2.53802
0.624241	0.950972	2.53694
0.624941	0.951354	2.53726
0.625641	0.951631	2.53748
0.626341	0.950979	2.53709
0.627041	0.950633	2.53678
0.627741	0.950302	2.53534
0.628441	0.950107	2.53496
0.629141	0.950479	2.5342
0.629841	0.950593	2.53341
0.630541	0.950694	2.53247
0.631241	0.950291	2.53093
0.631941	0.950046	2.52957
0.632641	0.949827	2.5278
0.633341	0.949232	2.52672
0.634041	0.948353	2.52532
0.634741	0.948005	2.52378
0.635441	0.948022	2.52272
0.636141	0.947656	2.5235
0.636841	0.947729	2.52393
0.637541	0.948702	2.52386
0.638241	0.950006	2.52341
0.638941	0.951091	2.5222
0.639641	0.950882	2.52132
0.640341	0.950233	2.52139
0.641041	0.950033	2.52131
0.641741	0.950157	2.52126
0.642441	0.949908	2.5211
0.643141	0.949186	2.52128
0.643841	0.950073	2.52134
0.644541	0.950283	2.52055
0.645241	0.95035	2.51934
0.645941	0.950497	2.51794
0.646641	0.950601	2.51641
0.647341	0.950307	2.51555
0.648041	0.949887	2.51544
0.648741	0.949748	2.5155
0.649441	0.949608	2.51529
0.650141	0.949117	2.51468
0.650841	0.948708	2.51438
0.651541	0.948918	2.51436
0.652241	0.947843	2.51383
0.652941	0.947693	2.51295
0.653641	0.947023	2.51259
0.654341	0.946752	2.51293
0.655042	0.946565	2.51277
0.655742	0.945955	2.51217
0.656442	0.945543	2.51142
0.657142	0.94497	2.51082
0.657842	0.94554	2.51066
0.658542	0.944943	2.51049
0.659242	0.943916	2.51009
0.659942	0.943189	2.50933
0.660642	0.942439	2.5085
0.661342	0.942091	2.50814
0.662042	0.941386	2.50772
0.662742	0.940633	2.50778
0.663442	0.939943	2.50808
0.664142	0.939039	2.50821
0.664842	0.939411	2.50833
0.665542	0.939182	2.50832
0.666242	0.938682	2.50829
0.666942	0.938022	2.50858
0.667642	0.937382	2.50918
0.668342	0.936983	2.50882
0.669042	0.936561	2.50861
0.669742	0.93667	2.50905
0.670442	0.936282	2.50878
0.671142	0.935951	2.50756
0.671842	0.935644	2.50678
0.672542	0.935073	2.5061
0.673242	0.934677	2.50561
0.673942	0.934919	2.50571
0.674642	0.934574	2.50558
0.675342	0.934463	2.50516
0.676042	0.933994	2.50473
0.676742	0.932948	2.50446
0.677442	0.93241	2.50456
0.678142	0.932397	2.50423
0.678842	0.931099	2.50385
0.679542	0.928696	2.50383
0.680242	0.926356	2.50316
0.680942	0.924784	2.50284
0.681642	0.923976	2.50333
0.682342	0.923647	2.50343
0.683042	0.923063	2.50369
0.683742	0.922452	2.50362
0.684442	0.922518	2.50358
0.685142	0.922563	2.50332
0.685842	0.922058	2.50213
0.686542	0.922306	2.50073
0.687242	0.921368	2.50039
0.687942	0.920821	2.50002
0.688642	0.920338	2.49941
0.689342	0.920094	2.49957
0.690042	0.920178	2.49955
0.690742	0.920243	2.49979
0.691442	0.919027	2.49992
0.692142	0.918379	2.49997
0.692842	0.917347	2.49993
0.693542	0.916548	2.49999
0.694242	0.91636	2.49969
0.694942	0.916487	2.49897
0.695642	0.915738	2.49811
0.696342	0.914551	2.49696
0.697042	0.914672	2.49636
0.697742	0.914817	2.4961
0.698442	0.914653	2.49561
0.699142	0.914225	2.49477
0.699842	0.913101	2.49463
0.700542	0.913783	2.49479
0.701242	0.913449	2.49517
0.701942	0.913547	2.49532
0.702642	0.913496	2.49515
0.703342	0.913082	2.49562
0.704042	0.913017	2.49575
0.704742	0.91242	2.4951
0.705442	0.912941	2.49464
0.706143	0.912713	2.49494
0.706843	0.912707	2.49446
0.707543	0.913048	2.49407
0.708243	0.913017	2.49378
0.708943	0.91198	2.49307
0.709643	0.911661	2.49267
0.710343	0.911377	2.49211
0.711043	0.911457	2.49169
0.711743	0.911502	2.49131
0.712443	0.911339	2.49092
0.713143	0.911435	2.49071
0.713843	0.910503	2.49046
0.714543	0.910418	2.49002
0.715243	0.910147	2.49019
0.715943	0.909687	2.4908
0.716643	0.909842	2.49019
0.717343	0.909029	2.48937
0.718043	0.909749	2.48852
0.718743	0.910128	2.4873
0.719443	0.91012	2.48689
0.720143	0.910138	2.48708
0.720843	0.91014	2.48744
0.721543	0.910687	2.48772
0.722243	0.910451	2.48769
0.722943	0.910016	2.48774
0.723643	0.90953	2.48763
0.724343	0.909194	2.48722
0.725043	0.909147	2.48651
0.725743	0.90882	2.48529
0.726443	0.908299	2.4847
0.727143	0.907701	2.48473
0.727843	0.906863	2.48448
0.728543	0.906219	2.48372
0.729243	0.906078	2.48365
0.729943	0.905854	2.48377
0.730643	0.905567	2.48358
0.731343	0.905003	2.48331
0.732043	0.904976	2.48325
0.732743	0.905433	2.48331
0.733443	0.905832	2.48254
0.734143	0.905621	2.48199
0.734843	0.905646	2.48146
0.735543	0.906273	2.48061
0.736243	0.906877	2.48008
0.736943	0.907426	2.47933
0.737643	0.907709	2.47867
0.738343	0.907475	2.47792
0.739043	0.90684	2.47798
0.739743	0.905932	2.47848
0.740443	0.905964	2.47919
0.741143	0.905459	2.4782
0.741843	0.904577	2.47753
0.742543	0.903934	2.47734
0.743243	0.903617	2.4775
0.743943	0.903071	2.47716
0.744643	0.902586	2.47556
0.745343	0.902359	2.47534
0.746043	0.90186	2.47588
0.746743	0.90097	2.476
0.747443	0.90007	2.47548
0.748143	0.899324	2.47417
0.748843	0.898224	2.47429
0.749543	0.896703	2.47409
0.750243	0.896011	2.47383
0.750943	0.895962	2.47327
0.751643	0.895771	2.47278
0.752343	0.89523	2.47316
0.753043	0.894431	2.47358
0.753743	0.893755	2.47409
0.754443	0.892345	2.47429
0.755144	0.891601	2.47354
0.755844	0.89179	2.47316
0.756544	0.891114	2.47345
0.757244	0.889575	2.47301
0.757944	0.888969	2.47238
0.758644	0.889099	2.4723
0.759344	0.888805	2.47209
0.760044	0.888101	2.47196
0.760744	0.887571	2.47208
0.761444	0.886759	2.47145
0.762144	0.88651	2.47088
0.762844	0.886059	2.47104
0.763544	0.88537	2.47099
0.764244	0.884965	2.47072
0.764944	0.885131	2.47044
0.765644	0.885438	2.47011
0.766344	0.88585	2.4704
0.767044	0.88538	2.47051
0.767744	0.88468	2.4701
0.768444	0.883831	2.47024
0.769144	0.882852	2.47024
0.769844	0.884903	2.46948
0.770544	0.88679	2.46906
0.771244	0.887692	2.46849
0.771944	0.888178	2.46859
0.772644	0.888377	2.46938
0.773344	0.887152	2.46986
0.774044	0.885727	2.47012
0.774744	0.885322	2.46969
0.775444	0.884985	2.46886
0.776144	0.884692	2.46845
0.776844	0.884503	2.46814
0.777544	0.884159	2.46797
0.778244	0.882436	2.46804
0.778944	0.881992	2.46857
0.779644	0.882189	2.46887
0.780344	0.882059	2.46948
0.781044	0.88168	2.46843
0.781744	0.881488	2.4685
0.782444	0.881416	2.46839
0.783144	0.882148	2.46916
0.783844	0.882377	2.46868
0.784544	0.882309	2.46739
0.785244	0.882177	2.46675
0.785944	0.882095	2.46604
0.786644	0.881936	2.4672
0.787344	0.88105	2.46733
0.788044	0.881048	2.46665
0.788744	0.880668	2.46654
0.789444	0.88053	2.46634
0.790144	0.880776	2.46556
0.790844	0.881137	2.46497
0.791544	0.881658	2.46479
0.792244	0.881702	2.46523
0.792944	0.881507	2.4649
0.793644	0.880745	2.46435
0.794344	0.879938	2.46474
0.795044	0.879584	2.46402
0.795744	0.879553	2.46283
0.796444	0.879629	2.46328
0.797144	0.878298	2.46372
0.797844	0.877533	2.46335
0.798544	0.878069	2.46384
0.799244	0.879037	2.46455
0.799944	0.878606	2.46449
0.800644	0.877819	2.46526
0.801344	0.877616	2.46572
0.802044	0.877044	2.46599
0.802744	0.876855	2.46593
0.803444	0.876889	2.46594
0.804145	0.876577	2.46604
0.804844	0.876124	2.46553
0.805544	0.876663	2.46602
0.806245	0.876741	2.46628
0.806945	0.876354	2.46622
0.807645	0.875621	2.46619
0.808345	0.874993	2.46552
0.809045	0.875059	2.46522
0.809745	0.874733	2.46539
0.810445	0.875774	2.46589
0.811145	0.87522	2.46609
0.811845	0.873771	2.46637
0.812545	0.872557	2.46588
0.813245	0.872047	2.46584
0.813945	0.871165	2.46564
0.814645	0.872121	2.46636
0.815345	0.872747	2.46645
0.816045	0.872525	2.46693
0.816745	0.871985	2.46685
0.817445	0.871664	2.4664
0.818145	0.871232	2.46675
0.818845	0.870731	2.46776
0.819545	0.870374	2.46868
0.820245	0.869917	2.46921
0.820945	0.869014	2.46903
0.821645	0.867848	2.46782
0.822345	0.867882	2.46732
0.823045	0.867442	2.46746
0.823745	0.866827	2.4672
0.824445	0.866167	2.46692
0.825145	0.865438	2.46873
0.825845	0.864551	2.47038
0.826545	0.864721	2.47035
0.827245	0.864798	2.46935
0.827945	0.864699	2.47004
0.828645	0.864923	2.47193
0.829345	0.865563	2.47244
0.830045	0.866101	2.47275
0.830745	0.865794	2.4748
0.831445	0.86501	2.47596
0.832145	0.863933	2.47607
0.832845	0.863301	2.4766
0.833545	0.863148	2.47542
0.834245	0.862993	2.47485
0.834945	0.862391	2.47454
0.835645	0.863047	2.47434
0.836345	0.863427	2.47389
0.837045	0.863182	2.4738
0.837745	0.862807	2.47412
0.838445	0.862906	2.47491
0.839145	0.863529	2.47507
0.839845	0.862969	2.47641
0.840545	0.862138	2.47711
0.841245	0.861743	2.47703
0.841945	0.861887	2.47795
0.842645	0.861766	2.47789
0.843345	0.860748	2.47917
0.844045	0.860923	2.47889
0.844745	0.860126	2.47862
0.845445	0.859492	2.4783
0.846145	0.858748	2.47918
0.846845	0.857926	2.48022
0.847545	0.857148	2.48071
0.848245	0.856379	2.4807
0.848945	0.85602	2.48093
0.849645	0.85497	2.48042
0.850345	0.854586	2.48044
0.851045	0.854768	2.48056
0.851745	0.854646	2.47996
0.852445	0.853284	2.48103
0.853145	0.851228	2.48078
0.853845	0.849735	2.47936
0.854545	0.849077	2.47989
0.855246	0.848664	2.48078
0.855946	0.848379	2.482
0.856646	0.848098	2.48325
0.857346	0.846826	2.48426
0.858046	0.846252	2.48467
0.858746	0.846148	2.48558
0.859446	0.846088	2.48658
0.860146	0.845859	2.48692
0.860846	0.845687	2.48715
0.861546	0.846077	2.48759
0.862246	0.845646	2.48816
0.862946	0.846577	2.48833
0.863646	0.846683	2.48766
0.864346	0.846764	2.48675
0.865046	0.846743	2.48761
0.865746	0.845861	2.48725
0.866446	0.845262	2.48735
0.867146	0.845342	2.48787
0.867846	0.845301	2.48802
0.868546	0.844919	2.48932
0.869246	0.844557	2.49067
0.869946	0.844246	2.49172
0.870646	0.843046	2.49309
0.871346	0.842067	2.49418
0.872046	0.842118	2.49504
0.872746	0.842191	2.49531
0.873446	0.84223	2.49505
0.874146	0.842197	2.4954
0.874846	0.841869	2.49638
0.875546	0.841705	2.49645
0.876246	0.841389	2.49697
0.876946	0.841153	2.498
0.877646	0.841165	2.49803
0.878346	0.841157	2.4982
0.879046	0.840855	2.49837
0.879746	0.840639	2.49938
0.880446	0.840199	2.5009
0.881146	0.84012	2.50175
0.881846	0.840277	2.50156
0.882546	0.839875	2.50294
0.883246	0.839524	2.50412
0.883946	0.839213	2.50555
0.884646	0.839603	2.50759
0.885346	0.839465	2.50856
0.886046	0.838977	2.50934
0.886746	0.839041	2.51074
0.887446	0.839807	2.51147
0.888146	0.840496	2.51329
0.888846	0.84049	2.5149
0.889546	0.840629	2.51607
0.890246	0.840812	2.51742
0.890946	0.840999	2.5186
0.891646	0.841552	2.5196
0.892346	0.841483	2.5197
0.893046	0.840768	2.52047
0.893746	0.840253	2.52146
0.894446	0.840087	2.52278
0.895146	0.840418	2.52318
0.895846	0.841092	2.52451
0.896546	0.840634	2.52627
0.897246	0.840966	2.52747
0.897946	0.840472	2.52804
0.898646	0.840338	2.52885
0.899346	0.840394	2.53052
0.900046	0.840274	2.53152
0.900746	0.840604	2.53314
0.901446	0.841897	2.53485
0.902146	0.842211	2.53599
0.902846	0.841357	2.53788
0.903547	0.840834	2.53891
0.904247	0.840833	2.54047
0.904947	0.840089	2.5422
0.905647	0.839913	2.54278
0.906347	0.840104	2.54563
0.907047	0.840508	2.5467
0.907747	0.84078	2.54818
0.908447	0.840719	2.55052
0.909147	0.8403	2.55209
0.909847	0.839677	2.55417
0.910547	0.839583	2.55557
0.911247	0.839676	2.55771
0.911947	0.839933	2.55927
0.912647	0.840276	2.56124
0.913347	0.840397	2.56379
0.914047	0.840005	2.56612
0.914747	0.839973	2.56799
0.915447	0.839983	2.5692
0.916147	0.839649	2.57036
0.916847	0.839347	2.57272
0.917547	0.83929	2.57474
0.918247	0.839144	2.57605
0.918947	0.837739	2.57707
0.919647	0.837069	2.57847
0.920347	0.836627	2.57973
0.921047	0.836664	2.58125
0.921747	0.836873	2.58343
0.922447	0.836946	2.58498
0.923147	0.836895	2.58647
0.923847	0.836908	2.58867
0.924547	0.836914	2.59066
0.925247	0.836248	2.59247
0.925947	0.835871	2.59501
0.926647	0.836018	2.59771
0.927347	0.836067	2.6002
0.928047	0.835416	2.60291
0.928747	0.834992	2.60476
0.929447	0.834929	2.60657
0.930147	0.835078	2.60812
0.930847	0.834853	2.60964
0.931547	0.833863	2.61176
0.932247	0.833145	2.61417
0.932947	0.832932	2.61719
0.933647	0.832459	2.62029
0.934347	0.832021	2.62214
0.935047	0.832518	2.62358
0.935747	0.833324	2.62588
0.936447	0.833543	2.62774
0.937147	0.833206	2.63028
0.937847	0.832735	2.63179
0.938547	0.832177	2.63437
0.939247	0.831745	2.63687
0.939947	0.83217	2.63843
0.940647	0.831772	2.64082
0.941347	0.831581	2.64203
0.942047	0.831353	2.64452
0.942747	0.830399	2.64755
0.943447	0.829006	2.65026
0.944147	0.828408	2.6525
0.944847	0.828677	2.654
0.945547	0.828315	2.65707
0.946247	0.828286	2.65953
0.946947	0.828045	2.66108
0.947647	0.827299	2.66298
0.948347	0.826344	2.66468
0.949047	0.826114	2.66719
0.949747	0.826648	2.66979
0.950447	0.827209	2.67312
0.951147	0.827365	2.67604
0.951847	0.827189	2.67764
0.952547	0.826839	2.6803
0.953247	0.826333	2.68307
0.953947	0.825993	2.68554
0.954647	0.825564	2.68819
0.955348	0.82552	2.6909
0.956048	0.825405	2.69386
0.956748	0.82527	2.69586
0.957448	0.8255	2.69844
0.958148	0.825682	2.70044
0.958848	0.825157	2.70256
0.959548	0.82458	2.705
0.960248	0.824665	2.70792
0.960948	0.824888	2.70962
0.961648	0.824656	2.71137
0.962348	0.824534	2.71377
0.963048	0.824346	2.71588
0.963748	0.824686	2.71834
0.964448	0.824601	2.72057
0.965148	0.824125	2.72275
0.965848	0.82376	2.7254
0.966548	0.824057	2.72754
0.967248	0.824837	2.72957
0.967948	0.824021	2.73194
0.968648	0.824056	2.73397
0.969348	0.824409	2.73679
0.970048	0.824877	2.74021
0.970748	0.825277	2.74256
0.971448	0.82438	2.74447
0.972148	0.824415	2.74658
0.972848	0.825149	2.74911
0.973548	0.826322	2.75112
0.974248	0.827151	2.75284
0.974948	0.827439	2.75504
0.975648	0.82795	2.75707
0.976348	0.827805	2.75915
0.977048	0.826997	2.76211
0.977748	0.826705	2.76471
0.978448	0.826334	2.76688
0.979148	0.825831	2.76955
0.979848	0.825649	2.77211
0.980548	0.825295	2.77396
0.981248	0.824868	2.77568
0.981948	0.824792	2.77821
0.982648	0.824867	2.77985
0.983348	0.824852	2.78114
0.984048	0.824739	2.78299
0.984748	0.82498	2.78457
0.985448	0.825183	2.78625
0.986148	0.82518	2.78817
0.986848	0.825013	2.79016
0.987548	0.824913	2.79135
0.988248	0.825298	2.79281
0.988948	0.825436	2.79522
0.989648	0.826073	2.79654
0.990348	0.825871	2.79878
0.991048	0.825396	2.80119
0.991748	0.825354	2.80353
0.992448	0.825011	2.80534
0.993148	0.82486	2.80706
0.993848	0.824882	2.80793
0.994548	0.824932	2.80927
0.995248	0.825099	2.81009
0.995948	0.825337	2.81164
0.996648	0.825422	2.81272
0.997348	0.825247	2.81422
0.998048	0.824626	2.81602
0.998748	0.82459	2.81719
0.999448	0.824759	2.81872
1.00015	0.824753	2.82033
1.00085	0.824556	2.82142
1.00155	0.824758	2.823
1.00225	0.824939	2.82428
1.00295	0.824947	2.82523
1.00365	0.825083	2.82653
1.00435	0.825057	2.82804
1.00505	0.824645	2.82944
1.00575	0.824047	2.83107
1.00645	0.823612	2.8331
1.00715	0.823693	2.83486
1.00785	0.823314	2.83624
1.00855	0.822719	2.83817
1.00925	0.822142	2.84066
1.00995	0.821688	2.84342
1.01065	0.821845	2.84622
1.01135	0.822245	2.8481
1.01205	0.821731	2.84865
1.01275	0.82126	2.84949
1.01345	0.820676	2.85088
1.01415	0.819714	2.85256
1.01485	0.819478	2.85431
1.01555	0.81819	2.85596
1.01625	0.817579	2.85774
1.01695	0.816959	2.85929
1.01765	0.816397	2.86106
1.01835	0.816217	2.86299
1.01905	0.816579	2.86527
1.01975	0.816611	2.86729
1.02045	0.817106	2.8687
1.02115	0.817227	2.87026
1.02185	0.817398	2.87239
1.02255	0.817392	2.8747
1.02325	0.816867	2.8765
1.02395	0.817087	2.87753
1.02465	0.817177	2.87843
1.02535	0.816437	2.87958
1.02605	0.816184	2.88007
1.02675	0.816186	2.881
1.02745	0.816109	2.88274
1.02815	0.81659	2.88438
1.02885	0.816051	2.88665
1.02955	0.814814	2.88831
1.03025	0.813941	2.88967
1.03095	0.813352	2.89127
1.03165	0.813149	2.89231
1.03235	0.813439	2.8932
1.03305	0.812605	2.89436
1.03375	0.812371	2.89639
1.03445	0.812547	2.89792
1.03515	0.812367	2.89935
1.03585	0.811631	2.90085
1.03655	0.81098	2.90192
1.03725	0.810998	2.90328
1.03795	0.811115	2.90453
1.03865	0.810667	2.9059
1.03935	0.810043	2.90696
1.04005	0.810031	2.90777
1.04075	0.808715	2.90917
1.04145	0.808184	2.91038
1.04215	0.808178	2.91125
1.04285	0.808068	2.91199
1.04355	0.807749	2.91253
1.04425	0.807414	2.91244
1.04495	0.80717	2.91248
1.04565	0.807001	2.91298
1.04635	0.806742	2.91475
1.04705	0.806154	2.91616
1.04775	0.805993	2.91687
1.04845	0.806427	2.91745
1.04915	0.806644	2.91759
1.04985	0.806952	2.91764
1.05055	0.806586	2.91827
1.05125	0.807151	2.91887
1.05195	0.807444	2.9201
1.05265	0.807196	2.92134
1.05335	0.806972	2.92202
1.05405	0.80679	2.92169
1.05475	0.807424	2.92174
1.05545	0.80803	2.92284
1.05615	0.808062	2.92346
1.05685	0.807794	2.92398
1.05755	0.807624	2.92473
1.05825	0.807551	2.92545
1.05895	0.808194	2.9264
1.05965	0.808403	2.92835
1.06035	0.808366	2.93048
1.06105	0.808038	2.932
1.06175	0.807425	2.93332
1.06245	0.806816	2.93386
1.06315	0.807368	2.93504
1.06385	0.807126	2.93628
1.06455	0.806969	2.93738
1.06525	0.806341	2.9384
1.06595	0.805867	2.93882
1.06665	0.806237	2.94006
1.06735	0.806469	2.94145
1.06805	0.80603	2.94163
1.06875	0.806262	2.94168
1.06945	0.806391	2.94235
1.07015	0.80636	2.94333
1.07085	0.806582	2.94436
1.07155	0.807429	2.94514
1.07225	0.80706	2.94588
1.07295	0.807743	2.94712
1.07365	0.807539	2.9479
1.07435	0.807473	2.94836
1.07505	0.807818	2.94894
1.07575	0.80793	2.9491
1.07645	0.807372	2.94983
1.07715	0.807998	2.95099
1.07785	0.808324	2.95226
1.07855	0.807807	2.95289
1.07925	0.807025	2.95276
1.07995	0.806791	2.95328
1.08065	0.807297	2.95371
1.08135	0.806838	2.95362
1.08205	0.807272	2.95408
1.08275	0.807728	2.95505
1.08345	0.808045	2.95582
1.08415	0.808451	2.95715
1.08485	0.809185	2.95825
1.08555	0.809362	2.95882
1.08625	0.809016	2.95925
1.08695	0.808683	2.9593
1.08765	0.808695	2.95991
1.08835	0.808771	2.96111
1.08905	0.808359	2.96218
1.08975	0.808116	2.96293
1.09045	0.807565	2.96364
1.09115	0.806954	2.96436
1.09185	0.806768	2.96484
1.09255	0.807245	2.9653
1.09325	0.80722	2.96602
1.09395	0.806235	2.96648
1.09465	0.805816	2.96668
1.09535	0.805409	2.96653
1.09605	0.805045	2.96692
1.09675	0.804804	2.96685
1.09745	0.803975	2.96772
1.09815	0.803223	2.96815
1.09885	0.803665	2.96818
1.09955	0.803465	2.96804
1.10025	0.802703	2.96813
1.10095	0.801901	2.96866
1.10165	0.801306	2.96945
1.10235	0.801104	2.97003
1.10305	0.800887	2.97171
1.10375	0.80122	2.97326
1.10445	0.80108	2.97315
1.10515	0.80056	2.97343
1.10585	0.800609	2.97423
1.10655	0.801477	2.97487
1.10725	0.802571	2.97497
1.10795	0.802738	2.97568
1.10865	0.802722	2.9762
1.10935	0.802544	2.97665
1.11005	0.802276	2.97675
1.11075	0.802543	2.97744
1.11145	0.802178	2.97699
1.11215	0.802721	2.97666
1.11285	0.803054	2.97653
1.11355	0.803162	2.97716
1.11425	0.803007	2.97849
1.11495	0.80257	2.97944
1.11565	0.803033	2.98008
1.11635	0.802057	2.98074
1.11705	0.801056	2.98083
1.11775	0.800998	2.9805
1.11845	0.801436	2.9802
1.11915	0.801566	2.9803
1.11985	0.801777	2.98059
1.12055	0.802751	2.98121
1.12125	0.803123	2.9815
1.12195	0.803254	2.98205
1.12265	0.80379	2.98219
1.12335	0.804459	2.98214
1.12405	0.804042	2.98219
1.12475	0.803576	2.98192
1.12545	0.80328	2.98186
1.12615	0.803288	2.98225
1.12685	0.8036	2.98276
1.12755	0.804242	2.98287
1.12825	0.805148	2.98264
1.12895	0.805847	2.98261
1.12965	0.805037	2.98254
1.13035	0.805527	2.98202
1.13105	0.805614	2.98164
1.13175	0.805441	2.98155
1.13245	0.805527	2.9809
1.13315	0.805435	2.98033
1.13385	0.804821	2.98068
1.13455	0.804437	2.9806
1.13525	0.804495	2.98033
1.13595	0.804474	2.9797
1.13665	0.804466	2.97844
1.13735	0.804988	2.97825
1.13805	0.804913	2.97749
1.13875	0.805571	2.97576
1.13945	0.806081	2.97606
1.14015	0.805755	2.9764
1.14085	0.805058	2.97645
1.14155	0.804687	2.9764
1.14225	0.804279	2.97738
1.14295	0.804864	2.97783
1.14365	0.805359	2.97755
1.14435	0.805466	2.97629
1.14505	0.805629	2.97722
1.14575	0.805786	2.97754
1.14645	0.805225	2.97788
1.14715	0.804836	2.97725
1.14785	0.803788	2.97834
1.14855	0.802754	2.97815
1.14925	0.802613	2.9781
1.14995	0.802538	2.97824
1.15065	0.802456	2.97716
1.15135	0.802516	2.97669
1.15205	0.802172	2.97691
1.15275	0.801517	2.97712
1.15345	0.800939	2.97866
1.15415	0.800777	2.9796
1.15485	0.800318	2.97969
1.15555	0.800297	2.97948
1.15625	0.800421	2.97996
1.15695	0.800608	2.97939
1.15765	0.800817	2.97921
1.15835	0.801094	2.97994
1.15905	0.801682	2.97992
1.15975	0.801425	2.98009
1.16045	0.80074	2.97988
1.16115	0.8004	2.97929
1.16185	0.800114	2.97849
1.16255	0.799672	2.97806
1.16325	0.799756	2.97788
1.16395	0.799524	2.97802
1.16465	0.799021	2.97871
1.16535	0.799054	2.97961
1.16605	0.799206	2.97934
1.16675	0.799135	2.97965
1.16745	0.798876	2.98021
1.16815	0.798292	2.98123
1.16885	0.797809	2.98131
1.16955	0.797248	2.98169
1.17025	0.79696	2.98259
1.17095	0.797045	2.98251
1.17165	0.797241	2.98411
1.17235	0.796931	2.98465
1.17305	0.796611	2.98526
1.17375	0.79675	2.98671
1.17445	0.797046	2.98649
1.17515	0.797178	2.98629
1.17585	0.797087	2.98604
1.17655	0.797052	2.9863
1.17725	0.797184	2.98637
1.17795	0.797507	2.98543
1.17865	0.796835	2.98536
1.17935	0.796526	2.98637
1.18005	0.796868	2.98606
1.18075	0.797081	2.98543
1.18145	0.796962	2.98567
1.18215	0.796806	2.98617
1.18285	0.797056	2.98474
1.18355	0.797694	2.98517
1.18425	0.798089	2.98507
1.18495	0.797822	2.98492
1.18565	0.797316	2.98579
1.18635	0.797585	2.98719
1.18705	0.797263	2.98725
1.18775	0.797557	2.98776
1.18845	0.798156	2.98655
1.18915	0.798767	2.98606
1.18985	0.79936	2.98535
1.19055	0.799134	2.98632
1.19125	0.798366	2.9862
1.19195	0.798397	2.98649
1.19265	0.798349	2.98682
1.19335	0.798096	2.98621
1.19405	0.798021	2.98712
1.19475	0.798239	2.98795
1.19545	0.797796	2.98837
1.19615	0.797503	2.98896
1.19685	0.797615	2.99014
1.19755	0.798167	2.9913
1.19825	0.798003	2.99107
1.19895	0.797608	2.99132
1.19965	0.798064	2.99117
1.20035	0.798353	2.99081
1.20105	0.798254	2.99154
1.20175	0.798209	2.99229
1.20245	0.798729	2.99168
1.20315	0.798591	2.99131
1.20385	0.798176	2.991
1.20455	0.797704	2.99192
1.20525	0.797322	2.99118
1.20595	0.797275	2.99197
1.20665	0.797699	2.99153
1.20735	0.796878	2.99136
1.20805	0.796438	2.99102
1.20875	0.796221	2.98981
1.20945	0.796184	2.9892
1.21015	0.796197	2.98856
1.21085	0.796079	2.98871
1.21155	0.795708	2.98879
1.21225	0.795509	2.98921
1.21295	0.795339	2.98964
1.21365	0.795271	2.9903
1.21435	0.795431	2.99029
1.21505	0.795813	2.99148
1.21575	0.796147	2.99212
1.21645	0.796002	2.99239
1.21715	0.796254	2.99332
1.21785	0.796887	2.99423
1.21855	0.797601	2.99461
1.21925	0.797908	2.99413
1.21995	0.797578	2.994
1.22065	0.798146	2.99435
1.22135	0.797217	2.99385
1.22205	0.797425	2.99368
1.22275	0.797977	2.99371
1.22345	0.798694	2.99411
1.22415	0.799735	2.99427
1.22485	0.800708	2.99507
1.22555	0.800789	2.99521
1.22625	0.800176	2.99524
1.22695	0.800259	2.99534
1.22765	0.800271	2.99546
1.22835	0.799949	2.99572
1.22905	0.800495	2.99513
1.22975	0.800905	2.99438
1.23045	0.800922	2.99439
1.23115	0.801312	2.99415
1.23185	0.801159	2.9944
1.23255	0.800983	2.99332
1.23325	0.801718	2.99333
1.23395	0.801327	2.99389
1.23465	0.802166	2.99361
1.23535	0.802164	2.99345
1.23605	0.802564	2.99372
1.23675	0.803127	2.99343
1.23745	0.803344	2.99331
1.23815	0.803536	2.99368
1.23885	0.803028	2.99424
1.23955	0.803363	2.99316
1.24025	0.802725	2.99304
1.24095	0.801827	2.99316
1.24165	0.801502	2.99374
1.24235	0.80178	2.99378
1.24305	0.80166	2.99465
1.24375	0.801174	2.995
1.24445	0.80086	2.99682
1.24515	0.801015	2.99863
1.24585	0.801302	2.99853
1.24655	0.801368	2.99842
1.24725	0.80169	2.99848
1.24795	0.801075	2.99925
1.24865	0.801596	2.9992
1.24935	0.802508	2.99996
1.25005	0.803416	2.99936
1.25075	0.804143	2.99914
1.25145	0.804156	2.99896
1.25215	0.804263	2.99914
1.25285	0.804503	2.99959
1.25355	0.804945	2.999
1.25425	0.805735	3.00041
1.25495	0.807025	3.00088
1.25565	0.807938	3.00074
1.25635	0.808264	2.99972
1.25705	0.808308	2.99988
1.25775	0.808163	3.00011
1.25845	0.80803	2.99999
1.25915	0.808195	2.99974
1.25985	0.80776	2.9982
1.26055	0.808291	2.99818
1.26125	0.809396	2.99878
1.26195	0.810175	3.00007
1.26265	0.810535	2.99972
1.26335	0.810714	2.99934
1.26405	0.809652	3.00023
1.26475	0.809576	3.00034
1.26545	0.808858	2.99951
1.26615	0.808382	2.99994
1.26685	0.808261	2.99864
1.26755	0.808351	2.99898
1.26825	0.808745	3.0004
1.26895	0.808033	3.00028
1.26965	0.807271	3.00026
1.27035	0.807025	2.99972
1.27105	0.806744	2.99894
1.27175	0.806305	2.99836
1.27245	0.806133	2.99909
1.27315	0.80583	2.9988
1.27385	0.807365	2.99857
1.27455	0.80736	2.99808
1.27525	0.807438	2.99888
1.27595	0.807778	2.999
1.27665	0.807932	2.99907
1.27735	0.809058	2.99904
1.27805	0.809654	2.99926
1.27875	0.809697	2.99953
1.27945	0.810196	2.99896
1.28015	0.81073	2.99833
1.28085	0.810944	2.99836
1.28155	0.811431	2.99809
1.28225	0.813726	2.99688
1.28295	0.815041	2.99593
1.28365	0.815414	2.99636
1.28435	0.815635	2.99702
1.28505	0.816243	2.99715
1.28575	0.817191	2.99776
1.28645	0.817795	2.99834
1.28715	0.818083	2.99799
1.28785	0.818057	2.99679
1.28855	0.81819	2.99638
1.28925	0.818716	2.9954
1.28995	0.819445	2.99459
1.29065	0.819736	2.99488
1.29135	0.819388	2.9948
1.29205	0.819027	2.99427
1.29275	0.8192	2.99367
1.29345	0.819407	2.9929
1.29415	0.81955	2.99197
1.29485	0.819982	2.99227
1.29555	0.819561	2.99164
1.29625	0.819071	2.99121
1.29695	0.818537	2.98985
1.29765	0.818752	2.98957
1.29835	0.819172	2.99054
1.29905	0.819123	2.98983
1.29975	0.819723	2.98963
1.30045	0.820017	2.98993
1.30115	0.820266	2.98998
1.30185	0.820064	2.99074
1.30255	0.819624	2.99065
1.30325	0.819525	2.98927
1.30395	0.819442	2.9892
1.30465	0.819422	2.98945
1.30535	0.819713	2.98915
1.30605	0.820452	2.98937
1.30675	0.821532	2.9889
1.30746	0.822513	2.98803
1.30815	0.821953	2.98784
1.30886	0.821462	2.98708
1.30956	0.821585	2.98723
1.31025	0.822239	2.98631
1.31096	0.823326	2.98578
1.31166	0.824735	2.98514
1.31235	0.824076	2.9845
1.31306	0.824608	2.9822
1.31376	0.824731	2.98162
1.31445	0.824747	2.98124
1.31516	0.824766	2.98158
1.31585	0.82473	2.9808
1.31655	0.825256	2.98043
1.31726	0.825668	2.98029
1.31795	0.82573	2.9792
1.31865	0.825813	2.97717
1.31936	0.825676	2.97575
1.32005	0.825507	2.97518
1.32075	0.826529	2.9743
1.32146	0.826359	2.97396
1.32215	0.827018	2.97353
1.32285	0.827182	2.97375
1.32356	0.826603	2.97429
1.32425	0.826009	2.97437
1.32496	0.826348	2.97433
1.32566	0.826323	2.97351
1.32635	0.826369	2.97376
1.32706	0.826372	2.97408
1.32776	0.826125	2.97361
1.32845	0.825931	2.97398
1.32916	0.826296	2.97454
1.32986	0.827407	2.97443
1.33055	0.828053	2.97335
1.33126	0.827858	2.97312
1.33196	0.827502	2.97307
1.33265	0.827441	2.97299
1.33336	0.827663	2.97177
1.33405	0.827763	2.97132
1.33475	0.827599	2.97167
1.33546	0.827641	2.97186
1.33615	0.827975	2.97163
1.33685	0.828247	2.97073
1.33756	0.828606	2.97021
1.33825	0.82923	2.97001
1.33895	0.829519	2.96991
1.33966	0.829764	2.96892
1.34035	0.830103	2.96795
1.34106	0.830574	2.96774
1.34176	0.830827	2.9676
1.34245	0.830943	2.96764
1.34316	0.831607	2.96779
1.34386	0.832072	2.96742
1.34455	0.831645	2.96759
1.34526	0.831913	2.96767
1.34596	0.832547	2.96763
1.34665	0.833225	2.96718
1.34736	0.83377	2.9669
1.34806	0.833518	2.96729
1.34875	0.833353	2.9668
1.34946	0.834254	2.96628
1.35015	0.835302	2.9657
1.35085	0.835788	2.96537
1.35156	0.83573	2.96514
1.35225	0.83605	2.96541
1.35295	0.836464	2.96663
1.35366	0.837759	2.96729
1.35435	0.838456	2.96701
1.35505	0.838853	2.96596
1.35576	0.839362	2.96564
1.35646	0.840364	2.96473
1.35716	0.840272	2.96417
1.35786	0.840544	2.96375
1.35856	0.840926	2.96239
1.35926	0.840876	2.96222
1.35996	0.840778	2.96169
1.36066	0.840986	2.96076
1.36136	0.841323	2.95957
1.36206	0.841009	2.9587
1.36276	0.841487	2.95872
1.36346	0.842687	2.95907
1.36416	0.84288	2.95891
1.36486	0.842584	2.95824
1.36556	0.843535	2.95823
1.36626	0.843255	2.95866
1.36696	0.8433	2.9584
1.36766	0.843766	2.95793
1.36836	0.844041	2.9581
1.36906	0.844621	2.95778
1.36976	0.845776	2.95703
1.37046	0.846739	2.95667
1.37116	0.847008	2.95611
1.37186	0.847107	2.95613
1.37256	0.847498	2.95607
1.37326	0.848046	2.95573
1.37396	0.849018	2.95512
1.37466	0.849593	2.95522
1.37536	0.850263	2.95617
1.37606	0.851058	2.9563
1.37676	0.851844	2.95649
1.37746	0.852332	2.95657
1.37816	0.852006	2.95626
1.37886	0.852959	2.9558
1.37956	0.85306	2.95558
1.38026	0.853731	2.95519
1.38096	0.854682	2.95479
1.38166	0.855245	2.95475
1.38236	0.855829	2.95437
1.38306	0.856128	2.95433
1.38376	0.856786	2.95455
1.38446	0.857031	2.95393
1.38516	0.85725	2.95306
1.38586	0.857789	2.95305
1.38656	0.858561	2.95337
1.38726	0.859246	2.95394
1.38796	0.860336	2.95357
1.38866	0.860962	2.95253
1.38936	0.861363	2.9521
1.39006	0.861796	2.9521
1.39076	0.862246	2.95204
1.39146	0.862234	2.95218
[truncated: 28,324 more rows]
