# Supplementary material for: Erythrocyte invasion-neutralising antibodies prevent Plasmodium falciparum RH5 from binding to basigin-containing membrane protein complexes
Source: eLife. 2023 Oct 5;12:e83681. doi: 10.7554/eLife.83681 (PMC10569788; doi:10.7554/eLife.83681)
Supplement: Figure 1—figure supplement 2—source data 2. [file elife-83681-fig1-figsupp2-data2.zip]

Archive with 24 entries (23 files):
- Figure 1 - figure supplement 2 - source data 2/
- __MACOSX/._Figure 1 - figure supplement 2 - source data 2
- Figure 1 - figure supplement 2 - source data 2/lower middle markup.jpg
- __MACOSX/Figure 1 - figure supplement 2 - source data 2/._lower middle markup.jpg
- Figure 1 - figure supplement 2 - source data 2/lower middle.jpg
- __MACOSX/Figure 1 - figure supplement 2 - source data 2/._lower middle.jpg
- Figure 1 - figure supplement 2 - source data 2/upper left.jpg
- __MACOSX/Figure 1 - figure supplement 2 - source data 2/._upper left.jpg
- Figure 1 - figure supplement 2 - source data 2/.DS_Store
- __MACOSX/Figure 1 - figure supplement 2 - source data 2/._.DS_Store
- Figure 1 - figure supplement 2 - source data 2/lower left markup.jpg
- __MACOSX/Figure 1 - figure supplement 2 - source data 2/._lower left markup.jpg
- Figure 1 - figure supplement 2 - source data 2/lower left.jpg
- __MACOSX/Figure 1 - figure supplement 2 - source data 2/._lower left.jpg
- Figure 1 - figure supplement 2 - source data 2/upper middle markup.jpg
- __MACOSX/Figure 1 - figure supplement 2 - source data 2/._upper middle markup.jpg
- Figure 1 - figure supplement 2 - source data 2/upper and lower right markup.jpg
- __MACOSX/Figure 1 - figure supplement 2 - source data 2/._upper and lower right markup.jpg
- Figure 1 - figure supplement 2 - source data 2/upper left markup.jpg
- __MACOSX/Figure 1 - figure supplement 2 - source data 2/._upper left markup.jpg
- Figure 1 - figure supplement 2 - source data 2/upper and lower right.jpg
- __MACOSX/Figure 1 - figure supplement 2 - source data 2/._upper and lower right.jpg
- Figure 1 - figure supplement 2 - source data 2/upper middle.jpg
- __MACOSX/Figure 1 - figure supplement 2 - source data 2/._upper middle.jpg
