# Supplementary material for: Erythrocyte invasion-neutralising antibodies prevent Plasmodium falciparum RH5 from binding to basigin-containing membrane protein complexes
Source: eLife. 2023 Oct 5;12:e83681. doi: 10.7554/eLife.83681 (PMC10569788; doi:10.7554/eLife.83681)
Supplement: Figure 2—figure supplement 1—source data 1. [file elife-83681-fig2-figsupp1-data1.xlsx]

## Sheet: panel b
Time(mins)	Pi(uM)	Pi(uM)		Phosphate standard
0.5	2.3	2.3
1	4.7	4.8		Pi(uM)	OD
2	9.4	5.1		5	0.083
4	18.93	5.6		10	0.19
8	40.31	7.1		15	0.292
16	67.57	7.9		20	0.407
32	71.47	8.1		25	0.505
				30	0.612
				35	0.727
				40	0.801
				45	0.86
				50	0.976

## Sheet: panel c
Time (s)	R5.004	No mAb
-60.16	-0.252305	-0.303221
-59.16	-0.241001	-0.206635
-58.16	-0.226109	-0.18604
-57.16	-0.201341	-0.188112
-56.16	-0.191123	-0.159533
-55.16	-0.188683	-0.152715
-54.16	-0.181993	-0.170577
-53.16	-0.193296	-0.175084
-52.16	-0.197434	-0.187031
-51.16	-0.219932	-0.186144
-50.16	-0.211705	-0.172704
-49.16	-0.202147	-0.153822
-48.16	-0.191307	-0.133627
-47.16	-0.179259	-0.127732
-46.16	-0.158592	-0.123959
-45.16	-0.154052	-0.120132
-44.16	-0.132421	-0.101561
-43.16	-0.148729	-0.109734
-42.16	-0.144725	-0.104547
-41.16	-0.12733	-0.104059
-40.16	-0.129613	-0.111806
-39.16	-0.130235	-0.131885
-38.16	-0.123803	-0.135672
-37.16	-0.123814	-0.121057
-36.16	-0.113768	-0.13625
-35.16	-0.122117	-0.149487
-34.16	-0.148582	-0.153522
-33.16	-0.161692	-0.151239
-32.16	-0.167162	-0.139293
-31.16	-0.166564	-0.130642
-30.16	-0.14486	-0.120727
-29.16	-0.127099	-0.103725
-28.16	-0.118493	-0.095408
-27.16	-0.10465	-0.0888808
-26.16	-0.10078	-0.0579618
-25.16	-0.098009	-0.0560298
-24.16	-0.10631	-0.0576715
-23.16	-0.102318	-0.0356358
-22.16	-0.0921734	-0.0296052
-21.16	-0.110667	-0.0359307
-20.16	-0.110582	-0.015764
-19.16	-0.127647	0.00333
-18.16	-0.133824	0.00569
-17.16	-0.111217	-0.00175
-16.16	-0.10476	-0.0250461
-15.16	-0.0898555	-0.0445882
-14.16	-0.0658685	-0.0643615
-13.16	-0.0435413	-0.0760001
-12.16	-0.0235955	-0.0607147
-11.16	-0.0027	-0.038753
-10.16	0.00681	-0.0235384
-9.15997	0.0174821	0.00637
-8.15997	0.024171	0.0308162
-7.15997	0.0265881	0.0284418
-6.15997	0.0218886	0.0322608
-5.15997	0.0217648	0.0154782
-4.15997	0.0476675	0.0352758
-3.15997	0.088158	0.0521794
-2.15997	0.0550686	0.141787
-1.15997	0.94803	0.412902
-0.159973	-7.2007	5.36825
0.840027	6.92987	19.1137
1.84003	0.171991	27.9538
2.84003	0.486944	33.5684
3.84003	0.623696	37.3427
4.84003	0.770266	39.8307
5.84003	0.884144	41.6114
6.84003	0.991078	42.9808
7.84003	1.05189	43.9706
8.84003	1.10917	44.7193
9.84003	1.14337	45.2914
10.84	1.20181	45.7216
11.84	1.25223	46.0504
12.84	1.28471	46.3154
13.84	1.32379	46.5496
14.84	1.36268	46.7391
15.84	1.40929	46.875
16.84	1.44069	46.9864
17.84	1.47211	47.0824
18.84	1.49335	47.1772
19.84	1.53247	47.2501
20.84	1.56781	47.3102
21.84	1.58809	47.3557
22.84	1.58623	47.3868
23.84	1.60063	47.423
24.84	1.61388	47.4547
25.84	1.63485	47.4886
26.84	1.638	47.5302
27.84	1.66277	47.5327
28.84	1.67415	47.5483
29.84	1.68682	47.5504
30.84	1.70978	47.5569
31.84	1.73984	47.5579
32.84	1.76846	47.5518
33.84	1.78499	47.5567
34.84	1.78239	47.5365
35.84	1.7822	47.531
36.84	1.78922	47.5162
37.84	1.77595	47.4904
38.84	1.75992	47.4692
39.84	1.77722	47.4652
40.84	1.77351	47.4544
41.84	1.77454	47.4551
42.84	1.77924	47.4594
43.84	1.81683	47.4529
44.84	1.83258	47.444
45.84	1.8476	47.423
46.84	1.86075	47.3937
47.84	1.86758	47.3724
48.84	1.86115	47.3633
49.84	1.88104	47.3625
50.84	1.89838	47.3595
51.84	1.91686	47.3589
52.84	1.93727	47.3559
53.84	1.94106	47.3387
54.84	1.94886	47.3311
55.84	1.97711	47.3215
56.84	1.97933	47.2877
57.84	2.00107	47.2748
58.84	2.01248	47.2713
59.84	2.03107	47.2708
60.84	2.03491	47.2731
61.84	2.04083	47.2952
62.84	2.0567	47.3083
63.84	2.05936	47.3045
64.84	2.06295	47.3081
65.84	2.0541	47.3067
66.84	2.05911	47.3038
67.84	2.0497	47.2811
68.84	2.06583	47.2519
69.84	2.0838	47.2478
70.84	2.10536	47.2392
71.84	2.127	47.2149
72.84	2.14965	47.2064
73.84	2.1512	47.2106
74.84	2.14717	47.1919
75.84	2.16606	47.1925
76.84	2.16042	47.1983
77.84	2.17371	47.1827
78.84	2.18146	47.1471
79.84	2.18455	47.1033
80.84	2.1927	47.0708
81.84	2.19805	47.0523
82.84	2.21887	47.029
83.84	2.2385	47.0111
84.84	2.28151	46.9984
85.84	2.30182	46.9808
86.84	2.32356	46.9466
87.84	2.32545	46.9325
88.84	2.32639	46.9423
89.84	2.3285	46.9295
90.84	2.33641	46.9111
91.84	2.33906	46.9176
92.84	2.34648	46.8911
93.84	2.35623	46.8633
94.84	2.35138	46.838
95.84	2.35017	46.8298
96.84	2.35736	46.8074
97.84	2.36332	46.8021
98.84	2.36658	46.7847
99.84	2.3824	46.7626
100.84	2.40721	46.7306
101.84	2.42313	46.6953
102.84	2.43477	46.7009
103.84	2.43555	46.697
104.84	2.42073	46.6933
105.84	2.42981	46.6829
106.84	2.43846	46.6629
107.84	2.44336	46.6452
108.84	2.46301	46.6379
109.84	2.46595	46.6134
110.84	2.47509	46.5963
111.84	2.46992	46.5699
112.84	2.45908	46.5315
113.84	2.44591	46.5029
114.84	2.449	46.4889
115.84	2.44592	46.4766
116.84	2.46018	46.4374
117.84	2.47061	46.4217
118.84	2.47576	46.3841
119.84	2.48513	46.3631
120.84	2.5032	46.3522
121.84	2.52954	46.3538
122.84	2.53927	46.3588
123.84	2.56068	46.3522
124.84	2.57084	46.3485
125.84	2.57638	46.3393
126.84	2.57465	46.3198
127.84	2.56392	46.3204
128.84	2.55629	46.3123
129.84	2.55995	46.3033
130.84	2.55234	46.2967
131.84	2.56744	46.2969
132.84	2.56354	46.2722
133.84	2.57399	46.2621
134.84	2.57742	46.24
135.84	2.58132	46.2279
136.84	2.59639	46.2014
137.84	2.61093	46.1802
138.84	2.63231	46.1675
139.84	2.6318	46.1511
140.84	2.6339	46.1397
141.84	2.64146	46.143
142.84	2.64782	46.1229
143.84	2.64189	46.119
144.84	2.63899	46.0895
145.84	2.63213	46.0599
146.84	2.64093	46.0437
147.84	2.63009	46.0315
148.84	2.6204	46.0215
149.84	2.60846	46.0411
150.84	2.60303	46.0502
151.84	2.61635	46.0349
152.84	2.63141	46.019
153.84	2.66467	45.9914
154.84	2.67786	45.9534
155.84	2.69703	45.9334
156.84	2.71398	45.9155
157.84	2.72828	45.9047
158.84	2.7157	45.8896
159.84	2.73324	45.8786
160.84	2.73744	45.8696
161.84	2.7546	45.8713
162.84	2.76267	45.8559
163.84	2.77717	45.8602
164.84	2.77952	45.851
165.84	2.78605	45.8496
166.84	2.78225	45.8375
167.84	2.767	45.8214
168.84	2.75837	45.7908
169.84	2.7592	45.7595
170.84	2.75668	45.7417
171.84	2.73006	45.7349
172.84	2.7257	45.7246
173.84	2.73217	45.7219
174.84	2.73588	45.7056
175.84	2.73634	45.7123
176.84	2.73463	45.6958
177.84	2.73302	45.6537
178.84	0.715493	45.2542
179.84	8.40448	45.0239
180.84	-1.01547	41.4928
181.84	2.79107	35.0801
182.84	2.25109	30.6153
183.84	2.26668	26.8052
184.84	2.22481	23.4496
185.84	2.14583	20.5056
186.84	2.06046	18.0236
187.84	1.97636	15.8287
188.84	1.92749	13.8522
189.84	1.86897	12.1328
190.84	1.81192	10.6533
191.84	1.76768	9.26938
192.84	1.72976	8.14662
193.84	1.69522	7.07557
194.84	1.65595	6.18812
195.84	1.64445	5.3484
196.84	1.62446	4.58645
197.84	1.62152	3.93687
198.84	1.5934	3.38353
199.84	1.57756	2.90214
200.84	1.56082	2.42184
201.84	1.54248	1.99656
202.84	1.51892	1.62286
203.84	1.49725	1.27894
204.84	1.47943	0.998946
205.84	1.46838	0.725441
206.84	1.46152	0.478409
207.84	1.45704	0.273875
208.84	1.44587	0.0903664
209.84	1.43739	-0.0590205
210.84	1.41729	-0.226193
211.84	1.42396	-0.363635
212.84	1.40674	-0.463624
213.84	1.40004	-0.570928
214.84	1.37823	-0.676356
215.84	1.37543	-0.760427
216.84	1.36432	-0.842638
217.84	1.3338	-0.923714
218.84	1.32776	-0.996837
219.84	1.3202	-1.06152
220.84	1.31019	-1.121
221.84	1.29961	-1.15009
222.84	1.29504	-1.19191
223.84	1.29909	-1.25074
224.84	1.27918	-1.27585
225.84	1.2785	-1.31514
226.84	1.27135	-1.35763
227.84	1.26649	-1.38949
228.84	1.25026	-1.40542
229.84	1.22969	-1.4429
230.84	1.21372	-1.45398
231.84	1.21252	-1.47398
232.84	1.21566	-1.48843
233.84	1.20134	-1.51622
234.84	1.2157	-1.52923
235.84	1.21647	-1.54341
236.84	1.21183	-1.57006
237.84	1.21362	-1.58484
238.84	1.20905	-1.60088
239.84	1.1964	-1.61381
240.84	1.20643	-1.64343
241.84	1.2045	-1.65445
242.84	1.22048	-1.646
243.84	1.22095	-1.65032
244.84	1.21296	-1.63897
245.84	1.20269	-1.63854
246.84	1.18898	-1.63893
247.84	1.18462	-1.63307
248.84	1.16887	-1.6457
249.84	1.17216	-1.63952
250.84	1.16942	-1.64641
251.84	1.16014	-1.65956
252.84	1.17355	-1.67886
253.84	1.17517	-1.68024
254.84	1.19109	-1.67966
255.84	1.19214	-1.69071
256.84	1.18036	-1.71175
257.84	1.15947	-1.70108
258.84	1.13717	-1.69531
259.84	1.15186	-1.70299
260.84	1.15082	-1.71967
261.84	1.15557	-1.71733
262.84	1.16942	-1.72273
263.84	1.2015	-1.72983
264.84	1.20564	-1.74501
265.84	1.21765	-1.7508
266.84	1.2135	-1.75791
267.84	1.19268	-1.77326
268.84	1.18274	-1.79127
269.84	1.17721	-1.79573
270.84	1.15435	-1.79116
271.84	1.13334	-1.78371
272.84	1.12387	-1.7902
273.84	1.12053	-1.78336
274.84	1.12483	-1.77161
275.84	1.12462	-1.78015
276.84	1.12921	-1.76882
277.84	1.12655	-1.75827
278.84	1.11122	-1.74988
279.84	1.11371	-1.751
280.84	1.10859	-1.74854
281.84	1.09779	-1.74655
282.84	1.10068	-1.74036
283.84	1.1045	-1.7359
284.84	1.10136	-1.73632
285.84	1.10122	-1.7336
286.84	1.10276	-1.74342
287.84	1.10236	-1.74458
288.84	1.0915	-1.7423
289.84	1.08503	-1.7458
290.84	1.08051	-1.75064
291.84	1.0613	-1.75844
292.84	1.04928	-1.76565
293.84	1.04343	-1.77938
294.84	1.01801	-1.79071
295.84	1.02474	-1.79737
296.84	1.02606	-1.80678
297.84	1.02383	-1.79972
298.84	1.03125	-1.80196
299.84	1.03657	-1.80627
300.84	1.03838	-1.80574
301.84	1.02137	-1.79319
302.84	1.02233	-1.77914
303.84	1.02513	-1.7624
304.84	1.03676	-1.76272
305.84	1.04701	-1.77367
306.84	1.05736	-1.79133
307.84	1.06276	-1.80744
308.84	1.0417	-1.83818
309.84	1.03143	-1.8394
310.84	1.0131	-1.82409
311.84	1.00031	-1.79709
312.84	0.981287	-1.77551
313.84	0.982484	-1.76132
314.84	0.966382	-1.75497
315.84	0.955884	-1.77332
316.84	0.94994	-1.79078
317.84	0.943128	-1.80885
318.84	0.950598	-1.82379
319.84	0.949243	-1.83213
320.84	0.944129	-1.83042
321.84	0.962024	-1.83588
322.84	0.941809	-1.83999
323.84	0.936316	-1.84303
324.84	0.937647	-1.8373
325.84	0.933899	-1.83376
326.84	0.944446	-1.84186
327.84	0.930115	-1.82096
328.84	0.936096	-1.81372
329.84	0.925184	-1.81572
330.84	0.923621	-1.81494
331.84	0.912146	-1.82098
332.84	0.907386	-1.81251
333.84	0.902356	-1.83017
334.84	0.909656	-1.83844
335.84	0.919568	-1.84938
336.84	0.926733	-1.84243
337.84	0.945447	-1.82743
338.84	0.951453	-1.82999
339.84	0.964392	-1.83572
340.84	0.956434	-1.84245
341.84	0.97389	-1.85469
342.84	0.970434	-1.86177
343.84	0.978651	-1.86739
344.84	0.964307	-1.87808
345.84	0.957239	-1.87257
346.84	0.96582	-1.86656
347.84	0.953589	-1.87731
348.84	0.947693	-1.86725
349.84	0.962329	-1.86292
350.84	0.97489	-1.85502
351.84	0.971473	-1.84282
352.84	0.978869	-1.84635
353.84	0.979322	-1.86196
354.84	0.974012	-1.88643
355.84	0.965686	-1.90337
356.84	0.942823	-1.91854
357.84	0.922816	-1.92382
358.84	0.886097	-1.93771
359.84	0.859608	-1.93954
360.84	0.81482	-1.954
361.84	0.799586	-1.98897
362.84	0.795129	-1.99134
363.84	0.802088	-2.02819
364.84	0.801026	-2.02067
365.84	0.796314	-2.01926
366.84	0.82373	-2.01797
367.84	0.825769	-1.99921
368.84	0.842651	-1.97954
369.84	0.856042	-1.96893
370.84	0.864222	-1.95919
371.84	0.87616	-1.96244
372.84	0.885328	-1.94996
373.84	0.884046	-1.94884
374.84	0.88125	-1.94773
375.84	0.869605	-1.95982
376.84	0.874182	-1.96324
377.84	0.876489	-1.96193
378.84	0.882593	-1.95111
379.84	0.88025
380.84	0.871705
381.84	0.863868
382.84	0.851868
383.84	0.8573
384.84	0.857934
385.84	0.862146
386.84	0.873596
387.84	0.8875
388.84	0.88667
389.84	0.892859
390.84	0.906079
391.84	0.919727
392.84	0.917798
393.84	0.935559
394.84	0.931531
395.84	0.924073
396.84	0.916504
397.84	0.901734
398.84	0.893067
399.84	0.889587
400.84	0.89087
401.84	0.892762
402.84	0.895117
403.84	0.908032
404.84	0.910804
405.84	0.88733
406.84	0.86582
407.84	0.864942
408.84	0.869739
409.84	0.845728
410.84	0.830298
411.84	0.842408
412.84	0.838501
413.84	0.840724
414.84	0.827137
415.84	0.83899
416.84	0.844421
417.84	0.855103
418.84	0.861866
419.84	0.855407
420.84
421.84
422.84
423.84
424.84
425.84
426.84
427.84
428.84
429.84
430.84
431.84
432.84
433.84
434.84
435.84
436.84
437.84
438.84
439.84
440.84
441.84
442.84
443.84
444.84
445.84
446.84
447.84
448.84
449.84
450.84
451.84
452.84
453.84
454.84
455.84
456.84
457.84
458.84
459.84
460.84
461.84
462.84
463.84
464.84
465.84
466.84
467.84
468.84
469.84
470.84
471.84
472.84
473.84
474.84
475.84
476.84
477.84
478.84
479.84

## Sheet: panel d
Time (s)	no mAb	R5.004
-60.56	0.191645	0.0372562
-59.56	0.161862	0.0298102
-58.56	0.114126	0.0302253
-57.56	0.169159	0.0301764
-56.56	0.146136	0.0304694
-55.56	0.117386	0.0418954
-54.56	0.0967185	0.0415778
-53.56	0.136903	0.0418954
-52.56	0.126134	0.0415046
-51.56	0.0718195	0.0367684
-50.56	0.0592698	0.0364017
-49.56	0.0511253	0.0331795
-48.56	0.0650587	0.0573006
-47.56	0.0410098	0.0704839
-46.56	0.0425273	0.0679938
-45.56	0.0469661	0.0673833
-44.56	0.0448616	0.0431646
-43.56	0.0592266	0.0222175
-42.56	0.0536789	0.0184577
-41.56	0.046258	0.0138435
-40.56	0.0546049	0.0269538
-39.56	0.0584406	0.0252205
-38.56	0.0471298	0.0420907
-37.56	0.0634139	0.0680426
-36.56	0.0693589	0.0518805
-35.56	0.070882	0.0612068
-34.56	0.0602195	0.0633796
-33.56	0.0640031	0.0727546
-32.56	0.07879	0.0698004
-31.56	0.0843989	0.0723883
-30.56	0.083988	0.0728035
-29.56	0.100915	0.0627936
-28.56	0.106123	0.0593268
-27.56	0.0945224	0.0582038
-26.56	0.0813672	0.0469974
-25.56	0.0846484	0.031446
-24.56	0.0603815	0.0348881
-23.56	0.0471318	0.02002
-22.56	0.0490573	0.00464
-21.56	0.0409508	-0.00373
-20.56	0.0202664	-0.0124506
-19.56	0.024839	-0.0126948
-18.56	0.058914	-0.0115474
-17.56	0.0497341	-0.00852
-16.56	0.0521582	-0.00903
-15.56	0.0499073	0.00122
-14.56	0.0281568	0.00842
-13.56	0.0405908	0.0106452
-12.56	0.0374602	0.0118413
-11.56	0.0193592	0.00855
-10.56	0.00896	0.0246342
-9.56	-0.00957	0.0193364
-8.56	-0.0394124	0.0161138
-7.56	-0.0492542	0.00708
-6.56	-0.0813389	-0.0033
-5.56	-0.0812911	-0.0127926
-4.56	-0.0609128	-0.031078
-3.56	-0.031456	-0.059325
-2.56	-0.106991	-0.109155
-1.56	-3.91684	0.00149
-0.559998	4.54576	-12.9465
0.440002	5.04015	-1.70049
1.44	10.659	-1.89036
2.44	15.7219	-1.35088
3.44	20.1823	-0.98274
4.44	24.1266	-0.729908
5.44	27.6465	-0.510181
6.44	30.7303	-0.3417
7.44	33.5166	-0.203907
8.44	36.013	-0.094434
9.44	38.2438	0.00549
10.44	40.2606	0.0974116
11.44	42.1313	0.186889
12.44	43.8329	0.251001
13.44	45.3928	0.331665
14.44	46.7998	0.407959
15.44	48.1581	0.470068
16.44	49.3964	0.519214
17.44	50.5122	0.57207
18.44	51.5908	0.635889
19.44	52.5903	0.673267
20.44	53.4888	0.721143
21.44	54.3652	0.765015
22.44	55.2122	0.804004
23.44	55.9944	0.841553
24.44	56.7373	0.882568
25.44	57.4423	0.915283
26.44	58.1186	0.952808
27.44	58.738	0.990356
28.44	59.3615	1.03528
29.44	59.9151	1.09028
30.44	60.4894	1.12141
31.44	61.0586	1.16118
32.44	61.4992	1.18499
33.44	61.9826	1.21284
34.44	62.4524	1.24187
35.44	62.863	1.27356
36.44	63.3176	1.29294
37.44	63.7208	1.31785
38.44	64.0902	1.36543
39.44	64.4926	1.39915
40.44	64.8601	1.42397
41.44	65.2056	1.44548
42.44	65.5157	1.47493
43.44	65.8535	1.50195
44.44	66.1987	1.53301
45.44	66.4998	1.55464
46.44	66.7885	1.58633
47.44	67.0656	1.62639
48.44	67.3312	1.6543
49.44	67.5991	1.67578
50.44	67.87	1.70503
51.44	68.1579	1.73455
52.44	68.4313	1.77314
53.44	68.6594	1.80549
54.44	68.8651	1.85278
55.44	69.0789	1.8877
56.44	69.2977	1.92493
57.44	69.5398	1.95869
58.44	69.7175	2.00283
59.44	69.8931	2.03433
60.44	70.0984	2.05774
61.44	70.2973	2.08643
62.44	70.5139	2.1144
63.44	70.6922	2.15637
64.44	70.8635	2.16038
65.44	71.0302	2.1707
66.44	71.2054	2.19534
67.44	71.3655	2.21301
68.44	71.54	2.22751
69.44	71.7007	2.25471
70.44	71.8533	2.29385
71.44	72.0035	2.32502
72.44	72.1273	2.34753
73.44	72.2524	2.38721
74.44	72.3853	2.43313
75.44	72.5248	2.46497
76.44	72.6648	2.4876
77.44	72.7875	2.5157
78.44	72.9293	2.5415
79.44	73.0707	2.53833
80.44	73.1735	2.57266
81.44	73.2882	2.58931
82.44	73.4049	2.62195
83.44	73.5193	2.62695
84.44	73.6396	2.65117
85.44	73.7624	2.69575
86.44	73.8559	2.71396
87.44	73.9381	2.7208
88.44	74.0139	2.74849
89.44	74.1053	2.78401
90.44	74.2057	2.8061
91.44	74.3071	2.8165
92.44	74.381	2.85566
93.44	74.468	2.88557
94.44	74.5589	2.91609
95.44	74.6534	2.93701
96.44	74.7422	2.97573
97.44	74.8617	3.00689
98.44	74.9707	3.02551
99.44	75.0757	3.03479
100.44	75.1547	3.06465
101.44	75.2318	3.08472
102.44	75.3231	3.09351
103.44	75.4088	3.11658
104.44	75.5063	3.13716
105.44	75.5891	3.17432
106.44	75.6643	3.19539
107.44	75.7393	3.2115
108.44	75.8319	3.23613
109.44	75.904	3.24526
110.44	75.9806	3.28565
111.44	76.0682	3.30271
112.44	76.1417	3.31873
113.44	76.2092	3.34941
114.44	76.2429	3.37927
115.44	76.2834	3.40986
116.44	76.3419	3.43472
117.44	76.4036	3.45391
118.44	76.487	3.49531
119.44	76.5654	3.50503
120.44	76.6473	3.5092
121.44	76.7374	3.50977
122.44	76.7985	3.52969
123.44	76.8549	3.53579
124.44	76.905	3.54031
125.44	76.9674	3.56162
126.44	77.0204	3.58699
127.44	77.0723	3.60776
128.44	77.1316	3.6106
129.44	77.1818	3.62334
130.44	77.225	3.6593
131.44	77.2698	3.68594
132.44	77.3392	3.70083
133.44	77.41	3.72998
134.44	77.4626	3.75505
135.44	77.4963	3.77376
136.44	77.5193	3.76919
137.44	77.573	3.78894
138.44	77.6345	3.81328
139.44	77.6635	3.81675
140.44	77.7023	3.82598
141.44	77.7364	3.84785
142.44	77.7784	3.87224
143.44	77.8143	3.86685
144.44	77.847	3.86738
145.44	77.8642	3.88594
146.44	77.8892	3.89846
147.44	77.8904	3.90674
148.44	77.8975	3.90979
149.44	77.9069	3.92647
150.44	77.9069	3.92737
151.44	77.922	3.91763
152.44	77.9534	3.92468
153.44	77.9897	3.94104
154.44	78.0245	3.95706
155.44	78.0579	3.96875
156.44	78.077	3.97002
157.44	78.0933	4.00667
158.44	78.1064	4.01956
159.44	78.1285	4.03584
160.44	78.1374	4.04524
161.44	78.1491	4.05645
162.44	78.145	4.07688
163.44	78.1432	4.11318
164.44	78.1393	4.11128
165.44	78.1327	4.10486
166.44	78.1475	4.12075
167.44	78.154	4.13098
168.44	78.1719	4.11523
169.44	78.1694	4.12041
170.44	78.1693	4.13513
171.44	78.162	4.1562
172.44	78.1584	4.1637
173.44	78.1484	4.15786
174.44	78.1663	4.19397
175.44	78.1645	4.20667
176.44	78.1362	4.23081
177.44	77.8576	4.23489
178.44	92.6176	4.25256
179.44	68.2337	14.6691
180.44	82.9532	-4.04712
181.44	83.3754	5.40595
182.44	83.003	5.0429
183.44	82.2733	4.68775
184.44	81.3742	4.4396
185.44	80.4275	4.19041
186.44	79.4613	3.97295
187.44	78.4763	3.8054
188.44	77.4928	3.64409
189.44	76.5235	3.4634
190.44	75.5735	3.31126
191.44	74.6134	3.16826
192.44	73.6681	3.03218
193.44	72.7963	2.92129
194.44	71.9032	2.80593
195.44	71.0033	2.71841
196.44	70.1363	2.61382
197.44	69.3143	2.53091
198.44	68.5406	2.45864
199.44	67.7337	2.4083
200.44	66.9501	2.36187
201.44	66.2237	2.30432
202.44	65.5191	2.27095
203.44	64.8122	2.23013
204.44	64.1001	2.17114
205.44	63.4644	2.11416
206.44	62.8218	2.05984
207.44	62.1844	2.00899
208.44	61.5566	1.96968
209.44	60.9239	1.94919
210.44	60.3507	1.92041
211.44	59.7664	1.90559
212.44	59.2174	1.89182
213.44	58.684	1.89404
214.44	58.137	1.85779
215.44	57.6085	1.82546
216.44	57.0705	1.80947
217.44	56.5589	1.78689
218.44	56.0614	1.77664
219.44	55.5428	1.75867
220.44	55.0787	1.74734
221.44	54.6203	1.729
222.44	54.1744	1.7178
223.44	53.7406	1.70789
224.44	53.3087	1.68677
225.44	52.8443	1.65852
226.44	52.4081	1.62947
227.44	52.0117	1.60627
228.44	51.5649	1.59663
229.44	51.1613	1.59492
230.44	50.8005	1.58682
231.44	50.4196	1.58655
232.44	50.0197	1.57673
233.44	49.626	1.5575
234.44	49.2552	1.54417
235.44	48.9194	1.5197
236.44	48.5634	1.49653
237.44	48.2273	1.46541
238.44	47.8827	1.45789
239.44	47.5445	1.46577
240.44	47.1845	1.47778
241.44	46.858	1.47224
242.44	46.5282	1.46748
243.44	46.2033	1.47774
244.44	45.8666	1.47939
245.44	45.5582	1.47542
246.44	45.2677	1.46113
247.44	44.9893	1.4676
248.44	44.7094	1.45596
249.44	44.4265	1.44744
250.44	44.1435	1.44458
251.44	43.8381	1.4446
252.44	43.5875	1.42627
253.44	43.3317	1.41492
254.44	43.0696	1.38528
255.44	42.7935	1.36768
256.44	42.503	1.3739
257.44	42.241	1.36611
258.44	41.9887	1.36572
259.44	41.7669	1.34619
260.44	41.5291	1.33682
261.44	41.2642	1.32671
262.44	41.0161	1.347
263.44	40.7648	1.36257
264.44	40.525	1.35469
265.44	40.2744	1.36418
266.44	40.0303	1.37537
267.44	39.7877	1.3824
268.44	39.5626	1.37488
269.44	39.3402	1.36641
270.44	39.1334	1.36213
271.44	38.9332	1.3459
272.44	38.7122	1.35413
273.44	38.497	1.34495
274.44	38.2826	1.34456
275.44	38.047	1.33972
276.44	37.8071	1.33643
277.44	37.5857	1.33289
278.44	37.3743	1.32507
279.44	37.1705	1.33296
280.44	36.9669	1.33325
281.44	36.7701	1.32966
282.44	36.5954	1.32439
283.44	36.4184	1.33005
284.44	36.2327	1.31494
285.44	36.0267	1.3094
286.44	35.8321	1.28464
287.44	35.6515	1.2825
288.44	35.4549	1.2845
289.44	35.2842	1.28564
290.44	35.0952	1.28445
291.44	34.9115	1.29421
292.44	34.7373	1.3158
293.44	34.5606	1.33484
294.44	34.3989	1.33626
295.44	34.2189	1.34431
296.44	34.0508	1.36409
297.44	33.8757	1.3575
298.44	33.7131	1.36189
299.44	33.5627	1.36377
300.44	33.4111	1.3561
301.44	33.2505	1.35759
302.44	33.0866	1.34651
303.44	32.9255	1.34753
304.44	32.7547	1.34688
305.44	32.5932	1.34814
306.44	32.4556	1.33411
307.44	32.3218	1.30322
308.44	32.1833	1.29258
309.44	32.0378	1.27556
310.44	31.8626	1.26648
311.44	31.6982	1.26492
312.44	31.5566	1.28599
313.44	31.3935	1.3019
314.44	31.2465	1.30354
315.44	31.1079	1.3082
316.44	30.9643	1.31826
317.44	30.8328	1.3052
318.44	30.7002	1.30486
319.44	30.5509	1.29509
320.44	30.4163	1.30234
321.44	30.2732	1.31172
322.44	30.1204	1.29473
323.44	29.9791	1.29346
324.44	29.8664	1.29421
325.44	29.728	1.30359
326.44	29.5943	1.30359
327.44	29.4731	1.30234
328.44	29.3458	1.29668
329.44	29.2214	1.3
330.44	29.094	1.28313
331.44	28.9683	1.28086
332.44	28.8322	1.26934
333.44	28.6983	1.2762
334.44	28.5757	1.2626
335.44	28.453	1.25798
336.44	28.3288	1.2625
337.44	28.2072	1.25911
338.44	28.0983	1.26257
339.44	27.9741	1.27593
340.44	27.8646	1.29063
341.44	27.7766	1.29739
342.44	27.6647	1.31353
343.44	27.5454	1.32349
344.44	27.4161	1.33005
345.44	27.3118	1.33643
346.44	27.2036	1.33447
347.44	27.0875	1.32937
348.44	26.9816	1.30796
349.44	26.8782	1.2832
350.44	26.7711	1.28042
351.44	26.6674	1.26514
352.44	26.5793	1.25276
353.44	26.4631	1.24602
354.44	26.3501	1.2532
355.44	26.2592	1.25122
356.44	26.143	1.24304
357.44	26.0232	1.24109
358.44	25.9098	1.25156
359.44	25.794	1.25408
360.44	25.675	1.26428
361.44	25.5804	1.25276
362.44	25.4793	1.25447
363.44	25.3715	1.26648
364.44	25.2763	1.26775
365.44	25.1713	1.28281
366.44	25.0496	1.27424
367.44	24.9535	1.2677
368.44	24.8515	1.26511
369.44	24.7579	1.26289
370.44	24.6505	1.26914
371.44	24.5487	1.25762
372.44	24.4557	1.25635
373.44	24.3717	1.26416
374.44	24.2727	1.27107
375.44	24.1793	1.25713
376.44	24.1036	1.24426
377.44	24.0398	1.24307
378.44	23.9927	1.24104
379.44		1.22441
380.44		1.20361
		1.20525
		1.2187
		1.22978
		1.23218
		1.25615
		1.26289
		1.27236
		1.25471
		1.24199
		1.26257
		1.24597
		1.25256
		1.26094
		1.25017
		1.23745
		1.22253
		1.21406
		1.22119
		1.20488
		1.20273
		1.21306
		1.21709
		1.24053
		1.23455
		1.24959
		1.24622
		1.24629
		1.25437
		1.23274
		1.22246
		1.20166
		1.18057
		1.19036
		1.19258
		1.18213
		1.18213
		1.18447
		1.1958
		1.18208
		1.17986
		1.17312
		1.19202
		1.18245
		1.17439
		1.17659
		1.18213
		1.19265
		1.19512
		1.17786
		1.18604
		1.19221
		1.1991
		1.20425
		1.19871
		1.21091
		1.22351
		1.20984
		1.19844
		1.17236
		1.1603
		1.13982
		1.12998
		1.12776
		1.13374
		1.13525
		1.14507
		1.16138
		1.16794
		1.16914
		1.16418
		1.15574
		1.16755
		1.17288
		1.18281
		1.17559
		1.17432
		1.18086
		1.16458
		1.15442
		1.16455
		1.17273
		1.17383
		1.16228
		1.16914
		1.16426
		1.16467
		1.16296
		1.16367
		1.17564
		1.18477
		1.19844
		1.19153
		1.18379
		1.17268
		1.17041
		1.16614
		1.15645
		1.14697
		1.16001

## Sheet: panel e
Time (s)	4000 nM	fit	2000 nM	fit	1000 nM	fit	500 nM	fit	250 nM	fit	125 nM	fit	62.5 nM	fit
-59.86	0.142073	0	0.554726	0	0.572346	0	0.493006	0	0.963791	0	0.803432	0	1.035	0
-58.86	0.368877	0	0.196983	0	0.475089	0	0.56815	0	0.588005	0	0.859979	0	0.715949	0
-57.86	0.386723	0	0.350426	0	0.456514	0	0.523563	0	0.694099	0	0.806799	0	0.786668	0
-56.86	0.350254	0	0.357155	0	0.442725	0	0.48386	0	0.67794	0	0.771546	0	0.769286	0
-55.86	0.35876	0	0.348938	0	0.444136	0	0.474538	0	0.663399	0	0.778757	0	0.751166	0
-54.86	0.341884	0	0.324341	0	0.425627	0	0.451962	0	0.622314	0	0.753214	0	0.694761	0
-53.86	0.373698	0	0.311447	0	0.394246	0	0.42851	0	0.571686	0	0.732715	0	0.634091	0
-52.86	0.364904	0	0.306679	0	0.395198	0	0.437052	0	0.550827	0	0.734647	0	0.571681	0
-51.86	0.301767	0	0.306435	0	0.439303	0	0.455573	0	0.614334	0	0.773733	0	0.70399	0
-50.86	0.249828	0	0.308388	0	0.407768	0	0.360875	0	0.564957	0	0.629639	0	0.606834	0
-49.86	0.193168	0	0.219559	0	0.301176	0	0.345498	0	0.437454	0	0.594515	0	0.512892	0
-48.86	0.200158	0	0.202065	0	0.302682	0	0.372306	0	0.429413	0	0.572737	0	0.498384	0
-47.86	0.206025	0	0.203552	0	0.325067	0	0.372588	0	0.441055	0	0.586569	0	0.517565	0
-46.86	0.222041	0	0.229492	0	0.306798	0	0.354306	0	0.424347	0	0.589465	0	0.526792	0
-45.86	0.221255	0	0.200508	0	0.284765	0	0.329229	0	0.391922	0	0.57017	0	0.501951	0
-44.86	0.190959	0	0.180977	0	0.279714	0	0.307569	0	0.369263	0	0.541384	0	0.48557	0
-43.86	0.178425	0	0.156212	0	0.270005	0	0.283809	0	0.35434	0	0.514022	0	0.457505	0
-42.86	0.148677	0	0.139183	0	0.244642	0	0.251058	0	0.330978	0	0.475711	0	0.438787	0
-41.86	0.131016	0	0.120033	0	0.212685	0	0.232929	0	0.296913	0	0.441955	0	0.416596	0
-40.86	0.101174	0	0.118469	0	0.172251	0	0.192969	0	0.270424	0	0.398985	0	0.387484	0
-39.86	0.0907084	0	0.0973053	0	0.132451	0	0.161527	0	0.236366	0	0.354693	0	0.337919	0
-38.86	0.0793008	0	0.0594864	0	0.0941333	0	0.128211	0	0.218475	0	0.313757	0	0.309442	0
-37.86	0.0660256	0	0.0446548	0	0.0730836	0	0.125907	0	0.198952	0	0.293761	0	0.287065	0
-36.86	0.041569	0	0.0172272	0	0.0610508	0	0.100902	0	0.186378	0	0.270561	0	0.251755	0
-35.86	0.0363928	0	-0.0108261	0	0.0469526	0	0.0996698	0	0.15168	0	0.24504	0	0.215234	0
-34.86	0.0301827	0	-0.0107422	0	0.0555742	0	0.0865546	0	0.146996	0	0.235213	0	0.20862	0
-33.86	0.0450081	0	-0.031601	0	0.053479	0	0.0923973	0	0.138794	0	0.238605	0	0.181676	0
-32.86	0.053358	0	-0.0155029	0	0.0521048	0	0.0822698	0	0.125519	0	0.20985	0	0.177494	0
-31.86	0.0631324	0	-0.0385666	0	0.053816	0	0.0789956	0	0.102844	0	0.195238	0	0.152952	0
-30.86	0.0732063	0	-0.0217514	0	0.0617186	0	0.0929009	0	0.0945816	0	0.189227	0	0.165623	0
-29.86	0.095469	0	-0.0198822	0	0.0701494	0	0.0968833	0	0.107544	0	0.175792	0	0.167806	0
-28.86	0.0875039	0	-0.020195	0	0.0717134	0	0.0871177	0	0.0962143	0	0.157817	0	0.167806	0
-27.86	0.0823462	0	-0.020195	0	0.081555	0	0.100553	0	0.0977783	0	0.151416	0	0.153035	0
-26.86	0.0853204	0	-0.023407	0	0.0785081	0	0.0850059	0	0.104332	0	0.161574	0	0.153429	0
-25.86	0.0839882	0	-0.0369873	0	0.0709	0	0.0713692	0	0.0942688	0	0.157585	0	0.147148	0
-24.86	0.0673302	0	-0.0170746	0	0.0519502	0	0.0456077	0	0.0844879	0	0.153319	0	0.12031	0
-23.86	0.0689947	0	-0.0236282	0	0.0349086	0	0.0432261	0	0.0665283	0	0.156772	0	0.11147	0
-22.86	0.0700673	0	0.00285	0	0.0418299	0	0.042367	0	0.083313	0	0.163241	0	0.118391	0
-21.86	0.0879018	0	0.0322342	0	0.0717081	0	0.0777629	0	0.0930939	0	0.181695	0	0.126785	0
-20.86	0.0908605	0	0.0699539	0	0.0950665	0	0.102972	0	0.137222	0	0.195003	0	0.152096	0
-19.86	0.0910914	0	0.0907364	0	0.12249	0	0.127735	0	0.15168	0	0.18399	0	0.171319	0
-18.86	0.0867949	0	0.0887833	0	0.117804	0	0.121488	0	0.138008	0	0.123751	0	0.15843	0
-17.86	0.10929	0	0.0430832	0	0.0840891	0	0.109338	0	0.0778503	0	0.0940649	0	0.0820597	0
-16.86	0.0950533	0	0.0484695	0	0.0383655	0	0.0679335	0	0.0785522	0	0.0652265	0	0.0314074	0
-15.86	0.0585327	0	0.0447311	0	-0.0262985	0	0.0514755	0	0.0748138	0	0.0845871	0	0.0112	0
-14.86	0.0540794	0	0.0450363	0	0.0109603	0	0.0590569	0	0.0884018	0	0.0945848	0	0.0449416	0
-13.86	0.0650886	0	0.0336304	0	0.0191008	0	0.060598	0	0.0734787	0	0.102435	0	0.0351149	0
-12.86	0.059147	0	0.0383987	0	0.0194551	0	0.045948	0	0.0649719	0	0.0748518	0	0.0354692	0
-11.86	0.0485938	0	0.0184708	0	0.0105406	0	0.0456292	0	0.0372314	0	0.06821	0	0.0183531	0
-10.86	0.0320307	0	0.0320587	0	0.0312779	0	0.0345663	0	0.0308914	0	0.0445354	0	0.0179951	0
-9.85999	0.000779	0	0.0204239	0	0.0141314	0	0.0273505	0	-0.00223	0	0.0329725	0	0.0172518	0
-8.85999	-0.0124183	0	0.00754	0	0.0014	0	0.0250068	0	-0.00691	0	0.0320387	0	-0.000552	0
-7.85999	-0.0237479	0	-0.000664	0	-0.0165663	0	0.00704	0	-0.0151138	0	0.0221968	0	-0.0118818	0
-6.85999	-0.0377384	0	-0.0139465	0	-0.02098	0	-0.0174603	0	-0.0166779	0	0.00102	0	-0.0248099	0
-5.85999	-0.0301521	0	-0.0530167	0	-0.0471588	0	-0.0293266	0	-0.0526199	0	-0.0129609	0	-0.05224	0
-4.85999	-0.0043	0	-0.0463638	0	-0.0469971	0	-0.0313606	0	-0.0557327	0	-0.00569	0	-0.055275	0
-3.85999	-0.0299116	0	-0.0366058	0	-0.048135	0	-0.00827	0	-0.0573044	0	-0.0153873	0	-0.063287	0
-2.85999	0.0140558	0	-0.0351105	0	-0.0770749	0	0.000196	0	-0.0444031	0	0.00697	0	-0.0966062	0
-1.85999	-0.104956	0	-0.0271606	0	-0.105976	0	-0.227037	0	-0.0398102	0	-0.100086	0	-0.130978	0
-0.859985	-0.161062	0	-0.159805	0	-0.0711243	0	0.708967	0	-0.314804	0	0.306285	0	-0.140346	0
0.140015	16.9773	10.2163	-1.29121	0	-0.840875	0	1.51494	0.7141	-0.928703	0	-1.46076	0	-1.39431	0
1.14001	44.7507	47.6245	14.7515	12.0957	10.8319	7.59215	8.9204	8.19438	1.86504	2.78188	1.3783	3.12178	0.508156	1.62787
2.14001	57.0598	61.583	33.7802	33.4075	22.3771	19.7768	15.7048	14.0378	5.99403	6.37319	3.20848	4.83782	1.21648	2.54129
3.14001	62.6341	66.7915	44.4676	45.5372	30.4066	28.3417	20.412	18.6026	9.48177	9.33068	5.0354	6.28879	2.32765	3.32387
4.14001	65.7214	68.735	50.5235	52.441	35.8342	34.3622	23.8815	22.1685	12.2661	11.7662	6.5279	7.51563	3.27339	3.99436
5.14001	67.656	69.4602	54.2638	56.3703	39.5722	38.5942	26.5771	24.9541	14.4669	13.7719	7.75849	8.55297	4.01475	4.56882
6.14001	68.8485	69.7308	56.6821	58.6067	42.1886	41.569	28.5931	27.1302	16.268	15.4236	8.76754	9.43007	4.66403	5.06098
7.14001	69.652	69.8318	58.3098	59.8796	44.0815	43.6601	30.1536	28.8301	17.6861	16.7839	9.67972	10.1717	5.22367	5.48266
8.14001	70.3062	69.8696	59.4775	60.604	45.4538	45.1299	31.3551	30.1581	18.8346	17.904	10.4307	10.7988	5.71518	5.84393
9.14001	70.6969	69.8836	60.3161	61.0163	46.4906	46.1632	32.3338	31.1954	19.786	18.8265	11.0774	11.329	6.08355	6.15346
10.14	71.0609	69.8888	60.8786	61.251	47.262	46.8894	33.0914	32.0058	20.6075	19.5861	11.6154	11.7773	6.40535	6.41865
11.14	71.3509	69.8908	61.3146	61.3846	47.8637	47.4	33.7191	32.6388	21.2333	20.2117	12.124	12.1563	6.73124	6.64586
12.14	71.5918	69.8915	61.6267	61.4607	48.2926	47.7588	34.195	33.1333	21.804	20.7269	12.5115	12.4768	7.03562	6.84052
13.14	71.7693	69.8918	61.9161	61.5039	48.6457	48.0111	34.5759	33.5196	22.3005	21.1512	12.8409	12.7478	7.27265	7.0073
14.14	71.9183	69.8919	62.1462	61.5286	48.9722	48.1884	34.8773	33.8214	22.642	21.5006	13.1412	12.977	7.47339	7.15019
15.14	72.0309	69.8919	62.3571	61.5426	49.1939	48.313	35.1103	34.0571	22.9314	21.7883	13.378	13.1707	7.6526	7.27262
16.14	72.1148	69.8919	62.5189	61.5505	49.3444	48.4007	35.3143	34.2413	23.1927	22.0252	13.5906	13.3345	7.80187	7.3775
17.14	72.199	69.8919	62.6645	61.5551	49.4764	48.4623	35.4887	34.3852	23.4001	22.2204	13.8231	13.4731	7.95035	7.46737
18.14	72.251	69.8919	62.7767	61.5576	49.5742	48.5055	35.6423	34.4975	23.5633	22.381	14.0155	13.5902	8.06601	7.54436
19.14	72.2897	69.8919	62.8686	61.5591	49.6568	48.536	35.7571	34.5853	23.6975	22.5134	14.1242	13.6892	8.18612	7.61032
20.14	72.3208	69.8919	62.9457	61.5599	49.7144	48.5574	35.8339	34.6539	23.8056	22.6224	14.2323	13.7729	8.28749	7.66684
21.14	72.3402	69.8919	62.9978	61.5604	49.7548	48.5724	35.8974	34.7075	23.8954	22.7121	14.322	13.8437	8.34772	7.71525
22.14	72.3438	69.8919	63.0548	61.5607	49.7997	48.583	35.9381	34.7493	23.9837	22.786	14.426	13.9036	8.40245	7.75674
23.14	72.3516	69.8919	63.0583	61.5608	49.8125	48.5904	35.9604	34.782	24.0422	22.8469	14.4953	13.9542	8.44301	7.79228
24.14	72.3509	69.8919	63.0775	61.5609	49.8353	48.5956	35.9795	34.8076	24.1025	22.897	14.568	13.997	8.48526	7.82273
25.14	72.3512	69.8919	63.1087	61.561	49.8533	48.5993	35.9915	34.8275	24.1532	22.9383	14.6395	14.0332	8.52757	7.84882
26.14	72.328	69.8919	63.1364	61.561	49.8751	48.6018	36.0067	34.8431	24.1861	22.9722	14.6974	14.0638	8.5743	7.87117
27.14	72.3187	69.8919	63.1677	61.561	49.9022	48.6037	35.9997	34.8553	24.2255	23.0002	14.7703	14.0896	8.61584	7.89032
28.14	72.3067	69.8919	63.179	61.561	49.9047	48.6049	35.9986	34.8648	24.245	23.0233	14.8331	14.1115	8.63635	7.90673
29.14	72.2892	69.8919	63.1954	61.561	49.9111	48.6058	36.0021	34.8722	24.2629	23.0423	14.8858	14.13	8.68028	7.92079
30.14	72.2667	69.8919	63.1885	61.561	49.9189	48.6065	35.983	34.878	24.2643	23.0579	14.9166	14.1456	8.68335	7.93283
31.14	72.2321	69.8919	63.1676	61.561	49.893	48.6069	35.9537	34.8825	24.2548	23.0708	14.9445	14.1589	8.69299	7.94315
32.14	72.1989	69.8919	63.156	61.561	49.8794	48.6072	35.9497	34.8861	24.2431	23.0814	14.987	14.1701	8.68455	7.95199
33.14	72.1783	69.8919	63.1497	61.561	49.8561	48.6074	35.9212	34.8888	24.245	23.0901	15.0235	14.1795	8.70571	7.95956
34.14	72.155	69.8919	63.1494	61.561	49.8443	48.6076	35.9103	34.891	24.2365	23.0973	15.0373	14.1875	8.71655	7.96605
35.14	72.1446	69.8919	63.1481	61.561	49.8267	48.6077	35.8919	34.8927	24.227	23.1032	15.0658	14.1943	8.72987	7.97161
36.14	72.134	69.8919	63.1575	61.561	49.8135	48.6078	35.8725	34.894	24.2169	23.1081	15.0822	14.2	8.74004	7.97637
37.14	72.1239	69.8919	63.14	61.561	49.7856	48.6078	35.8678	34.895	24.2075	23.1121	15.0863	14.2048	8.73596	7.98046
38.14	72.1153	69.8919	63.1383	61.561	49.7634	48.6079	35.8645	34.8958	24.1942	23.1154	15.1078	14.2089	8.75647	7.98395
39.14	72.0941	69.8919	63.1381	61.561	49.7535	48.6079	35.853	34.8965	24.1939	23.1181	15.1389	14.2123	8.75151	7.98695
40.14	72.0583	69.8919	63.125	61.561	49.7325	48.6079	35.8436	34.897	24.1861	23.1204	15.1588	14.2153	8.75683	7.98951
41.14	72.0302	69.8919	63.0907	61.561	49.6971	48.6079	35.8412	34.8973	24.1649	23.1222	15.1686	14.2177	8.72981	7.99171
42.14	71.9964	69.8919	63.0614	61.561	49.6849	48.6079	35.8375	34.8976	24.1662	23.1237	15.1776	14.2198	8.73026	7.9936
43.14	71.9407	69.8919	63.0548	61.561	49.6734	48.6079	35.8148	34.8979	24.1567	23.125	15.1924	14.2216	8.7289	7.99521
44.14	71.8887	69.8919	63.027	61.561	49.6537	48.6079	35.7758	34.8981	24.1286	23.126	15.182	14.2231	8.72866	7.99659
45.14	71.8486	69.8919	63.0056	61.561	49.6222	48.6079	35.7636	34.8982	24.0961	23.1269	15.187	14.2243	8.72617	7.99778
46.14	71.7909	69.8919	62.9896	61.561	49.6046	48.6079	35.7382	34.8983	24.0861	23.1276	15.172	14.2254	8.72018	7.99879
47.14	71.748	69.8919	62.9388	61.561	49.5828	48.6079	35.7057	34.8984	24.0457	23.1281	15.1629	14.2263	8.7016	7.99966
48.14	71.7039	69.8919	62.9094	61.561	49.5532	48.6079	35.6927	34.8985	24.0239	23.1286	15.1742	14.2271	8.68049	8.00041
49.14	71.6425	69.8919	62.8798	61.561	49.525	48.6079	35.6548	34.8985	23.9962	23.129	15.1626	14.2277	8.65691	8.00105
50.14	71.5963	69.8919	62.8489	61.561	49.4985	48.6079	35.6348	34.8986	23.9704	23.1293	15.16	14.2283	8.63534	8.00159
51.14	71.5633	69.8919	62.831	61.561	49.4766	48.6079	35.6161	34.8986	23.9392	23.1296	15.1645	14.2287	8.62027	8.00206
52.14	71.5301	69.8919	62.8082	61.561	49.4457	48.6079	35.6001	34.8986	23.918	23.1298	15.1724	14.2291	8.60045	8.00246
53.14	71.5025	69.8919	62.795	61.561	49.4449	48.6079	35.5929	34.8986	23.9164	23.13	15.1693	14.2294	8.60157	8.00281
54.14	71.4808	69.8919	62.7786	61.561	49.4264	48.6079	35.5737	34.8987	23.8982	23.1301	15.1651	14.2297	8.6108	8.0031
55.14	71.4536	69.8919	62.7575	61.561	49.4155	48.6079	35.5624	34.8987	23.8954	23.1303	15.1706	14.23	8.61117	8.00336
56.14	71.4333	69.8919	62.7282	61.561	49.3872	48.6079	35.5619	34.8987	23.8951	23.1304	15.155	14.2302	8.61066	8.00357
57.14	71.3949	69.8919	62.708	61.561	49.3679	48.6079	35.5362	34.8987	23.8868	23.1305	15.1474	14.2303	8.63861	8.00376
58.14	71.3649	69.8919	62.7051	61.561	49.3331	48.6079	35.5104	34.8987	23.8853	23.1305	15.1381	14.2305	8.64796	8.00392
59.14	71.3255	69.8919	62.6692	61.561	49.298	48.6079	35.4882	34.8987	23.8594	23.1306	15.1119	14.2306	8.64062	8.00405
60.14	71.2774	69.8919	62.651	61.561	49.2767	48.6079	35.472	34.8987	23.8475	23.1306	15.0861	14.2307	8.64273	8.00417
61.14	71.2441	69.8919	62.625	61.561	49.2457	48.6079	35.4427	34.8987	23.8282	23.1307	15.0613	14.2308	8.64097	8.00427
62.14	71.2137	69.8919	62.6087	61.561	49.2282	48.6079	35.4232	34.8987	23.8185	23.1307	15.0567	14.2308	8.64105	8.00435
63.14	71.1694	69.8919	62.5892	61.561	49.1929	48.6079	35.3878	34.8987	23.7973	23.1307	15.024	14.2309	8.62882	8.00443
64.14	71.1354	69.8919	62.5384	61.561	49.1668	48.6079	35.3614	34.8987	23.7772	23.1307	15.0003	14.231	8.61249	8.00449
65.14	71.0778	69.8919	62.5193	61.561	49.1372	48.6079	35.3442	34.8987	23.768	23.1308	14.9971	14.231	8.62042	8.00454
66.14	71.0238	69.8919	62.4879	61.561	49.0983	48.6079	35.3316	34.8987	23.7399	23.1308	14.9788	14.231	8.61273	8.00459
67.14	70.9678	69.8919	62.4582	61.561	49.0831	48.6079	35.2995	34.8987	23.7185	23.1308	14.9663	14.2311	8.61046	8.00463
68.14	70.9421	69.8919	62.4107	61.561	49.0568	48.6079	35.2899	34.8987	23.6911	23.1308	14.9471	14.2311	8.59741	8.00466
69.14	70.9109	69.8919	62.3883	61.561	49.0462	48.6079	35.2827	34.8987	23.6875	23.1308	14.9398	14.2311	8.61303	8.00469
70.14	70.8825	69.8919	62.3583	61.561	49.0358	48.6079	35.2695	34.8987	23.6579	23.1308	14.9246	14.2311	8.60374	8.00472
71.14	70.8376	69.8919	62.3391	61.561	49.0338	48.6079	35.236	34.8987	23.6582	23.1308	14.9072	14.2312	8.61182	8.00474
72.14	70.821	69.8919	62.2915	61.561	49.0161	48.6079	35.2194	34.8987	23.6221	23.1308	14.8848	14.2312	8.61338	8.00476
73.14	70.7919	69.8919	62.2884	61.561	49.0151	48.6079	35.2027	34.8987	23.6078	23.1308	14.8863	14.2312	8.61428	8.00477
74.14	70.7393	69.8919	62.259	61.561	48.9932	48.6079	35.1586	34.8987	23.57	23.1308	14.8732	14.2312	8.62214	8.00479
75.14	70.699	69.8919	62.2212	61.561	48.9682	48.6079	35.1189	34.8987	23.5306	23.1308	14.8525	14.2312	8.60483	8.0048
76.14	70.67	69.8919	62.2067	61.561	48.9624	48.6079	35.135	34.8987	23.5224	23.1308	14.8306	14.2312	8.60232	8.00481
77.14	70.6417	69.8919	62.1774	61.561	48.9476	48.6079	35.1215	34.8987	23.5243	23.1308	14.8224	14.2312	8.58621	8.00482
78.14	70.5956	69.8919	62.1525	61.561	48.9286	48.6079	35.1239	34.8987	23.5193	23.1308	14.8197	14.2312	8.57507	8.00482
79.14	70.5757	69.8919	62.1203	61.561	48.9008	48.6079	35.1254	34.8987	23.5063	23.1308	14.7916	14.2312	8.55741	8.00483
80.14	70.5362	69.8919	62.1153	61.561	48.8954	48.6079	35.0994	34.8987	23.5044	23.1308	14.7762	14.2312	8.56304	8.00483
81.14	70.4991	69.8919	62.0807	61.561	48.8716	48.6079	35.0897	34.8987	23.4802	23.1308	14.7492	14.2312	8.53956	8.00484
82.14	70.4602	69.8919	62.0582	61.561	48.8647	48.6079	35.0749	34.8987	23.4786	23.1308	14.7195	14.2312	8.54429	8.00484
83.14	70.4236	69.8919	62.0286	61.561	48.8347	48.6079	35.0396	34.8987	23.4473	23.1308	14.687	14.2312	8.52382	8.00485
84.14	70.3915	69.8919	61.9977	61.561	48.8092	48.6079	35.0258	34.8987	23.418	23.1308	14.6507	14.2312	8.50679	8.00485
85.14	70.3523	69.8919	61.96	61.561	48.7846	48.6079	35.0147	34.8987	23.4064	23.1308	14.6178	14.2312	8.47525	8.00485
86.14	70.338	69.8919	61.9176	61.561	48.7672	48.6079	35.0263	34.8987	23.3852	23.1308	14.6035	14.2312	8.44644	8.00485
87.14	70.2914	69.8919	61.9161	61.561	48.7744	48.6079	35.0327	34.8987	23.3869	23.1308	14.6044	14.2312	8.44397	8.00485
88.14	70.2423	69.8919	61.8978	61.561	48.757	48.6079	35.0272	34.8987	23.3954	23.1308	14.5892	14.2312	8.44296	8.00486
89.14	70.2029	69.8919	61.8766	61.561	48.7369	48.6079	35.0128	34.8987	23.3786	23.1308	14.5813	14.2312	8.44389	8.00486
90.14	70.1563	69.8919	61.8568	61.561	48.7347	48.6079	34.9828	34.8987	23.3673	23.1308	14.5574	14.2312	8.45186	8.00486
91.14	70.1043	69.8919	61.8278	61.561	48.6957	48.6079	34.9407	34.8987	23.3379	23.1308	14.5438	14.2312	8.44213	8.00486
92.14	70.0806	69.8919	61.7965	61.561	48.6653	48.6079	34.9095	34.8987	23.3083	23.1308	14.5188	14.2312	8.43284	8.00486
93.14	70.047	69.8919	61.7868	61.561	48.6441	48.6079	34.883	34.8987	23.3071	23.1308	14.5112	14.2312	8.43116	8.00486
94.14	70.0242	69.8919	61.7591	61.561	48.6169	48.6079	34.8703	34.8987	23.2872	23.1308	14.5111	14.2312	8.41217	8.00486
95.14	69.9793	69.8919	61.7376	61.561	48.6039	48.6079	34.8454	34.8987	23.2857	23.1308	14.4949	14.2312	8.38244	8.00486
96.14	69.9396	69.8919	61.7	61.561	48.5715	48.6079	34.8084	34.8987	23.2661	23.1308	14.4721	14.2312	8.35889	8.00486
97.14	69.8801	69.8919	61.6493	61.561	48.55	48.6079	34.7801	34.8987	23.2283	23.1308	14.4529	14.2312	8.33055	8.00486
98.14	69.8514	69.8919	61.592	61.561	48.521	48.6079	34.7297	34.8987	23.1892	23.1308	14.4319	14.2312	8.28884	8.00486
99.14	69.8077	69.8919	61.5516	61.561	48.477	48.6079	34.7254	34.8987	23.1697	23.1308	14.4118	14.2312	8.26601	8.00486
100.14	69.7859	69.8919	61.5188	61.561	48.4627	48.6079	34.7151	34.8987	23.1567	23.1308	14.391	14.2312	8.26117	8.00486
101.14	69.7598	69.8919	61.4892	61.561	48.4436	48.6079	34.7093	34.8987	23.1564	23.1308	14.3863	14.2312	8.2521	8.00486
102.14	69.7091	69.8919	61.4684	61.561	48.4325	48.6079	34.6965	34.8987	23.1371	23.1308	14.3686	14.2312	8.24073	8.00486
103.14	69.6588	69.8919	61.4322	61.561	48.4068	48.6079	34.6648	34.8987	23.119	23.1308	14.343	14.2312	8.233	8.00486
104.14	69.6111	69.8919	61.418	61.561	48.3853	48.6079	34.6359	34.8987	23.0786	23.1308	14.326	14.2312	8.21964	8.00486
105.14	69.5512	69.8919	61.3915	61.561	48.3633	48.6079	34.615	34.8987	23.049	23.1308	14.3168	14.2312	8.19299	8.00486
106.14	69.5149	69.8919	61.3606	61.561	48.3236	48.6079	34.5745	34.8987	23.018	23.1308	14.2832	14.2312	8.15328	8.00486
107.14	69.4672	69.8919	61.3274	61.561	48.2956	48.6079	34.5334	34.8987	22.9963	23.1308	14.2786	14.2312	8.13032	8.00486
108.14	69.4259	69.8919	61.2802	61.561	48.2825	48.6079	34.5171	34.8987	22.9852	23.1308	14.2667	14.2312	8.12167	8.00486
109.14	69.3872	69.8919	61.2492	61.561	48.2678	48.6079	34.5008	34.8987	23.0044	23.1308	14.2704	14.2312	8.12046	8.00487
110.14	69.3399	69.8919	61.2279	61.561	48.2608	48.6079	34.4773	34.8987	23.0146	23.1308	14.2554	14.2312	8.10997	8.00487
111.14	69.3152	69.8919	61.2086	61.561	48.247	48.6079	34.4941	34.8987	22.9997	23.1308	14.2478	14.2312	8.10437	8.00487
112.14	69.2692	69.8919	61.2166	61.561	48.2429	48.6079	34.4948	34.8987	23.0064	23.1308	14.2643	14.2312	8.11678	8.00487
113.14	69.2359	69.8919	61.1989	61.561	48.2163	48.6079	34.4865	34.8987	22.9982	23.1308	14.2654	14.2312	8.10143	8.00487
114.14	69.2138	69.8919	61.1822	61.561	48.2013	48.6079	34.4897	34.8987	23.0032	23.1308	14.2586	14.2312	8.07983	8.00487
115.14	69.1628	69.8919	61.1837	61.561	48.1913	48.6079	34.4724	34.8987	22.9962	23.1308	14.2608	14.2312	8.07649	8.00487
116.14	69.1132	69.8919	61.1575	61.561	48.1745	48.6079	34.4513	34.8987	22.9782	23.1308	14.2178	14.2312	8.06119	8.00487
117.14	69.0883	69.8919	61.1298	61.561	48.1553	48.6079	34.4455	34.8987	22.9669	23.1308	14.2017	14.2312	8.04198	8.00487
118.14	69.0519	69.8919	61.1368	61.561	48.1526	48.6079	34.4123	34.8987	22.9672	23.1308	14.1796	14.2312	8.04085	8.00487
119.14	69.0181	69.8919	61.1068	61.561	48.1398	48.6079	34.3943	34.8987	22.9259	23.1308	14.1469	14.2312	8.01987	8.00487
120.14	68.991	69.8919	61.0989	61.561	48.1312	48.6079	34.3703	34.8987	22.9064	23.1308	14.1368	14.2312	8.01787	8.00487
121.14	68.9632	69.8919	61.0614	61.561	48.0932	48.6079	34.3582	34.8987	22.8904	23.1308	14.1269	14.2312	8.00295	8.00487
122.14	68.944	69.8919	61.0469	61.561	48.0904	48.6079	34.369	34.8987	22.8856	23.1308	14.1477	14.2312	8.00836	8.00487
123.14	68.9106	69.8919	61.0498	61.561	48.0915	48.6079	34.3478	34.8987	22.8786	23.1308	14.1501	14.2312	8.02736	8.00487
124.14	68.8851	69.8919	61.0289	61.561	48.0611	48.6079	34.3428	34.8987	22.8411	23.1308	14.1365	14.2312	8.01971	8.00487
125.14	68.8432	69.8919	61.0173	61.561	48.0414	48.6079	34.339	34.8987	22.825	23.1308	14.1274	14.2312	7.99057	8.00487
126.14	68.8176	69.8919	60.9797	61.561	48.0228	48.6079	34.3257	34.8987	22.7986	23.1308	14.1039	14.2312	7.96032	8.00487
127.14	68.7576	69.8919	60.9486	61.561	47.9901	48.6079	34.2864	34.8987	22.7775	23.1308	14.0647	14.2312	7.94753	8.00487
128.14	68.7104	69.8919	60.8899	61.561	47.9455	48.6079	34.2462	34.8987	22.7415	23.1308	14.0323	14.2312	7.90256	8.00487
129.14	68.6724	69.8919	60.8571	61.561	47.9226	48.6079	34.2049	34.8987	22.7368	23.1308	14.0049	14.2312	7.88632	8.00487
130.14	68.6415	69.8919	60.8079	61.561	47.8566	48.6079	34.1716	34.8987	22.7087	23.1308	13.9707	14.2312	7.86128	8.00487
131.14	68.5995	69.8919	60.759	61.561	47.8237	48.6079	34.1509	34.8987	22.6696	23.1308	13.9572	14.2312	7.83144	8.00487
132.14	68.5467	69.8919	60.7279	61.561	47.7905	48.6079	34.1136	34.8987	22.6368	23.1308	13.9334	14.2312	7.78164	8.00487
133.14	68.5245	69.8919	60.6986	61.561	47.7641	48.6079	34.0829	34.8987	22.5978	23.1308	13.9195	14.2312	7.73428	8.00487
134.14	68.4989	69.8919	60.6693	61.561	47.7302	48.6079	34.064	34.8987	22.5865	23.1308	13.8914	14.2312	7.70054	8.00487
135.14	68.4627	69.8919	60.6547	61.561	47.7359	48.6079	34.0481	34.8987	22.5536	23.1308	13.8677	14.2312	7.66707	8.00487
136.14	68.4255	69.8919	60.6299	61.561	47.7292	48.6079	34.0406	34.8987	22.5291	23.1308	13.8394	14.2312	7.63077	8.00487
137.14	68.4065	69.8919	60.609	61.561	47.7328	48.6079	34.0331	34.8987	22.4985	23.1308	13.8191	14.2312	7.59339	8.00487
138.14	68.399	69.8919	60.5876	61.561	47.7187	48.6079	34.0147	34.8987	22.4669	23.1308	13.7842	14.2312	7.57813	8.00487
139.14	68.3817	69.8919	60.5778	61.561	47.7213	48.6079	33.9883	34.8987	22.4477	23.1308	13.7771	14.2312	7.55908	8.00487
140.14	68.3446	69.8919	60.5583	61.561	47.7102	48.6079	33.9611	34.8987	22.4115	23.1308	13.7535	14.2312	7.52817	8.00487
141.14	68.3392	69.8919	60.5283	61.561	47.68	48.6079	33.9361	34.8987	22.3672	23.1308	13.727	14.2312	7.50817	8.00487
142.14	68.3215	69.8919	60.4974	61.561	47.6497	48.6079	33.9502	34.8987	22.3279	23.1308	13.6848	14.2312	7.4794	8.00487
143.14	68.2759	69.8919	60.4517	61.561	47.6205	48.6079	33.9507	34.8987	22.2891	23.1308	13.6367	14.2312	7.44038	8.00487
144.14	68.2286	69.8919	60.4192	61.561	47.59	48.6079	33.9352	34.8987	22.24	23.1308	13.5831	14.2312	7.39699	8.00487
145.14	68.1855	69.8919	60.3736	61.561	47.5534	48.6079	33.8915	34.8987	22.1895	23.1308	13.5347	14.2312	7.35851	8.00487
146.14	68.1398	69.8919	60.3375	61.561	47.5101	48.6079	33.8564	34.8987	22.1286	23.1308	13.4988	14.2312	7.29721	8.00487
147.14	68.1037	69.8919	60.3259	61.561	47.4996	48.6079	33.8292	34.8987	22.106	23.1308	13.4659	14.2312	7.26524	8.00487
148.14	68.0992	69.8919	60.3161	61.561	47.4907	48.6079	33.8059	34.8987	22.0603	23.1308	13.4498	14.2312	7.24858	8.00487
149.14	68.0769	69.8919	60.3263	61.561	47.4821	48.6079	33.7918	34.8987	22.0278	23.1308	13.4372	14.2312	7.22577	8.00487
150.14	68.0674	69.8919	60.3064	61.561	47.4706	48.6079	33.7906	34.8987	21.9849	23.1308	13.4296	14.2312	7.21523	8.00487
151.14	68.0438	69.8919	60.3146	61.561	47.4603	48.6079	33.779	34.8987	21.9752	23.1308	13.4137	14.2312	7.2051	8.00487
152.14	68.023	69.8919	60.3083	61.561	47.4504	48.6079	33.7767	34.8987	21.9559	23.1308	13.3945	14.2312	7.16565	8.00487
153.14	67.9852	69.8919	60.2884	61.561	47.4265	48.6079	33.779	34.8987	21.9161	23.1308	13.3601	14.2312	7.14338	8.00487
154.14	67.9559	69.8919	60.2754	61.561	47.4176	48.6079	33.7745	34.8987	21.8657	23.1308	13.3239	14.2312	7.1148	8.00487
155.14	67.9249	69.8919	60.2572	61.561	47.4068	48.6079	33.7496	34.8987	21.8326	23.1308	13.2799	14.2312	7.07631	8.00487
156.14	67.8681	69.8919	60.2348	61.561	47.3839	48.6079	33.7245	34.8987	21.7957	23.1308	13.2314	14.2312	7.02413	8.00487
157.14	67.8365	69.8919	60.195	61.561	47.3564	48.6079	33.7181	34.8987	21.7349	23.1308	13.1725	14.2312	6.96543	8.00487
158.14	67.8238	69.8919	60.1791	61.561	47.33	48.6079	33.6909	34.8987	21.6975	23.1308	13.1306	14.2312	6.91783	8.00487
159.14	67.797	69.8919	60.1645	61.561	47.2978	48.6079	33.6887	34.8987	21.6469	23.1308	13.101	14.2312	6.87744	8.00487
160.14	67.7863	69.8919	60.1591	61.561	47.2793	48.6079	33.681	34.8987	21.6091	23.1308	13.0727	14.2312	6.83949	8.00487
161.14	67.7587	69.8919	60.1482	61.561	47.2606	48.6079	33.6729	34.8987	21.5767	23.1308	13.0288	14.2312	6.82535	8.00487
162.14	67.7375	69.8919	60.1348	61.561	47.2279	48.6079	33.6527	34.8987	21.5258	23.1308	12.9867	14.2312	6.77797	8.00487
163.14	67.6982	69.8919	60.1185	61.561	47.1997	48.6079	33.6221	34.8987	21.4865	23.1308	12.9387	14.2312	6.73551	8.00487
164.14	67.6703	69.8919	60.0791	61.561	47.178	48.6079	33.5867	34.8987	21.4361	23.1308	12.8758	14.2312	6.6921	8.00487
165.14	67.6317	69.8919	60.0305	61.561	47.1616	48.6079	33.55	34.8987	21.3954	23.1308	12.816	14.2312	6.63492	8.00487
166.14	67.5952	69.8919	59.9993	61.561	47.1225	48.6079	33.5295	34.8987	21.338	23.1308	12.7728	14.2312	6.58778	8.00487
167.14	67.5661	69.8919	59.9961	61.561	47.1117	48.6079	33.5111	34.8987	21.3071	23.1308	12.7168	14.2312	6.53471	8.00487
168.14	67.5282	69.8919	59.9763	61.561	47.0873	48.6079	33.4992	34.8987	21.227	23.1308	12.6441	14.2312	6.47249	8.00487
169.14	67.4922	69.8919	59.9486	61.561	47.0506	48.6079	33.4953	34.8987	21.1435	23.1308	12.5586	14.2312	6.39515	8.00487
170.14	67.4828	69.8919	59.9357	61.561	47.0544	48.6079	33.4864	34.8987	21.0814	23.1308	12.4928	14.2312	6.31061	8.00487
171.14	67.4658	69.8919	59.9142	61.561	47.0351	48.6079	33.4776	34.8987	20.9997	23.1308	12.4108	14.2312	6.22772	8.00487
172.14	67.4338	69.8919	59.8965	61.561	47.0234	48.6079	33.4587	34.8987	20.9704	23.1308	12.4341	14.2312	6.20621	8.00487
173.14	67.4093	69.8919	59.8584	61.561	47.0071	48.6079	33.4624	34.8987	21.0029	23.1308	12.5043	14.2312	6.25018	8.00487
174.14	67.3805	69.8919	59.8673	61.561	46.9939	48.6079	33.4301	34.8987	21.1032	23.1308	12.6084	14.2312	6.34823	8.00487
175.14	67.3283	69.8919	59.8293	61.561	46.9561	48.6079	33.3982	34.8987	21.1829	23.1308	12.6983	14.2312	6.45566	8.00487
176.14	67.273	69.8919	59.7704	61.561	46.9068	48.6079	33.3608	34.8987	21.2075	23.1308	12.7603	14.2312	6.5112	8.00487
177.14	67.2494	69.8919	59.7361	61.561	46.8736	48.6079	33.3227	34.8987	21.2529	23.1308	12.8139	14.2312	6.55957	8.00487
178.14	67.2747	69.8919	59.6789	61.561	46.8578	48.6079	33.2935	34.8987	21.2954	23.1308	12.852	14.2312	6.593	8.00487
179.14	67.0363	69.8919	59.6708	61.561	46.8371	48.6079	33.0532	34.8987	21.379	23.1308	12.7989	14.2312	6.63238	8.00487
180.14	68.9048	68.5079	59.469	61.561	47.874	48.6079	35.522	34.8987	21.1624	23.1308	15.7785	14.2312	7.60538	8.00487
181.14	58.7194	59.4755	58.8676	57.9147	43.9164	45.649	27.652	29.9298	20.6586	21.0124	8.89773	11.4899	5.09019	6.50547
182.14	52.1364	51.6332	51.1003	50.2782	39.7169	39.6298	26.3121	25.9833	17.9888	18.2418	10.4644	9.97484	5.42117	5.64767
183.14	45.5226	44.8249	45.0897	43.6486	35.1285	34.4043	23.3803	22.5572	16.4894	15.8365	9.56392	8.65957	5.10033	4.90298
184.14	39.7435	38.9144	39.572	37.8932	30.9343	29.8678	20.5323	19.5828	14.5555	13.7483	8.4988	7.51774	4.51401	4.25648
185.14	34.609	33.7832	34.6041	32.8967	27.1608	25.9295	17.9642	17.0007	12.7579	11.9355	7.45542	6.52647	3.86944	3.69523
186.14	30.1406	29.3286	30.2904	28.559	23.8281	22.5105	15.6846	14.759	11.088	10.3617	6.50466	5.6659	3.25734	3.20798
187.14	26.2077	25.4614	26.4963	24.7932	20.9184	19.5423	13.6614	12.8129	9.65332	8.99541	5.59701	4.9188	2.7008	2.78499
188.14	22.7991	22.1041	23.2037	21.5241	18.3199	16.9655	11.8922	11.1234	8.35754	7.80929	4.85259	4.27022	2.21991	2.41776
189.14	19.7822	19.1895	20.356	18.6859	16.0728	14.7285	10.3497	9.65672	7.26457	6.77958	4.1858	3.70716	1.83221	2.09896
190.14	17.1556	16.6592	17.7904	16.222	14.0686	12.7864	8.96407	8.3834	6.26614	5.88563	3.629	3.21834	1.47046	1.82219
191.14	14.8162	14.4626	15.5583	14.083	12.2953	11.1004	7.7391	7.27798	5.42278	5.10957	3.08603	2.79398	1.16245	1.58192
192.14	12.7352	12.5556	13.5517	12.2261	10.7412	9.63673	6.66325	6.31832	4.6173	4.43583	2.6222	2.42557	0.877835	1.37333
193.14	10.8923	10.9	11.81	10.614	9.35488	8.36605	5.66302	5.4852	3.92317	3.85093	2.21979	2.10574	0.625582	1.19224
194.14	9.29149	9.46276	10.2575	9.21443	8.12483	7.26292	4.78555	4.76193	3.27434	3.34315	1.86681	1.82807	0.392021	1.03503
195.14	7.86375	8.21502	8.84074	7.99944	7.01335	6.30524	4.0247	4.13404	2.72356	2.90233	1.54431	1.58702	0.192646	0.89855
196.14	6.57717	7.1318	7.60684	6.94465	6.09363	5.47385	3.36307	3.58893	2.26106	2.51964	1.24559	1.37776	0.0134802	0.780067
197.14	5.43752	6.19142	6.52245	6.02894	5.20658	4.75208	2.79405	3.1157	1.86269	2.1874	0.99787	1.19609	-0.133651	0.677207
198.14	4.37907	5.37503	5.51262	5.23398	4.43554	4.12548	2.25384	2.70487	1.48215	1.89898	0.781499	1.03837	-0.266019	0.587911
199.14	3.54445	4.66629	4.63175	4.54383	3.7298	3.5815	1.75075	2.34821	1.12746	1.64858	0.576103	0.901451	-0.374893	0.510388
200.14	2.66086	4.051	3.87199	3.94469	3.14468	3.10925	1.32524	2.03858	0.812225	1.43119	0.400085	0.782585	-0.488136	0.443089
201.14	1.91219	3.51684	3.19386	3.42455	2.58921	2.69927	0.98477	1.76977	0.536057	1.24248	0.228916	0.679393	-0.595867	0.384663
202.14	1.26492	3.05312	2.55285	2.973	2.09534	2.34335	0.657234	1.53641	0.303635	1.07864	0.0757141	0.589808	-0.707001	0.333941
203.14	0.650934	2.65054	2.00402	2.58099	1.67206	2.03436	0.342306	1.33382	0.0946503	0.936413	-0.052494	0.512036	-0.788876	0.289907
204.14	0.108276	2.30105	1.49589	2.24066	1.28733	1.76611	0.0621109	1.15794	-0.111214	0.812938	-0.184761	0.444519	-0.875954	0.25168
205.14	-0.371873	1.99763	1.03878	1.94521	0.936978	1.53323	-0.144256	1.00525	-0.300667	0.705743	-0.300618	0.385904	-0.937243	0.218494
206.14	-0.798361	1.73423	0.607536	1.68872	0.625187	1.33106	-0.368242	0.872702	-0.442848	0.612684	-0.416553	0.335019	-0.989658	0.189683
207.14	-1.16891	1.50555	0.226669	1.46604	0.337837	1.15554	-0.567535	0.757627	-0.573326	0.531895	-0.499527	0.290843	-1.03482	0.164671
208.14	-1.52483	1.30703	-0.0967636	1.27273	0.102529	1.00317	-0.754951	0.657726	-0.676445	0.461759	-0.549367	0.252493	-1.05294	0.142958
209.14	-1.84093	1.13468	-0.363159	1.10491	-0.125938	0.870895	-0.939438	0.570998	-0.776123	0.400872	-0.607796	0.219199	-1.07204	0.124107
210.14	-2.10742	0.985064	-0.585426	0.959213	-0.323557	0.756059	-1.07003	0.495706	-0.895576	0.348013	-0.655302	0.190295	-1.09817	0.107742
211.14	-2.36202	0.855173	-0.798012	0.832731	-0.500399	0.656364	-1.19702	0.430342	-0.970978	0.302124	-0.698584	0.165203	-1.10509	0.0935355
212.14	-2.58337	0.74241	-1.02879	0.722927	-0.682804	0.569816	-1.30119	0.373597	-1.05925	0.262286	-0.757534	0.143419	-1.13906	0.0812019
213.14	-2.79334	0.644515	-1.22637	0.627602	-0.835093	0.49468	-1.40145	0.324335	-1.15215	0.2277	-0.806035	0.124508	-1.17525	0.0704946
214.14	-2.98148	0.559529	-1.39793	0.544846	-0.976368	0.429451	-1.49753	0.281568	-1.21745	0.197676	-0.859203	0.10809	-1.20028	0.0611992
215.14	-3.13632	0.48575	-1.55457	0.473002	-1.10325	0.372824	-1.58214	0.24444	-1.27449	0.17161	-0.896707	0.0938374	-1.22786	0.0531294
216.14	-3.2921	0.421699	-1.68699	0.410632	-1.21578	0.323663	-1.6535	0.212208	-1.30886	0.148982	-0.926544	0.081464	-1.26031	0.0461238
217.14	-3.43038	0.366093	-1.79636	0.356486	-1.32457	0.280985	-1.72713	0.184226	-1.36472	0.129337	-0.951547	0.0707221	-1.28082	0.0400419
218.14	-3.53828	0.31782	-1.90762	0.30948	-1.40461	0.243934	-1.77648	0.159934	-1.39714	0.112283	-0.974441	0.0613967	-1.31008	0.0347619
219.14	-3.6514	0.275912	-2.00887	0.268672	-1.47637	0.211769	-1.83073	0.138845	-1.41863	0.0974769	-0.985304	0.0533009	-1.31661	0.0301782
220.14	-3.78032	0.23953	-2.09676	0.233245	-1.53671	0.183845	-1.87931	0.120537	-1.44792	0.0846236	-1.00402	0.0462726	-1.34297	0.0261989
221.14	-3.86725	0.207946	-2.18536	0.202489	-1.59572	0.159603	-1.91544	0.104643	-1.48418	0.0734651	-1.01643	0.0401711	-1.35939	0.0227443
222.14	-3.92727	0.180526	-2.23739	0.175789	-1.63716	0.138558	-1.94199	0.0908448	-1.50465	0.063778	-1.01015	0.0348741	-1.35505	0.0197452
223.14	-4.00461	0.156722	-2.28817	0.152609	-1.68962	0.120288	-1.9457	0.078866	-1.52801	0.0553682	-1.00976	0.0302756	-1.33533	0.0171416
224.14	-4.07288	0.136056	-2.32723	0.132486	-1.73985	0.104426	-1.98874	0.0684667	-1.53777	0.0480673	-1.02358	0.0262835	-1.32501	0.0148813
225.14	-4.14171	0.118116	-2.36511	0.115016	-1.78902	0.0906567	-2.02792	0.0594386	-1.56745	0.0417292	-1.02538	0.0228177	-1.3316	0.0129191
226.14	-4.19079	0.102541	-2.42378	0.0998503	-1.84745	0.0787027	-2.05771	0.0516011	-1.58542	0.0362267	-1.03097	0.019809	-1.333	0.0112156
227.14	-4.25826	0.0890201	-2.47481	0.086684	-1.89439	0.0683249	-2.08504	0.0447969	-1.61465	0.0314499	-1.04588	0.017197	-1.34088	0.00974
228.14	-4.33538	0.0772819	-2.53503	0.0752538	-1.9375	0.0593156	-2.11374	0.03889	-1.64526	0.0273029	-1.08022	0.0149294	-1.36094	0.00845
229.14	-4.40008	0.0670915	-2.59402	0.0653309	-1.99579	0.0514942	-2.15492	0.0337619	-1.67527	0.0237027	-1.11687	0.0129608	-1.3997	0.00734
230.14	-4.44202	0.0582448	-2.64598	0.0567163	-2.03837	0.0447042	-2.17819	0.0293101	-1.7159	0.0205773	-1.13609	0.0112518	-1.43087	0.00637
231.14	-4.48898	0.0505646	-2.68542	0.0492377	-2.04938	0.0388095	-2.20467	0.0254453	-1.73386	0.0178639	-1.13827	0.00977	-1.42555	0.00553
232.14	-4.52343	0.0438972	-2.73433	0.0427452	-2.07707	0.0336921	-2.213	0.02209	-1.74675	0.0155084	-1.14983	0.00848	-1.43997	0.0048
233.14	-4.55532	0.0381089	-2.74754	0.0371088	-2.08985	0.0292494	-2.20275	0.0191772	-1.74871	0.0134635	-1.14972	0.00736	-1.43321	0.00417
234.14	-4.57294	0.0330838	-2.75566	0.0322156	-2.09755	0.0253926	-2.21735	0.0166485	-1.73691	0.0116882	-1.14095	0.00639	-1.42294	0.00362
235.14	-4.59054	0.0287214	-2.78347	0.0279677	-2.10895	0.0220443	-2.2369	0.0144532	-1.74519	0.010147	-1.14264	0.00555	-1.41286	0.00314
236.14	-4.62765	0.0249342	-2.81433	0.0242798	-2.12613	0.0191375	-2.25651	0.0125474	-1.74675	0.00881	-1.17537	0.00482	-1.41246	0.00273
237.14	-4.66085	0.0216463	-2.85183	0.0210783	-2.16441	0.0166141	-2.26815	0.0108929	-1.76472	0.00765	-1.19178	0.00418	-1.42926	0.00237
238.14	-4.69913	0.0187921	-2.87292	0.0182989	-2.17945	0.0144233	-2.29296	0.00946	-1.79409	0.00664	-1.21834	0.00363	-1.43141	0.00206
239.14	-4.7147	0.0163141	-2.90582	0.015886	-2.20718	0.0125215	-2.30853	0.00821	-1.83542	0.00576	-1.24136	0.00315	-1.43101	0.00178
240.14	-4.71451	0.0141629	-2.92754	0.0137913	-2.22403	0.0108704	-2.3211	0.00713	-1.83534	0.005	-1.23916	0.00274	-1.44013	0.00155
241.14	-4.70977	0.0122954	-2.92527	0.0119728	-2.23438	0.00944	-2.32843	0.00619	-1.82644	0.00434	-1.23577	0.00238	-1.42922	0.00134
242.14	-4.71571	0.0106741	-2.92879	0.010394	-2.22938	0.00819	-2.32947	0.00537	-1.81043	0.00377	-1.22348	0.00206	-1.43251	0.00117
243.14	-4.72427	0.00927	-2.92558	0.00902	-2.22853	0.00711	-2.35067	0.00466	-1.81902	0.00327	-1.23166	0.00179	-1.44931	0.00101
244.14	-4.74242	0.00804	-2.95621	0.00783	-2.23692	0.00617	-2.36003	0.00405	-1.80066	0.00284	-1.24944	0.00155	-1.48106	0.00088
245.14	-4.75611	0.00698	-2.96981	0.0068	-2.24691	0.00536	-2.35404	0.00351	-1.81082	0.00247	-1.25895	0.00135	-1.51051	0.000764
246.14	-4.77514	0.00606	-2.96817	0.0059	-2.24373	0.00465	-2.37845	0.00305	-1.80098	0.00214	-1.25886	0.00117	-1.52342	0.000663
247.14	-4.79226	0.00526	-3.00223	0.00513	-2.2661	0.00404	-2.39086	0.00265	-1.83347	0.00186	-1.28366	0.00102	-1.54892	0.000576
248.14	-4.80921	0.00457	-3.00536	0.00445	-2.27989	0.00351	-2.39753	0.0023	-1.84012	0.00161	-1.28882	0.000883	-1.54278	0.0005
249.14	-4.82101	0.00397	-3.02527	0.00386	-2.2984	0.00304	-2.39901	0.002	-1.84675	0.0014	-1.27694	0.000766	-1.55035	0.000434
250.14	-4.82257	0.00344	-3.03347	0.00335	-2.29039	0.00264	-2.39842	0.00173	-1.83855	0.00122	-1.26287	0.000665	-1.53219	0.000377
251.14	-4.83695	0.00299	-3.03511	0.00291	-2.29239	0.00229	-2.41316	0.0015	-1.83698	0.00106	-1.27124	0.000578	-1.53418	0.000327
252.14	-4.85976	0.0026	-3.06473	0.00253	-2.30778	0.00199	-2.43495	0.00131	-1.84519	0.000917	-1.30272	0.000501	-1.55153	0.000284
253.14	-4.8882	0.00225	-3.06473	0.00219	-2.3193	0.00173	-2.43515	0.00113	-1.84519	0.000796	-1.30546	0.000435	-1.5693	0.000246
254.14	-4.90727	0.00196	-3.07449	0.0019	-2.33009	0.0015	-2.45047	0.000984	-1.8448	0.000691	-1.31734	0.000378	-1.58173	0.000214
255.14	-4.91374	0.0017	-3.09247	0.00165	-2.34638	0.0013	-2.45003	0.000855	-1.87137	0.0006	-1.33874	0.000328	-1.61005	0.000186
256.14	-4.91398	0.00147	-3.08582	0.00144	-2.33961	0.00113	-2.45077	0.000742	-1.87761	0.000521	-1.34264	0.000285	-1.6193	0.000161
257.14	-4.9225	0.00128	-3.08582	0.00125	-2.33047	0.000982	-2.4571	0.000644	-1.87769	0.000452	-1.34741	0.000247	-1.62344	0.00014
258.14	-4.93509	0.00111	-3.09051	0.00108	-2.3382	0.000853	-2.46001	0.000559	-1.88621	0.000393	-1.35527	0.000215	-1.63898	0.000122
259.14	-4.90577	0.000965	-3.10535	0.000939	-2.34126	0.00074	-2.46903	0.000485	-1.89745	0.000341	-1.35369	0.000186	-1.62408	0.000106
260.14	-4.90578	0.000837	-3.10497	0.000815	-2.33825	0.000643	-2.46504	0.000421	-1.90691	0.000296	-1.35038	0.000162	-1.62927	9.16e-05
261.14	-4.885	0.000727	-3.09559	0.000708	-2.3295	0.000558	-2.45964	0.000366	-1.89715	0.000257	-1.33491	0.00014	-1.61388	7.95e-05
262.14	-4.88734	0.000631	-3.09363	0.000615	-2.34141	0.000484	-2.48288	0.000318	-1.89558	0.000223	-1.34858	0.000122	-1.6125	6.9e-05
263.14	-4.89758	0.000548	-3.11356	0.000534	-2.35017	0.000421	-2.48398	0.000276	-1.93347	0.000194	-1.37225	0.000106	-1.62985	5.99e-05
264.14	-4.89413	0.000476	-3.13309	0.000463	-2.33716	0.000365	-2.47433	0.000239	-1.94441	0.000168	-1.38702	9.19e-05	-1.6377	5.2e-05
265.14	-4.88187	0.000413	-3.11668	0.000402	-2.31934	0.000317	-2.4698	0.000208	-1.91862	0.000146	-1.37436	7.98e-05	-1.6502	4.52e-05
266.14	-4.89406	0.000358	-3.10535	0.000349	-2.31817	0.000275	-2.48152	0.00018	-1.91512	0.000127	-1.37906	6.93e-05	-1.65372	3.92e-05
267.14	-4.91335	0.000311	-3.12138	0.000303	-2.33486	0.000239	-2.4807	0.000157	-1.93309	0.00011	-1.38991	6.01e-05	-1.66845	3.4e-05
268.14	-4.90336	0.00027	-3.12652	0.000263	-2.31934	0.000207	-2.4698	0.000136	-1.93464	9.55e-05	-1.38413	5.22e-05	-1.67129	2.96e-05
269.14	-4.9039	0.000235	-3.11512	0.000228	-2.32493	0.00018	-2.47803	0.000118	-1.93472	8.29e-05	-1.37288	4.53e-05	-1.66829	2.57e-05
270.14	-4.9046	0.000204	-3.0991	0.000198	-2.3277	0.000156	-2.48885	0.000102	-1.93034	7.19e-05	-1.37499	3.93e-05	-1.65348	2.23e-05
271.14	-4.90297	0.000177	-3.09558	0.000172	-2.33692	0.000136	-2.50573	8.9e-05	-1.93503	6.25e-05	-1.37905	3.42e-05	-1.65098	1.93e-05
272.14	-4.88665	0.000153	-3.09246	0.000149	-2.3386	0.000118	-2.50103	7.72e-05	-1.94324	5.42e-05	-1.37832	2.96e-05	-1.65773	1.68e-05
273.14	-4.87053	0.000133	-3.07597	0.00013	-2.33724	0.000102	-2.50735	6.7e-05	-1.94472	4.71e-05	-1.38252	2.57e-05	-1.6513	1.46e-05
274.14	-4.88124	0.000116	-3.07098	0.000113	-2.34583	8.88e-05	-2.50792	5.82e-05	-1.95269	4.09e-05	-1.3803	2.23e-05	-1.65997	1.27e-05
275.14	-4.89288	0.0001	-3.08394	9.78e-05	-2.33766	7.71e-05	-2.50155	5.05e-05	-1.95769	3.55e-05	-1.38202	1.94e-05	-1.67164	1.1e-05
276.14	-4.88344	8.72e-05	-3.07605	8.49e-05	-2.33731	6.69e-05	-2.48113	4.39e-05	-1.96784	3.08e-05	-1.38218	1.68e-05	-1.68106	9.53e-06
277.14	-4.89953	7.57e-05	-3.07449	7.37e-05	-2.33434	5.81e-05	-2.4873	3.81e-05	-1.9659	2.67e-05	-1.36171	1.46e-05	-1.69762	8.28e-06
278.14	-4.90265	6.57e-05	-3.05457	6.4e-05	-2.35415	5.04e-05	-2.48828	3.31e-05	-1.9659	2.32e-05	-1.35077	1.27e-05	-1.70095	7.19e-06
279.14	-4.89804	5.7e-05	-3.05496	5.55e-05	-2.33704	4.38e-05	-2.47335	2.87e-05	-1.96785	2.02e-05	-1.34866	1.1e-05	-1.69837	6.24e-06
280.14	-4.88507	4.95e-05	-3.03816	4.82e-05	-2.31696	3.8e-05	-2.46405	2.49e-05	-1.94949	1.75e-05	-1.33983	9.57e-06	-1.69977	5.42e-06
281.14	-4.88219	4.3e-05	-3.01707	4.19e-05	-2.31469	3.3e-05	-2.46656	2.16e-05	-1.92683	1.52e-05	-1.34139	8.3e-06	-1.68071	4.7e-06
282.14	-4.87344	3.73e-05	-3.02216	3.63e-05	-2.31595	2.86e-05	-2.46046	1.88e-05	-1.93348	1.32e-05	-1.33773	7.21e-06	-1.68705	4.08e-06
283.14	-4.88281	3.24e-05	-3.02215	3.15e-05	-2.297	2.49e-05	-2.43917	1.63e-05	-1.9155	1.14e-05	-1.34124	6.26e-06	-1.67786	3.54e-06
284.14	-4.86742	2.81e-05	-3.02683	2.74e-05	-2.27793	2.16e-05	-2.43972	1.42e-05	-1.89714	9.94e-06	-1.33999	5.43e-06	-1.68816	3.08e-06
285.14	-4.86398	2.44e-05	-3.01395	2.38e-05	-2.27575	1.87e-05	-2.42675	1.23e-05	-1.90417	8.63e-06	-1.3246	4.72e-06	-1.67145	2.67e-06
286.14	-4.87641	2.12e-05	-3.01238	2.06e-05	-2.26934	1.63e-05	-2.43113	1.07e-05	-1.91355	7.49e-06	-1.33804	4.09e-06	-1.67169	2.32e-06
287.14	-4.89062	1.84e-05	-3.03004	1.79e-05	-2.27513	1.41e-05	-2.45207	9.26e-06	-1.93309	6.5e-06	-1.3639	3.55e-06	-1.68919	2.01e-06
288.14	-4.87961	1.6e-05	-3.04168	1.56e-05	-2.28649	1.23e-05	-2.47421	8.04e-06	-1.94637	5.64e-06	-1.37538	3.09e-06	-1.70993	1.75e-06
289.14	-4.89594	1.39e-05	-3.05145	1.35e-05	-2.30508	1.06e-05	-2.49109	6.98e-06	-1.96238	4.9e-06	-1.38921	2.68e-06	-1.70431	1.52e-06
290.14	-4.91195	1.2e-05	-3.07927	1.17e-05	-2.32579	9.24e-06	-2.52429	6.06e-06	-1.99371	4.25e-06	-1.4189	2.33e-06	-1.70197	1.32e-06
291.14	-4.91179	1.05e-05	-3.10886	1.02e-05	-2.35094	8.02e-06	-2.52796	5.26e-06	-2.03152	3.69e-06	-1.44694	2.02e-06	-1.72586	1.14e-06
292.14	-4.93344	9.07e-06	-3.09402	8.84e-06	-2.34786	6.96e-06	-2.54051	4.57e-06	-2.03465	3.21e-06	-1.44741	1.75e-06	-1.73185	9.93e-07
293.14	-4.93008	7.88e-06	-3.10848	7.67e-06	-2.36224	6.05e-06	-2.52707	3.96e-06	-2.06239	2.78e-06	-1.45843	1.52e-06	-1.75638	8.62e-07
294.14	-4.93195	6.84e-06	-3.1034	6.66e-06	-2.3654	5.25e-06	-2.52734	3.44e-06	-2.07019	2.42e-06	-1.46022	1.32e-06	-1.75954	7.48e-07
295.14	-4.9382	5.94e-06	-3.09364	5.78e-06	-2.36462	4.56e-06	-2.53124	2.99e-06	-2.06551	2.1e-06	-1.47343	1.15e-06	-1.76189	6.49e-07
296.14	-4.91523	5.15e-06	-3.10184	5.02e-06	-2.38509	3.96e-06	-2.53663	2.59e-06	-2.07332	1.82e-06	-1.46429	9.96e-07	-1.78743	5.64e-07
297.14	-4.90265	4.47e-06	-3.10339	4.36e-06	-2.38668	3.43e-06	-2.54909	2.25e-06	-2.07526	1.58e-06	-1.47303	8.64e-07	-1.79059	4.89e-07
298.14	-4.90101	3.88e-06	-3.10496	3.78e-06	-2.37754	2.98e-06	-2.56433	1.95e-06	-2.06863	1.37e-06	-1.49311	7.5e-07	-1.78965	4.25e-07
299.14	-4.90929	3.37e-06	-3.11324	3.28e-06	-2.38669	2.59e-06	-2.56738	1.7e-06	-2.06394	1.19e-06	-1.50077	6.51e-07	-1.8184	3.69e-07
300.14	-4.91906	2.93e-06	-3.10379	2.85e-06	-2.3734	2.25e-06	-2.58339	1.47e-06	-2.05222	1.03e-06	-1.49062	5.66e-07	-1.82653	3.2e-07
301.14	-4.90227	2.54e-06	-3.10184	2.47e-06	-2.36383	1.95e-06	-2.58632	1.28e-06	-2.05222	8.98e-07	-1.4914	4.91e-07	-1.83649	2.78e-07
302.14	-4.91249	2.21e-06	-3.09402	2.15e-06	-2.36282	1.69e-06	-2.58897	1.11e-06	-2.06558	7.8e-07	-1.48577	4.26e-07	-1.84524	2.41e-07
303.14	-4.92093	1.92e-06	-3.07566	1.87e-06	-2.35703	1.47e-06	-2.58835	9.64e-07	-2.0655	6.77e-07	-1.4728	3.7e-07	-1.8411	2.1e-07
304.14	-4.90585	1.66e-06	-3.06473	1.62e-06	-2.34485	1.28e-06	-2.58116	8.37e-07	-2.0659	5.88e-07	-1.45999	3.21e-07	-1.83071	1.82e-07
305.14	-4.8875	1.44e-06	-3.05457	1.41e-06	-2.33782	1.11e-06	-2.58078	7.27e-07	-2.07722	5.1e-07	-1.46272	2.79e-07	-1.82337	1.58e-07
306.14	-4.87562	1.25e-06	-3.06629	1.22e-06	-2.35067	9.62e-07	-2.57097	6.31e-07	-2.09012	4.43e-07	-1.45601	2.42e-07	-1.82482	1.37e-07
307.14	-4.86267	1.09e-06	-3.0659	1.06e-06	-2.34804	8.35e-07	-2.55236	5.48e-07	-2.08698	3.84e-07	-1.45675	2.1e-07	-1.82383	1.19e-07
308.14	-4.86131	9.45e-07	-3.04473	9.2e-07	-2.33736	7.25e-07	-2.54559	4.75e-07	-2.0834	3.34e-07	-1.44627	1.82e-07	-1.82096	1.03e-07
309.14	-4.84047	8.2e-07	-3.05261	7.99e-07	-2.34649	6.29e-07	-2.55124	4.13e-07	-2.0948	2.9e-07	-1.45444	1.58e-07	-1.8418	8.97e-08
310.14	-4.83039	7.12e-07	-3.06246	6.93e-07	-2.34743	5.46e-07	-2.55663	3.58e-07	-2.11433	2.52e-07	-1.45038	1.38e-07	-1.84938	7.79e-08
311.14	-4.85342	6.18e-07	-3.05457	6.02e-07	-2.34943	4.74e-07	-2.56993	3.11e-07	-2.11277	2.18e-07	-1.44901	1.19e-07	-1.84943	6.76e-08
312.14	-4.8797	5.37e-07	-3.07262	5.22e-07	-2.36309	4.12e-07	-2.56107	2.7e-07	-2.13246	1.9e-07	-1.45543	1.04e-07	-1.86661	5.87e-08
313.14	-4.9057	4.66e-07	-3.04481	4.54e-07	-2.34142	3.58e-07	-2.57312	2.34e-07	-2.11629	1.65e-07	-1.46812	9e-08	-1.86922	5.09e-08
314.14	-4.92039	4.04e-07	-3.06317	3.94e-07	-2.34615	3.1e-07	-2.57824	2.03e-07	-2.12645	1.43e-07	-1.49827	7.81e-08	-1.88919	4.42e-08
315.14	-4.92577	3.51e-07	-3.05301	3.42e-07	-2.33684	2.69e-07	-2.59386	1.77e-07	-2.12292	1.24e-07	-1.50647	6.78e-08	-1.88645	3.84e-08
316.14	-4.93103	3.05e-07	-3.04675	2.97e-07	-2.3162	2.34e-07	-2.581	1.53e-07	-2.10847	1.08e-07	-1.51144	5.89e-08	-1.87246	3.33e-08
317.14	-4.93327	2.65e-07	-3.0334	2.58e-07	-2.30693	2.03e-07	-2.58087	1.33e-07	-2.09668	9.35e-08	-1.51338	5.11e-08	-1.87755	2.89e-08
318.14	-4.92375	2.3e-07	-3.03661	2.24e-07	-2.30661	1.76e-07	-2.57988	1.16e-07	-2.09168	8.11e-08	-1.52187	4.44e-08	-1.8902	2.51e-08
319.14	-4.90453	1.99e-07	-3.03465	1.94e-07	-2.30665	1.53e-07	-2.58999	1e-07	-2.09637	7.04e-08	-1.53335	3.85e-08	-1.88165	2.18e-08
320.14	-4.89164	1.73e-07	-3.0448	1.69e-07	-2.30488	1.33e-07	-2.58737	8.71e-08	-2.09675	6.12e-08	-1.53296	3.34e-08	-1.89168	1.89e-08
321.14	-4.89257	1.5e-07	-3.03504	1.46e-07	-2.29211	1.15e-07	-2.5714	7.56e-08	-2.10496	5.31e-08	-1.53967	2.9e-08	-1.89251	1.64e-08
322.14	-4.88187	1.3e-07	-3.0284	1.27e-07	-2.31473	1e-07	-2.56784	6.57e-08	-2.11628	4.61e-08	-1.5392	2.52e-08	-1.90332	1.43e-08
323.14	-4.8768	1.13e-07	-3.03348	1.1e-07	-2.31563	8.69e-08	-2.58289	5.7e-08	-2.12457	4e-08	-1.54476	2.19e-08	-1.91251	1.24e-08
324.14	-4.88086	9.83e-08	-3.03153	9.57e-08	-2.31517	7.55e-08	-2.58585	4.95e-08	-2.15067	3.47e-08	-1.56117	1.9e-08	-1.92845	1.08e-08
325.14	-4.88742	8.54e-08	-3.03512	8.31e-08	-2.31676	6.55e-08	-2.58261	4.3e-08	-2.1655	3.02e-08	-1.5789	1.65e-08	-1.94137	9.34e-09
326.14	-4.91054	7.41e-08	-3.05145	7.22e-08	-2.34446	5.69e-08	-2.58273	3.73e-08	-2.203	2.62e-08	-1.60179	1.43e-08	-1.9511	8.11e-09
327.14	-4.91241	6.43e-08	-3.06472	6.26e-08	-2.35582	4.94e-08	-2.5787	3.24e-08	-2.19792	2.27e-08	-1.59725	1.24e-08	-1.96246	7.04e-09
328.14	-4.93617	5.59e-08	-3.06277	5.44e-08	-2.35996	4.29e-08	-2.60105	2.81e-08	-2.20612	1.97e-08	-1.61538	1.08e-08	-1.98145	6.11e-09
329.14	-4.93	4.85e-08	-3.0941	4.72e-08	-2.3779	3.72e-08	-2.61484	2.44e-08	-2.22566	1.71e-08	-1.62889	9.37e-09	-2.02048	5.3e-09
330.14	-4.93353	4.21e-08	-3.10379	4.1e-08	-2.38418	3.23e-08	-2.61177	2.12e-08	-2.23386	1.49e-08	-1.61894	8.13e-09	-2.03996	4.6e-09
331.14	-4.91474	3.65e-08	-3.08926	3.56e-08	-2.36943	2.8e-08	-2.60133	1.84e-08	-2.22565	1.29e-08	-1.61049	7.06e-09	-2.03115	4e-09
332.14	-4.90882	3.17e-08	-3.0741	3.09e-08	-2.35801	2.43e-08	-2.62136	1.6e-08	-2.20769	1.12e-08	-1.60601	6.13e-09	-2.02012	3.47e-09
333.14	-4.8946	2.75e-08	-3.08426	2.68e-08	-2.36634	2.11e-08	-2.61202	1.39e-08	-2.20457	9.73e-09	-1.59866	5.32e-09	-2.02806	3.01e-09
334.14	-4.88507	2.39e-08	-3.0659	2.33e-08	-2.34821	1.84e-08	-2.60077	1.2e-08	-2.19636	8.45e-09	-1.6078	4.62e-09	-2.01969	2.62e-09
335.14	-4.87656	2.08e-08	-3.05613	2.02e-08	-2.34504	1.59e-08	-2.5837	1.04e-08	-2.1862	7.33e-09	-1.5975	4.01e-09	-2.00051	2.27e-09
336.14	-4.87367	1.8e-08	-3.04637	1.75e-08	-2.34903	1.38e-08	-2.58862	9.07e-09	-2.17996	6.37e-09	-1.59468	3.48e-09	-1.99286	1.97e-09
337.14	-4.86515	1.56e-08	-3.0366	1.52e-08	-2.35758	1.2e-08	-2.57186	7.87e-09	-2.19792	5.53e-09	-1.59452	3.02e-09	-1.99352	1.71e-09
338.14	-4.86509	1.36e-08	-3.0366	1.32e-08	-2.35913	1.04e-08	-2.56204	6.83e-09	-2.18972	4.8e-09	-1.59449	2.62e-09	-2.00172	1.49e-09
339.14	-4.87021	1.18e-08	-3.01894	1.15e-08	-2.35185	9.05e-09	-2.58298	5.93e-09	-2.20956	4.17e-09	-1.59056	2.28e-09	-2.01396	1.29e-09
340.14	-4.87461	1.02e-08	-3.00691	9.97e-09	-2.36555	7.86e-09	-2.6007	5.15e-09	-2.21745	3.62e-09	-1.59515	1.98e-09	-2.02961	1.12e-09
341.14	-4.85914	8.89e-09	-2.99754	8.65e-09	-2.36118	6.82e-09	-2.61265	4.47e-09	-2.22098	3.14e-09	-1.59641	1.72e-09	-2.04439	9.72e-10
342.14	-4.86132	7.71e-09	-2.99246	7.51e-09	-2.35579	5.92e-09	-2.63663	3.88e-09	-2.2159	2.73e-09	-1.61156	1.49e-09	-2.05892	8.44e-10
343.14	-4.86703	6.7e-09	-2.99597	6.52e-09	-2.3582	5.14e-09	-2.67241	3.37e-09	-2.20964	2.37e-09	-1.61499	1.29e-09	-2.06095	7.33e-10
344.14	-4.8875	5.81e-09	-3.00223	5.66e-09	-2.36481	4.46e-09	-2.68495	2.93e-09	-2.2159	2.05e-09	-1.63445	1.12e-09	-2.07106	6.36e-10
345.14	-4.88976	5.05e-09	-3.02371	4.91e-09	-2.3779	3.87e-09	-2.69335	2.54e-09	-2.21785	1.78e-09	-1.65508	9.75e-10	-2.0908	5.52e-10
346.14	-4.8914	4.38e-09	-3.03504	4.27e-09	-2.3761	3.36e-09	-2.69874	2.21e-09	-2.23386	1.55e-09	-1.67561	8.46e-10	-2.09837	4.79e-10
347.14	-4.86704	3.8e-09	-3.02488	3.7e-09	-2.37425	2.92e-09	-2.71028	1.91e-09	-2.21745	1.34e-09	-1.68706	7.35e-10	-2.09027	4.16e-10
348.14	-4.84412	3.3e-09	-3.00723	3.22e-09	-2.35982	2.53e-09	-2.70212	1.66e-09	-2.20956	1.17e-09	-1.67792	6.38e-10	-2.09225	3.61e-10
349.14	-4.83265	2.87e-09	-2.98544	2.79e-09	-2.36583	2.2e-09	-2.6944	1.44e-09	-2.18777	1.01e-09	-1.66968	5.54e-10	-2.09161	3.14e-10
350.14	-4.81163	2.49e-09	-2.96629	2.42e-09	-2.35641	1.91e-09	-2.67303	1.25e-09	-2.18503	8.79e-10	-1.66014	4.81e-10	-2.0904	2.72e-10
351.14	-4.79296	2.16e-09	-2.9448	2.1e-09	-2.34938	1.66e-09	-2.67147	1.09e-09	-2.17487	7.63e-10	-1.66132	4.17e-10	-2.07515	2.36e-10
352.14	-4.7889	1.88e-09	-2.9566	1.83e-09	-2.35059	1.44e-09	-2.65925	9.44e-10	-2.17683	6.63e-10	-1.65522	3.62e-10	-2.07325	2.05e-10
353.14	-4.81118	1.63e-09	-2.95692	1.59e-09	-2.35919	1.25e-09	-2.65332	8.19e-10	-2.17332	5.75e-10	-1.66617	3.15e-10	-2.07364	1.78e-10
354.14	-4.82819	1.41e-09	-2.97294	1.38e-09	-2.3579	1.09e-09	-2.64905	7.11e-10	-2.19293	4.99e-10	-1.69031	2.73e-10	-2.08837	1.55e-10
355.14	-4.82586	1.23e-09	-2.978	1.2e-09	-2.33852	9.42e-10	-2.65109	6.18e-10	-2.20456	4.34e-10	-1.69007	2.37e-10	-2.11009	1.34e-10
356.14	-4.82673	1.07e-09	-2.96786	1.04e-09	-2.31856	8.18e-10	-2.6338	5.36e-10	-2.2077	3.76e-10	-1.69121	2.06e-10	-2.10177	1.17e-10
357.14	-4.81483	9.25e-10	-2.95683	9.01e-10	-2.30716	7.1e-10	-2.63368	4.65e-10	-2.20956	3.27e-10	-1.67166	1.79e-10	-2.10006	1.01e-10
358.14	-4.80813	8.03e-10	-2.92841	7.82e-10	-2.29606	6.16e-10	-2.62324	4.04e-10	-2.20574	2.84e-10	-1.65273	1.55e-10	-2.09998	8.78e-11
359.14	-4.78539	6.97e-10	-2.91903	6.79e-10	-2.26232	5.35e-10	-2.62964	3.51e-10	-2.21746	2.46e-10	-1.63562	1.35e-10	-2.09435	7.63e-11
360.14	-4.76055	6.05e-10	-2.89793	5.89e-10	-2.26692	4.65e-10	-2.63292	3.05e-10	-2.22565	2.14e-10	-1.6303	1.17e-10	-2.07395	6.62e-11
361.14	-4.75133	5.25e-10	-2.87997	5.12e-10	-2.26157	4.03e-10	-2.63726	2.64e-10	-2.22879	1.86e-10	-1.61905	1.01e-10	-2.06587	5.75e-11
362.14	-4.74242	4.56e-10	-2.87332	4.44e-10	-2.24255	3.5e-10	-2.64746	2.3e-10	-2.23386	1.61e-10	-1.62616	8.81e-11	-2.06481	4.99e-11
363.14	-4.73273	3.96e-10	-2.8784	3.86e-10	-2.24794	3.04e-10	-2.64745	1.99e-10	-2.25699	1.4e-10	-1.64452	7.65e-11	-2.06364	4.33e-11
364.14	-4.74055	3.44e-10	-2.86707	3.35e-10	-2.23903	2.64e-10	-2.67362	1.73e-10	-2.25691	1.21e-10	-1.64765	6.64e-11	-2.05349	3.76e-11
365.14	-4.73345	2.98e-10	-2.86707	2.91e-10	-2.23727	2.29e-10	-2.66986	1.5e-10	-2.26707	1.05e-10	-1.657	5.77e-11	-2.05954	3.26e-11
366.14	-4.73091	2.59e-10	-2.86543	2.52e-10	-2.22486	1.99e-10	-2.68465	1.3e-10	-2.24707	9.15e-11	-1.66229	5.01e-11	-2.06042	2.83e-11
367.14	-4.73148	2.25e-10	-2.85339	2.19e-10	-2.22617	1.73e-10	-2.6978	1.13e-10	-2.23542	7.95e-11	-1.66225	4.35e-11	-2.06993	2.46e-11
368.14	-4.73124	1.95e-10	-2.86356	1.9e-10	-2.2336	1.5e-10	-2.7003	9.83e-11	-2.22566	6.9e-11	-1.65725	3.77e-11	-2.06907	2.14e-11
369.14	-4.74749	1.7e-10	-2.85339	1.65e-10	-2.21934	1.3e-10	-2.70652	8.53e-11	-2.22565	5.99e-11	-1.65639	3.27e-11	-2.07246	1.85e-11
370.14	-4.76015	1.47e-10	-2.87176	1.43e-10	-2.23684	1.13e-10	-2.71886	7.41e-11	-2.21746	5.2e-11	-1.66311	2.84e-11	-2.07005	1.61e-11
371.14	-4.77179	1.28e-10	-2.86472	1.24e-10	-2.23805	9.81e-11	-2.72186	6.43e-11	-2.22565	4.51e-11	-1.67264	2.47e-11	-2.07164	1.4e-11
372.14	-4.76859	1.11e-10	-2.87488	1.08e-10	-2.23086	8.51e-11	-2.71843	5.58e-11	-2.23894	3.92e-11	-1.68686	2.14e-11	-2.06446	1.21e-11
373.14	-4.77804	9.63e-11	-2.88465	9.38e-11	-2.24919	7.39e-11	-2.71769	4.85e-11	-2.25691	3.4e-11	-1.70469	1.86e-11	-2.07927	1.05e-11
374.14	-4.78586	8.36e-11	-2.90426	8.14e-11	-2.25817	6.42e-11	-2.71308	4.21e-11	-2.28621	2.95e-11	-1.72897	1.61e-11	-2.09997	9.14e-12
375.14	-4.78156	7.26e-11	-2.9159	7.07e-11	-2.28571	5.57e-11	-2.72695	3.65e-11	-2.29597	2.56e-11	-1.75156	1.4e-11	-2.11736	7.94e-12
376.14	-4.79641	6.3e-11	-2.9159	6.13e-11	-2.28731	4.84e-11	-2.74957	3.17e-11	-2.30769	2.23e-11	-1.77788	1.22e-11	-2.14872	6.89e-12
377.14	-4.81273	5.47e-11	-2.93231	5.33e-11	-2.30685	4.2e-11	-2.76941	2.75e-11	-2.32372	1.93e-11	-1.79547	1.06e-11	-2.1881	5.98e-12
378.14	-4.83912	4.75e-11	-2.94832	4.62e-11	-2.33255	3.64e-11	-2.81267	2.39e-11	-2.35964	1.68e-11	-1.82917	9.17e-12	-2.2267	5.19e-12
379.14	-4.84611	4.12e-11	-2.97145	4.01e-11	-2.35469	3.16e-11	-2.8433	2.07e-11	-2.37457	1.46e-11	-1.8448	7.96e-12	-2.25703	4.51e-12
380.14	-4.76866	3.58e-11	-2.98934	3.48e-11	-2.37264	2.75e-11	-2.78344	1.8e-11	-2.3909	1.26e-11	-1.80291	6.91e-12	-2.29452	3.91e-12
			-2.90762	3.03e-11					-2.35332	1.1e-11

## Sheet: panel f
Basigin-PMCA 1:1																		Basigin-PMCA two-state																		Basigin-PMCA equilibrium binding
Time (s)	400 nM	fit	200 nM	fit	100 nM	fit	50nM	fit	25nM	fit	12.5M	fit	6.25nM	fit	3.125nM	fit		Time (s)	400nM	fit	200nM	fit	100nM	fit	50nM	fit	25nM	fit	12.5nM	fit	6.25nM	fit	3.125nM	fit		Conc (nM)	Response (RU)
-60.16	0.163254	0	0.22937	0	0.35286	0	0.410736	0	0.386651	0	0.572365	0	0.384271	0	0.426721	0		-60.16	0.163254	0	0.22937	0	0.35286	0	0.410736	0	0.386651	0	0.572365	0	0.418084	0	0.384271	0		400	71.1052
-59.16	0.277552	0	0.443588	0	0.26832	0	0.110266	0	0.338316	0	0.359507	0	0.337813	0	0.343931	0		-59.16	0.277552	0	0.443588	0	0.26832	0	0.110266	0	0.338316	0	0.359507	0	0.21826	0	0.337813	0		200	62.9677
-58.16	0.219097	0	0.346939	0	0.2962	0	0.177525	0	0.268528	0	0.370815	0	0.263111	0	0.359852	0		-58.16	0.219097	0	0.346939	0	0.2962	0	0.177525	0	0.268528	0	0.370815	0	0.206684	0	0.263111	0		100	46.7638
-57.16	0.180707	0	0.358902	0	0.292905	0	0.225604	0	0.289611	0	0.325948	0	0.28247	0	0.394928	0		-57.16	0.180707	0	0.358902	0	0.292905	0	0.225604	0	0.289611	0	0.325948	0	0.204559	0	0.28247	0		50	34.3063
-56.16	0.230889	0	0.356018	0	0.285881	0	0.249428	0	0.308915	0	0.331085	0	0.306611	0	0.34195	0		-56.16	0.230889	0	0.356018	0	0.285881	0	0.249428	0	0.308915	0	0.331085	0	0.171525	0	0.306611	0		25	22.8645
-55.16	0.188985	0	0.381866	0	0.24561	0	0.238429	0	0.270538	0	0.292302	0	0.251678	0	0.266479	0		-55.16	0.188985	0	0.381866	0	0.24561	0	0.238429	0	0.270538	0	0.292302	0	0.0924525	0	0.251678	0		12.5	12.5866
-54.16	0.163688	0	0.342026	0	0.226966	0	0.203271	0	0.255857	0	0.265945	0	0.230589	0	0.253446	0		-54.16	0.163688	0	0.342026	0	0.226966	0	0.203271	0	0.255857	0	0.265945	0	0.0775278	0	0.230589	0		6.25	7.56092
-53.16	0.155573	0	0.336166	0	0.210658	0	0.180593	0	0.331374	0	0.272837	0	0.357208	0	0.383254	0		-53.16	0.155573	0	0.336166	0	0.210658	0	0.180593	0	0.331374	0	0.272837	0	0.240157	0	0.357208	0		3.13	3.16638
-52.16	0.200966	0	0.297104	0	0.27401	0	0.232551	0	0.398447	0	0.418816	0	0.320917	0	0.34501	0		-52.16	0.200966	0	0.297104	0	0.27401	0	0.232551	0	0.398447	0	0.418816	0	0.301996	0	0.320917	0		1.56	0.317352
-51.16	0.169564	0	0.34288	0	0.214883	0	0.286353	0	0.20174	0	0.346055	0	0.134129	0	0.173069	0		-51.16	0.169564	0	0.34288	0	0.214883	0	0.286353	0	0.20174	0	0.346055	0	0.111607	0	0.134129	0
-50.16	0.103391	0	0.194992	0	0.175184	0	0.127078	0	0.16005	0	0.20339	0	0.129945	0	0.165757	0		-50.16	0.103391	0	0.194992	0	0.175184	0	0.127078	0	0.16005	0	0.20339	0	0.0601509	0	0.129945	0
-49.16	0.0937656	0	0.183823	0	0.161805	0	0.0902247	0	0.151208	0	0.195443	0	0.158593	0	0.210824	0		-49.16	0.0937656	0	0.183823	0	0.161805	0	0.0902247	0	0.151208	0	0.195443	0	0.0989773	0	0.158593	0
-48.16	0.0940742	0	0.203751	0	0.139378	0	0.109676	0	0.188244	0	0.195591	0	0.167889	0	0.22488	0		-48.16	0.0940742	0	0.203751	0	0.139378	0	0.109676	0	0.188244	0	0.195591	0	0.122723	0	0.167889	0
-47.16	0.112428	0	0.206863	0	0.140077	0	0.104583	0	0.172763	0	0.200745	0	0.164141	0	0.227694	0		-47.16	0.112428	0	0.206863	0	0.140077	0	0.104583	0	0.172763	0	0.200745	0	0.100604	0	0.164141	0
-46.16	0.0896858	0	0.213577	0	0.120158	0	0.111227	0	0.178634	0	0.197153	0	0.161407	0	0.236678	0		-46.16	0.0896858	0	0.213577	0	0.120158	0	0.111227	0	0.178634	0	0.197153	0	0.0900565	0	0.161407	0
-45.16	0.0913399	0	0.208817	0	0.110474	0	0.112716	0	0.151332	0	0.211099	0	0.145823	0	0.212885	0		-45.16	0.0913399	0	0.208817	0	0.110474	0	0.112716	0	0.151332	0	0.211099	0	0.0811259	0	0.145823	0
-44.16	0.0949562	0	0.188904	0	0.0992439	0	0.11412	0	0.13962	0	0.196397	0	0.125918	0	0.191027	0		-44.16	0.0949562	0	0.188904	0	0.0992439	0	0.11412	0	0.13962	0	0.196397	0	0.0690178	0	0.125918	0
-43.16	0.0865517	0	0.187653	0	0.089283	0	0.115856	0	0.117878	0	0.18832	0	0.114338	0	0.168034	0		-43.16	0.0865517	0	0.187653	0	0.089283	0	0.115856	0	0.117878	0	0.18832	0	0.0492439	0	0.114338	0
-42.16	0.0940497	0	0.149765	0	0.088587	0	0.1061	0	0.108588	0	0.176989	0	0.101447	0	0.140464	0		-42.16	0.0940497	0	0.149765	0	0.088587	0	0.1061	0	0.108588	0	0.176989	0	0.0481479	0	0.101447	0
-41.16	0.0872869	0	0.139755	0	0.0818243	0	0.0952845	0	0.103833	0	0.171233	0	0.0948153	0	0.121182	0		-41.16	0.0872869	0	0.139755	0	0.0818243	0	0.0952845	0	0.103833	0	0.171233	0	0.048398	0	0.0948153	0
-40.16	0.0747839	0	0.122025	0	0.089234	0	0.0898279	0	0.0914173	0	0.169938	0	0.0922413	0	0.116335	0		-40.16	0.0747839	0	0.122025	0	0.089234	0	0.0898279	0	0.0914173	0	0.169938	0	0.0486317	0	0.0922413	0
-39.16	0.082285	0	0.108826	0	0.0982915	0	0.0791377	0	0.0997299	0	0.161936	0	0.118758	0	0.116759	0		-39.16	0.082285	0	0.108826	0	0.0982915	0	0.0791377	0	0.0997299	0	0.161936	0	0.0553116	0	0.118758	0
-38.16	0.0857245	0	0.110397	0	0.0966498	0	0.0870203	0	0.102388	0	0.167481	0	0.111421	0	0.117937	0		-38.16	0.0857245	0	0.110397	0	0.0966498	0	0.0870203	0	0.102388	0	0.167481	0	0.049837	0	0.111421	0
-37.16	0.0743902	0	0.100937	0	0.0950811	0	0.0706904	0	0.108081	0	0.163097	0	0.112354	0	0.122302	0		-37.16	0.0743902	0	0.100937	0	0.0950811	0	0.0706904	0	0.108081	0	0.163097	0	0.0721772	0	0.112354	0
-36.16	0.0998478	0	0.107254	0	0.120554	0	0.0893612	0	0.116713	0	0.164927	0	0.125975	0	0.150145	0		-36.16	0.0998478	0	0.107254	0	0.120554	0	0.0893612	0	0.116713	0	0.164927	0	0.0918255	0	0.125975	0
-35.16	0.116013	0	0.123581	0	0.128586	0	0.0942224	0	0.138078	0	0.186707	0	0.143587	0	0.166506	0		-35.16	0.116013	0	0.123581	0	0.128586	0	0.0942224	0	0.138078	0	0.186707	0	0.106615	0	0.143587	0
-34.16	0.117377	0	0.138199	0	0.110648	0	0.102776	0	0.145795	0	0.188735	0	0.134046	0	0.156568	0		-34.16	0.117377	0	0.138199	0	0.110648	0	0.102776	0	0.145795	0	0.188735	0	0.0986304	0	0.134046	0
-33.16	0.106419	0	0.118988	0	0.0896187	0	0.0929527	0	0.136204	0	0.168957	0	0.122898	0	0.14542	0		-33.16	0.106419	0	0.118988	0	0.0896187	0	0.0929527	0	0.136204	0	0.168957	0	0.095295	0	0.122898	0
-32.16	0.107362	0	0.104126	0	0.0690773	0	0.0935814	0	0.119501	0	0.145211	0	0.120554	0	0.136912	0		-32.16	0.107362	0	0.104126	0	0.0690773	0	0.0935814	0	0.119501	0	0.145211	0	0.0785925	0	0.120554	0
-31.16	0.120792	0	0.107269	0	0.074375	0	0.094906	0	0.117267	0	0.135555	0	0.118015	0	0.144443	0		-31.16	0.120792	0	0.107269	0	0.074375	0	0.094906	0	0.117267	0	0.135555	0	0.0731541	0	0.118015	0
-30.16	0.123682	0	0.104126	0	0.06782	0	0.0881096	0	0.118087	0	0.131525	0	0.109069	0	0.135116	0		-30.16	0.123682	0	0.104126	0	0.06782	0	0.0881096	0	0.118087	0	0.131525	0	0.075225	0	0.109069	0
-29.16	0.118037	0	0.0927277	0	0.0589698	0	0.0802361	0	0.119323	0	0.122721	0	0.102187	0	0.11682	0		-29.16	0.118037	0	0.0927277	0	0.0589698	0	0.0802361	0	0.119323	0	0.122721	0	0.0683432	0	0.102187	0
-28.16	0.140256	0	0.0874176	0	0.072675	0	0.0685603	0	0.116219	0	0.128614	0	0.0981369	0	0.115669	0		-28.16	0.140256	0	0.0874176	0	0.072675	0	0.0685603	0	0.116219	0	0.128614	0	0.0854721	0	0.0981369	0
-27.16	0.156879	0	0.0963287	0	0.102665	0	0.0783505	0	0.126323	0	0.139621	0	0.117701	0	0.133982	0		-27.16	0.156879	0	0.0963287	0	0.102665	0	0.0783505	0	0.126323	0	0.139621	0	0.111583	0	0.117701	0
-26.16	0.146027	0	0.125229	0	0.110093	0	0.0919335	0	0.109659	0	0.163247	0	0.102274	0	0.110667	0		-26.16	0.146027	0	0.125229	0	0.110093	0	0.0919335	0	0.109659	0	0.163247	0	0.116007	0	0.102274	0
-25.16	0.133127	0	0.105621	0	0.09672	0	0.0948541	0	0.0890567	0	0.149264	0	0.0819156	0	0.108039	0		-25.16	0.133127	0	0.105621	0	0.09672	0	0.0948541	0	0.0890567	0	0.149264	0	0.106742	0	0.0819156	0
-24.16	0.141511	0	0.108521	0	0.104798	0	0.0802149	0	0.096727	0	0.153122	0	0.0697495	0	0.114076	0		-24.16	0.141511	0	0.108521	0	0.104798	0	0.0802149	0	0.096727	0	0.153122	0	0.104646	0	0.0697495	0
-23.16	0.118302	0	0.0989838	0	0.0831305	0	0.0910791	0	0.083521	0	0.144707	0	0.063181	0	0.106882	0		-23.16	0.118302	0	0.0989838	0	0.0831305	0	0.0910791	0	0.083521	0	0.144707	0	0.0832311	0	0.063181	0
-22.16	0.0982094	0	0.064682	0	0.0614967	0	0.0581932	0	0.07761	0	0.125988	0	0.0572701	0	0.0946388	0		-22.16	0.0982094	0	0.064682	0	0.0614967	0	0.0581932	0	0.07761	0	0.125988	0	0.0644417	0	0.0572701	0
-21.16	0.0937599	0	0.0306091	0	0.0589851	0	0.0513055	0	0.0783148	0	0.121142	0	0.0696936	0	0.0957403	0		-21.16	0.0937599	0	0.0306091	0	0.0589851	0	0.0513055	0	0.0783148	0	0.121142	0	0.0487432	0	0.0696936	0
-20.16	0.0746959	0	0.0189819	0	0.0563395	0	0.0488851	0	0.0631303	0	0.114392	0	0.0591782	0	0.0836686	0		-20.16	0.0746959	0	0.0189819	0	0.0563395	0	0.0488851	0	0.0631303	0	0.114392	0	0.0253342	0	0.0591782	0
-19.16	0.044694	0	0.0271759	0	0.0638438	0	0.023345	0	0.0298797	0	0.0822306	0	0.0111877	0	0.010974	0		-19.16	0.044694	0	0.0271759	0	0.0638438	0	0.023345	0	0.0298797	0	0.0822306	0	-0.00282	0	0.0111877	0
-18.16	0.0446997	0	0.0287476	0	0.058753	0	0.0217829	0	-0.000941	0	0.0304785	0	-0.0408125	0	-0.0788221	0		-18.16	0.0446997	0	0.0287476	0	0.058753	0	0.0217829	0	-0.000941	0	0.0304785	0	-0.0371504	0	-0.0408125	0
-17.16	0.0843718	0	0.00288	0	0.0445311	0	-0.0194456	0	-0.0250067	0	-0.0337923	0	-0.0501226	0	-0.0924352	0		-17.16	0.0843718	0	0.00288	0	0.0445311	0	-0.0194456	0	-0.0250067	0	-0.0337923	0	-0.029981	0	-0.0501226	0
-16.16	0.0814693	0	-0.0201569	0	0.0485866	0	-0.0282009	0	0.00893	0	-0.0303166	0	0.0210802	0	-0.0329511	0		-16.16	0.0814693	0	-0.0201569	0	0.0485866	0	-0.0282009	0	0.00893	0	-0.0303166	0	0.0137255	0	0.0210802	0
-15.16	0.0883852	0	0.0155334	0	0.0685488	0	-0.0108095	0	0.0385244	0	0.0160814	0	0.0506857	0	0.0228231	0		-15.16	0.0883852	0	0.0155334	0	0.0685488	0	-0.0108095	0	0.0385244	0	0.0160814	0	0.0480917	0	0.0506857	0
-14.16	0.0797981	0	0.0499268	0	0.0614265	0	0.0145012	0	0.0215751	0	0.0367836	0	0.0359946	0	0.037429	0		-14.16	0.0797981	0	0.0499268	0	0.0614265	0	0.0145012	0	0.0215751	0	0.0367836	0	0.0494071	0	0.0359946	0
-13.16	0.0486854	0	0.0388947	0	0.0514168	0	-0.00479	0	0.020034	0	0.0354408	0	0.0328208	0	0.0276939	0		-13.16	0.0486854	0	0.0388947	0	0.0514168	0	-0.00479	0	0.020034	0	0.0354408	0	0.0412437	0	0.0328208	0
-12.16	0.0549262	0	0.0373383	0	0.0396979	0	-0.00439	0	0.0288227	0	0.028208	0	0.0330951	0	0.0360858	0		-12.16	0.0549262	0	0.0373383	0	0.0396979	0	-0.00439	0	0.0288227	0	0.028208	0	0.0370624	0	0.0330951	0
-11.16	0.0421181	0	0.0307007	0	0.0253182	0	-0.000172	0	0.0224116	0	0.0228158	0	0.0149653	0	0.0281184	0		-11.16	0.0421181	0	0.0307007	0	0.0253182	0	-0.000172	0	0.0224116	0	0.0228158	0	0.0303309	0	0.0149653	0
-10.16	0.0114968	0	-0.000641	0	0.0129769	0	-0.00706	0	0.0131587	0	0.00449	0	0.00414	0	0.0106562	0		-10.16	0.0114968	0	-0.000641	0	0.0129769	0	-0.00706	0	0.0131587	0	0.00449	0	0.00936	0	0.00414	0
-9.15997	-0.00171	0	-0.0298462	0	-0.000936	0	-0.0161079	0	0.00238	0	-0.00518	0	0.0032	0	0.00972	0		-9.15997	-0.00171	0	-0.0298462	0	-0.000936	0	-0.0161079	0	0.00238	0	-0.00518	0	0.00687	0	0.0032	0
-8.15997	-0.0196799	0	-0.0314178	0	-0.0172691	0	-0.00954	0	-0.018604	0	-0.0260123	0	-0.00574	0	-0.00939	0		-8.15997	-0.0196799	0	-0.0314178	0	-0.0172691	0	-0.00954	0	-0.018604	0	-0.0260123	0	-0.0169256	0	-0.00574	0
-7.15997	-0.0506736	0	-0.0298615	0	-0.0377951	0	-0.00902	0	-0.0214741	0	-0.0562659	0	-0.0269825	0	-0.0318653	0		-7.15997	-0.0506736	0	-0.0298615	0	-0.0377951	0	-0.00902	0	-0.0214741	0	-0.0562659	0	-0.0475361	0	-0.0269825	0
-6.15997	-0.0548456	0	-0.0314941	0	-0.0419672	0	-0.0259345	0	-0.0219662	0	-0.0828531	0	-0.0387967	0	-0.0260251	0		-6.15997	-0.0548456	0	-0.0314941	0	-0.0419672	0	-0.0259345	0	-0.0219662	0	-0.0828531	0	-0.0433438	0	-0.0387967	0
-5.15997	-0.0728052	0	-0.0298462	0	-0.0356958	0	-0.0340827	0	-0.0219586	0	-0.0749109	0	-0.0404217	0	-0.0424206	0		-5.15997	-0.0728052	0	-0.0298462	0	-0.0356958	0	-0.0340827	0	-0.0219586	0	-0.0749109	0	-0.0516064	0	-0.0404217	0
-4.15997	-0.0710195	0	-0.00368	0	-0.038915	0	-0.0425059	0	0.0141754	0	-0.0912527	0	-0.0569611	0	-0.0637207	0		-4.15997	-0.0710195	0	-0.00368	0	-0.038915	0	-0.0425059	0	0.0141754	0	-0.0912527	0	-0.0482178	0	-0.0569611	0
-3.15997	-0.0425998	0	-0.0118866	0	0.101291	0	-0.00843	0	0.071732	0	-0.0299121	0	0.0107579	0	-0.00577	0		-3.15997	-0.0425998	0	-0.0118866	0	0.101291	0	-0.00843	0	0.071732	0	-0.0299121	0	0.00816	0	0.0107579	0
-2.15997	-0.0659035	0	-0.0072	0	-0.0162209	0	-0.0138694	0	-0.0258814	0	-0.0917214	0	-0.0791193	0	-0.0890223	0		-2.15997	-0.0659035	0	-0.0072	0	-0.0162209	0	-0.0138694	0	-0.0258814	0	-0.0917214	0	-0.0934321	0	-0.0791193	0
-1.15997	0.0340716	0	-0.105392	0	0.0372607	0	-0.0140673	0	0.081234	0	-0.0866407	0	0.102764	0	0.228573	0		-1.15997	0.0340716	0	-0.105392	0	0.0372607	0	-0.0140673	0	0.081234	0	-0.0866407	0	0.066967	0	0.102764	0
-0.159973	-4.548	0	-0.389526	0	-4.10621	0	-2.9273	0	-1.41036	0	-3.05949	0	-1.39017	0	-1.69553	0		-0.159973	-4.548	0	-0.389526	0	-4.10621	0	-2.9273	0	-1.41036	0	-3.05949	0	-1.23737	0	-1.39017	0
0.840027	4.3738	7.80343	-0.940475	2.103	1.78113	6.03428	1.86816	7.18184	-0.0687208	6.55526	1.87443	3.23452	0.0155382	0.255329	0.190816	-1.1148		0.840027	4.3738	-3.16341	-0.940475	-9.022	1.78113	-0.943308	1.86816	2.29341	-0.0687208	3.89264	1.87443	1.70109	0.0699816	1.41858	0.0155382	-0.135495
1.84003	4.77192	10.6962	0.150299	3.61628	1.41176	6.78405	-0.280987	7.56164	0.381505	6.74423	-0.576053	3.32963	-0.215403	0.279016	-0.409663	-1.10298		1.84003	4.77192	3.43143	0.150299	-5.35836	1.41176	0.82651	-0.280987	3.212	0.381505	4.34132	-0.576053	1.93104	0.054662	1.53129	-0.215403	-0.079098
2.84003	10.2631	13.4668	2.98961	5.09194	3.55376	7.52179	0.994746	7.93703	1.08259	6.93142	-0.0994291	3.42395	-0.07174	0.302527	-0.359292	-1.09123		2.84003	10.2631	9.37312	2.98961	-1.93942	3.55376	2.50806	0.994746	4.09239	1.08259	4.77333	-0.0994291	2.1529	0.253791	1.64017	-0.07174	-0.0245844
3.84003	15.2679	16.1204	6.40085	6.5309	5.58158	8.24768	2.20428	8.30806	1.82009	7.11685	0.176419	3.51749	-0.00573	0.325863	-0.362102	-1.07958		3.84003	15.2679	14.7282	6.40085	1.25214	5.58158	4.10623	2.20428	4.93641	1.82009	5.18941	0.176419	2.36702	0.461995	1.74538	-0.00573	0.0281235
4.84003	19.6622	18.6619	9.59038	7.93408	7.45251	8.96191	3.40021	8.67477	2.46899	7.30053	0.53361	3.61026	0.0237269	0.349026	-0.373353	-1.06801		4.84003	19.6622	19.5563	9.59038	4.23238	7.45251	5.62562	3.40021	5.7458	2.46899	5.59028	0.53361	2.57372	0.62886	1.84709	0.0237269	0.0791007
5.84003	23.5428	21.096	12.4583	9.30238	9.21233	9.66467	4.52797	9.03723	3.10616	7.48249	0.789101	3.70225	0.0565269	0.372015	-0.397819	-1.05652		5.84003	23.5428	23.9112	12.4583	7.01622	9.21233	7.07059	4.52797	6.52223	3.10616	5.97661	0.789101	2.77334	0.844247	1.94543	0.0565269	0.128419
6.84003	27.0152	23.4272	15.0678	10.6366	10.8449	10.3562	5.57894	9.39547	3.73598	7.66274	1.08408	3.79349	0.127672	0.394834	-0.406447	-1.04512		6.84003	27.0152	27.8409	15.0678	9.61754	10.8449	8.44525	5.57894	7.26728	3.73598	6.34904	1.08408	2.96616	1.045	2.04054	0.127672	0.176147
7.84003	30.062	25.66	17.4244	11.9377	12.4098	11.0365	6.57272	9.74954	4.30604	7.8413	1.38209	3.88396	0.21539	0.417482	-0.410434	-1.03381		7.84003	30.062	31.3888	17.4244	12.0492	12.4098	9.75347	6.57272	7.98243	4.30604	6.7082	1.38209	3.15247	1.18506	2.13257	0.21539	0.22235
8.84003	32.8172	27.7984	19.594	13.2065	13.843	11.706	7.55597	10.0995	4.8441	8.01818	1.6665	3.97369	0.285953	0.439962	-0.413083	-1.02257		8.84003	32.8172	34.5935	19.594	14.3231	13.843	10.9989	7.55597	8.66912	4.8441	7.05465	1.6665	3.33257	1.33875	2.22164	0.285953	0.267091
9.84003	35.2867	29.8466	21.5599	14.4437	15.1328	12.3647	8.47586	10.4454	5.41209	8.19339	1.95565	4.06268	0.334717	0.462274	-0.409073	-1.01142		9.84003	35.2867	37.4899	21.5599	16.4505	15.1328	12.185	8.47586	9.32871	5.41209	7.38897	1.95565	3.50669	1.46416	2.30787	0.334717	0.310431
10.84	37.4943	31.8081	23.3819	15.6501	16.381	13.0128	9.33231	10.7873	5.9134	8.36696	2.20424	4.15092	0.373835	0.48442	-0.386053	-1.00035		10.84	37.4943	40.1094	23.3819	18.4415	16.381	13.3151	9.33231	9.96248	5.9134	7.71169	2.20424	3.67512	1.60296	2.39138	0.373835	0.352427
11.84	39.4957	33.6869	25.0323	16.8265	17.5459	13.6505	10.1476	11.1252	6.39726	8.5389	2.46946	4.23844	0.440675	0.506401	-0.364913	-0.989355		11.84	39.4957	42.48	25.0323	20.3059	17.5459	14.3921	10.1476	10.5717	6.39726	8.02332	2.46946	3.83807	1.74698	2.47228	0.440675	0.393134
12.84	41.3588	35.4862	26.5193	17.9737	18.6299	14.278	10.887	11.4591	6.84242	8.70922	2.73369	4.32523	0.506849	0.528219	-0.360857	-0.978445		12.84	41.3588	44.627	26.5193	22.0524	18.6299	15.419	10.887	11.1574	6.84242	8.32434	2.73369	3.99578	1.86371	2.55069	0.506849	0.432605
13.84	43.0415	37.2095	27.9291	19.0923	19.6376	14.8954	11.6504	11.7892	7.25148	8.87793	2.97176	4.4113	0.553404	0.549874	-0.391252	-0.967614		13.84	43.0415	46.5729	27.9291	23.6894	19.6376	16.3986	11.6504	11.7209	7.25148	8.61522	2.97176	4.14848	1.96087	2.62669	0.553404	0.47089
14.84	44.5926	38.8601	29.2412	20.1832	20.597	15.5029	12.3509	12.1155	7.63609	9.04507	3.18202	4.49666	0.605988	0.571367	-0.38742	-0.956863		14.84	44.5926	48.3382	29.2412	25.2245	20.597	17.3334	12.3509	12.2631	7.63609	8.8964	3.18202	4.29638	2.0737	2.7004	0.605988	0.508038
15.84	45.9869	40.4409	30.4702	21.2469	21.4849	16.1006	12.9654	12.4379	7.98996	9.21063	3.40802	4.58131	0.623445	0.592701	-0.405974	-0.94619		15.84	45.9869	49.941	30.4702	26.6648	21.4849	18.2259	12.9654	12.785	7.98996	9.16831	3.40802	4.43967	2.18578	2.77191	0.623445	0.544095
16.84	47.3439	41.9549	31.5685	22.2841	22.3338	16.6887	13.582	12.7566	8.45039	9.37464	3.60002	4.66527	0.663727	0.613875	-0.391876	-0.935595		16.84	47.3439	51.3978	31.5685	28.017	22.3338	19.0784	13.582	13.2876	8.45039	9.43135	3.60002	4.57855	2.31143	2.84131	0.663727	0.579106
17.84	48.5781	43.405	32.5678	23.2956	23.1172	17.2674	14.1466	13.0716	8.84422	9.5371	3.83425	4.74852	0.71637	0.634892	-0.370392	-0.925078		17.84	48.5781	52.7233	32.5678	29.2872	23.1172	19.893	14.1466	13.7719	8.84422	9.68591	3.83425	4.71321	2.42596	2.90868	0.71637	0.613113
18.84	49.692	44.7938	33.5385	24.2819	23.8514	17.8368	14.7308	13.383	9.16783	9.69804	4.04694	4.83109	0.760067	0.655752	-0.3671	-0.914637		18.84	49.692	53.9307	33.5385	30.4811	23.8514	20.6718	14.7308	14.2386	9.16783	9.93234	4.04694	4.84381	2.50582	2.97411	0.760067	0.646156
19.84	50.7705	46.1239	34.4522	25.2437	24.5396	18.3971	15.301	13.6907	9.50482	9.85746	4.22841	4.91297	0.798535	0.676457	-0.369952	-0.904273		19.84	50.7705	55.0318	34.4522	31.604	24.5396	21.4167	15.301	14.6886	9.50482	10.171	4.22841	4.97053	2.60454	3.03767	0.798535	0.678274
20.84	51.7681	47.3978	35.2822	26.1816	25.1893	18.9483	15.7913	13.9948	9.83188	10.0154	4.39729	4.99417	0.837708	0.697008	-0.361953	-0.893985		20.84	51.7681	56.0374	35.2822	32.6609	25.1893	22.1296	15.7913	15.1227	9.83188	10.4023	4.39729	5.09354	2.68628	3.09944	0.837708	0.709505
21.84	52.6604	48.618	36.0616	27.0962	25.7779	19.4907	16.2604	14.2955	10.1226	10.1718	4.56376	5.0747	0.876847	0.717405	-0.368194	-0.883771		21.84	52.6604	56.957	36.0616	33.6562	25.7779	22.8122	16.2604	15.5416	10.1226	10.6264	4.56376	5.21298	2.75629	3.1595	0.876847	0.739884
22.84	53.5377	49.7865	36.8197	27.988	26.3659	20.0244	16.7034	14.5926	10.4025	10.3268	4.72998	5.15456	0.9086	0.737651	-0.360977	-0.873633		22.84	53.5377	57.7992	36.8197	34.5944	26.3659	23.4661	16.7034	15.946	10.4025	10.8437	4.72998	5.329	2.82397	3.21791	0.9086	0.769445
23.84	54.3838	50.9057	37.478	28.8576	26.9537	20.5496	17.1631	14.8862	10.6909	10.4803	4.92121	5.23376	0.956611	0.757746	-0.343987	-0.863568		23.84	54.3838	58.5717	37.478	35.4793	26.9537	24.0929	17.1631	16.3365	10.6909	11.0545	4.92121	5.44174	2.89182	3.27475	0.956611	0.798221
24.84	55.1568	51.9777	38.1385	29.7056	27.4667	21.0663	17.6105	15.1765	10.9464	10.6324	5.11968	5.31231	0.997096	0.777691	-0.331868	-0.853578		24.84	55.1568	59.2815	38.1385	36.3146	27.4667	24.6939	17.6105	16.714	10.9464	11.2591	5.11968	5.55134	2.95629	3.33006	0.997096	0.826244
25.84	55.8959	53.0043	38.7397	30.5325	27.9427	21.5747	18.014	15.4634	11.2125	10.783	5.27064	5.3902	1.02387	0.797487	-0.3325	-0.84366		25.84	55.8959	59.9347	38.7397	37.1036	27.9427	25.2706	18.014	17.0788	11.2125	11.4577	5.27064	5.65792	3.03096	3.38392	1.02387	0.853542
26.84	56.5951	53.9876	39.3983	31.3389	28.4412	22.0749	18.3819	15.7469	11.4851	10.9323	5.40985	5.46745	1.0452	0.817136	-0.322892	-0.833814		26.84	56.5951	60.5371	39.3983	37.8497	28.4412	25.8243	18.3819	17.4317	11.4851	11.6505	5.40985	5.76161	3.11058	3.43639	1.0452	0.880145
27.84	57.2631	54.9293	39.9392	32.1252	28.9014	22.5671	18.753	16.0272	11.7514	11.0801	5.55673	5.54406	1.07129	0.836639	-0.314698	-0.824041		27.84	57.2631	61.0935	39.9392	38.5556	28.9014	26.3562	18.753	17.7731	11.7514	11.8379	5.55673	5.86253	3.19104	3.48751	1.07129	0.906081
28.84	57.8741	55.8313	40.4897	32.892	29.3445	23.0514	19.1072	16.3041	11.9822	11.2265	5.69744	5.62003	1.10287	0.855996	-0.310539	-0.814339		28.84	57.8741	61.6084	40.4897	39.2241	29.3445	26.8675	19.1072	18.1036	11.9822	12.0201	5.69744	5.96079	3.25878	3.53734	1.10287	0.931375
29.84	58.4897	56.6951	40.9779	33.6397	29.756	23.5279	19.4437	16.5779	12.2276	11.3716	5.8514	5.69537	1.13859	0.875209	-0.295994	-0.804708		29.84	58.4897	62.0861	40.9779	39.8579	29.756	27.3591	19.4437	18.4237	12.2276	12.1972	5.8514	6.0565	3.33522	3.58594	1.13859	0.956052
30.84	59.0341	57.5225	41.4894	34.3688	30.1498	23.9968	19.7918	16.8485	12.4507	11.5153	6.01744	5.77009	1.17244	0.89428	-0.275652	-0.795147		30.84	59.0341	62.53	41.4894	40.4591	30.1498	27.8322	19.7918	18.7339	12.4507	12.3695	6.01744	6.14975	3.39844	3.63334	1.17244	0.980137
31.84	59.6116	58.3149	41.9767	35.0798	30.5457	24.4581	20.1232	17.1159	12.6869	11.6576	6.16613	5.8442	1.22051	0.913208	-0.264782	-0.785657		31.84	59.6116	62.9435	41.9767	41.0301	30.5457	28.2878	20.1232	19.0345	12.6869	12.5372	6.16613	6.24066	3.4729	3.67961	1.22051	1.00365
32.84	60.1953	59.0738	42.4288	35.7731	30.9321	24.912	20.4657	17.3803	12.8959	11.7986	6.32616	5.91768	1.25794	0.931995	-0.239058	-0.776235		32.84	60.1953	63.3295	42.4288	41.5729	30.9321	28.7267	20.4657	19.3261	12.8959	12.7005	6.32616	6.3293	3.57027	3.72477	1.25794	1.02662
33.84	60.6394	59.8007	42.8658	36.4491	31.3449	25.3587	20.8029	17.6415	13.0987	11.9383	6.4455	5.99056	1.29082	0.950642	-0.225325	-0.766883		33.84	60.6394	63.6906	42.8658	42.0893	31.3449	29.1498	20.8029	19.6091	13.0987	12.8596	6.4455	6.41578	3.65424	3.76889	1.29082	1.04906
34.84	61.1278	60.4968	43.2984	37.1084	31.7224	25.7981	21.0836	17.8998	13.3059	12.0767	6.55741	6.06283	1.33786	0.96915	-0.198122	-0.757598		34.84	61.1278	64.0293	43.2984	42.581	31.7224	29.5579	21.0836	19.8837	13.3059	13.0145	6.55741	6.50018	3.74347	3.81199	1.33786	1.071
35.84	61.6003	61.1636	43.7087	37.7512	32.0589	26.2306	21.3619	18.155	13.4998	12.2137	6.69301	6.13451	1.37165	0.98752	-0.19497	-0.748382		35.84	61.6003	64.3475	43.7087	43.0499	32.0589	29.9518	21.3619	20.1505	13.4998	13.1656	6.69301	6.58257	3.81827	3.85411	1.37165	1.09245
36.84	62.0123	61.8021	44.081	38.3781	32.3585	26.656	21.6323	18.4072	13.6786	12.3495	6.82413	6.20559	1.39031	1.00575	-0.203103	-0.739233		36.84	62.0123	64.6474	44.081	43.4973	32.3585	30.3323	21.6323	20.4097	13.6786	13.313	6.82413	6.66305	3.8874	3.8953	1.39031	1.11343
37.84	62.4603	62.4137	44.4487	38.9894	32.6384	27.0747	21.9215	18.6566	13.8419	12.484	6.93397	6.27608	1.40982	1.02385	-0.202807	-0.730151		37.84	62.4603	64.9305	44.4487	43.9246	32.6384	30.7	21.9215	20.6616	13.8419	13.4567	6.93397	6.74168	3.94661	3.93559	1.40982	1.13397
38.84	62.8538	62.9995	44.7803	39.5855	32.9206	27.4866	22.1928	18.903	14.0192	12.6172	7.049	6.34599	1.42199	1.04181	-0.21172	-0.721135		38.84	62.8538	65.1984	44.7803	44.3333	32.9206	31.0555	22.1928	20.9067	14.0192	13.597	7.049	6.81854	3.98307	3.97501	1.42199	1.15406
39.84	63.2153	63.5605	45.1009	40.1667	33.192	27.8919	22.4053	19.1465	14.188	12.7492	7.13465	6.41532	1.42969	1.05964	-0.212617	-0.712186		39.84	63.2153	65.4525	45.1009	44.7244	33.192	31.3995	22.4053	21.1452	14.188	13.734	7.13465	6.8937	4.02632	4.0136	1.42969	1.17375
40.84	63.6145	64.0978	45.46	40.7335	33.4606	28.2907	22.6326	19.3873	14.351	12.88	7.21406	6.48408	1.45335	1.07734	-0.219819	-0.703301		40.84	63.6145	65.6941	45.46	45.0992	33.4606	31.7326	22.6326	21.3774	14.351	13.8679	7.21406	6.96721	4.07967	4.05138	1.45335	1.19303
41.84	63.9722	64.6125	45.7819	41.2862	33.7364	28.6831	22.8556	19.6252	14.4963	13.0095	7.30636	6.55226	1.48768	1.0949	-0.213313	-0.694482		41.84	63.9722	65.9243	45.7819	45.4586	33.7364	32.0552	22.8556	21.6035	14.4963	13.9987	7.30636	7.03915	4.14524	4.0884	1.48768	1.21192
42.84	64.3065	65.1053	46.0779	41.8252	33.9991	29.0692	23.0623	19.8604	14.6406	13.1378	7.40154	6.61988	1.50109	1.11234	-0.214649	-0.685727		42.84	64.3065	66.1441	46.0779	45.8038	33.9991	32.368	23.0623	21.8238	14.6406	14.1265	7.40154	7.10958	4.19609	4.12467	1.50109	1.23045
43.84	64.6119	65.5774	46.3881	42.3508	34.237	29.449	23.2745	20.0928	14.787	13.2649	7.48719	6.68694	1.52832	1.12964	-0.205705	-0.677036		43.84	64.6119	66.3544	46.3881	46.1355	34.237	32.6714	23.2745	22.0387	14.787	14.2516	7.48719	7.17855	4.25549	4.16022	1.52832	1.24861
44.84	64.9429	66.0295	46.6873	42.8633	34.4866	29.8228	23.4845	20.3225	14.9516	13.3908	7.58468	6.75345	1.56055	1.14682	-0.202464	-0.668408		44.84	64.9429	66.556	46.6873	46.4546	34.4866	32.9659	23.4845	22.2482	14.9516	14.374	7.58468	7.24612	4.33725	4.19509	1.56055	1.26643
45.84	65.2746	66.4625	46.9698	43.363	34.7282	30.1906	23.6743	20.5496	15.0908	13.5155	7.68671	6.8194	1.56232	1.16386	-0.203901	-0.659844		45.84	65.2746	66.7497	46.9698	46.7619	34.7282	33.2519	23.6743	22.4526	15.0908	14.4938	7.68671	7.31234	4.3866	4.22929	1.56232	1.28392
46.84	65.57	66.8772	47.2267	43.8504	34.9552	30.5525	23.8656	20.774	15.2448	13.639	7.77599	6.88481	1.60374	1.18078	-0.206924	-0.651342		46.84	65.57	66.9361	47.2267	47.0582	34.9552	33.5298	23.8656	22.6522	15.2448	14.6111	7.77599	7.37725	4.4324	4.26286	1.60374	1.30108
47.84	65.8593	67.2744	47.4862	44.3256	35.1745	30.9086	24.0814	20.9958	15.4068	13.7614	7.85558	6.94967	1.63645	1.19758	-0.198757	-0.642903		47.84	65.8593	67.1158	47.4862	47.3441	35.1745	33.8	24.0814	22.8472	15.4068	14.726	7.85558	7.44092	4.48667	4.29581	1.63645	1.31794
48.84	66.1313	67.6549	47.7854	44.789	35.3874	31.2589	24.3027	21.2151	15.5579	13.8827	7.93707	7.014	1.66064	1.21425	-0.185965	-0.634525		48.84	66.1313	67.2894	47.7854	47.6202	35.3874	34.0629	24.3027	23.0376	15.5579	14.8386	7.93707	7.50339	4.51734	4.32816	1.66064	1.3345
49.84	66.3781	68.0192	48.06	45.2408	35.5727	31.6036	24.4821	21.4317	15.6709	14.0027	8.02304	7.07779	1.67204	1.23079	-0.202304	-0.626208		49.84	66.3781	67.4574	48.06	47.8872	35.5727	34.3188	24.4821	23.2238	15.6709	14.9489	8.02304	7.56469	4.53202	4.35994	1.67204	1.35077
50.84	66.641	68.3682	48.2705	45.6815	35.788	31.9428	24.6474	21.6459	15.7911	14.1217	8.08964	7.14106	1.68908	1.24721	-0.195034	-0.617952		50.84	66.641	67.6201	48.2705	48.1456	35.788	34.568	24.6474	23.4059	15.7911	15.0572	8.08964	7.62488	4.58524	4.39117	1.68908	1.36677
51.84	66.898	68.7024	48.5096	46.1111	35.9941	32.2766	24.8142	21.8576	15.8753	14.2396	8.18384	7.2038	1.67693	1.26351	-0.210381	-0.609757		51.84	66.898	67.778	48.5096	48.3959	35.9941	34.811	24.8142	23.5841	15.8753	15.1634	8.18384	7.68399	4.61379	4.42187	1.67693	1.38249
52.84	67.1731	69.0225	48.7021	46.5301	36.1826	32.605	24.964	22.0668	15.976	14.3563	8.22903	7.26602	1.67165	1.27969	-0.206142	-0.601621		52.84	67.1731	67.9315	48.7021	48.6385	36.1826	35.0479	24.964	23.7585	15.976	15.2676	8.22903	7.74206	4.63936	4.45205	1.67165	1.39796
53.84	67.4401	69.329	48.9471	46.9387	36.378	32.9281	25.1277	22.2736	16.0894	14.4719	8.28957	7.32773	1.68003	1.29574	-0.205637	-0.593545		53.84	67.4401	68.0808	48.9471	48.874	36.378	35.279	25.1277	23.9293	16.0894	15.3699	8.28957	7.79913	4.6872	4.48174	1.68003	1.41318
54.84	67.6708	69.6227	49.158	47.3371	36.5967	33.246	25.2883	22.478	16.2192	14.5865	8.35976	7.38892	1.69888	1.31168	-0.196551	-0.585528		54.84	67.6708	68.2262	49.158	49.1027	36.5967	35.5046	25.2883	24.0965	16.2192	15.4704	8.35976	7.85524	4.73527	4.51095	1.69888	1.42816
55.84	67.8735	69.9039	49.3623	47.7256	36.7767	33.5588	25.4647	22.68	16.328	14.7	8.43838	7.44961	1.72598	1.3275	-0.21515	-0.577569		55.84	67.8735	68.3681	49.3623	49.3251	36.7767	35.725	25.4647	24.2605	16.328	15.5691	8.43838	7.91041	4.78519	4.5397	1.72598	1.44291
56.84	68.0851	70.1732	49.5681	48.1045	36.9558	33.8666	25.6311	22.8796	16.4385	14.8124	8.49777	7.5098	1.7584	1.3432	-0.205792	-0.569669		56.84	68.0851	68.5065	49.5681	49.5414	36.9558	35.9403	25.6311	24.4212	16.4385	15.6661	8.49777	7.96469	4.80767	4.568	1.7584	1.45743
57.84	68.3044	70.4312	49.7885	48.4739	37.1341	34.1695	25.7961	23.077	16.5262	14.9237	8.56061	7.56948	1.77896	1.35879	-0.196948	-0.561826		57.84	68.3044	68.6419	49.7885	49.752	37.1341	36.1509	25.7961	24.5789	16.5262	15.7615	8.56061	8.01809	4.85606	4.59587	1.77896	1.47174
58.84	68.5431	70.6782	50.0092	48.8342	37.3139	34.4674	25.9444	23.272	16.6105	15.034	8.60665	7.62868	1.79787	1.37425	-0.195939	-0.554041		58.84	68.5431	68.7743	50.0092	49.9572	37.3139	36.3568	25.9444	24.7335	16.6105	15.8553	8.60665	8.07066	4.8848	4.62332	1.79787	1.48583
59.84	68.7097	70.9149	50.2068	49.1854	37.4626	34.7606	26.072	23.4648	16.6922	15.1433	8.662	7.68738	1.80083	1.38961	-0.208756	-0.546312		59.84	68.7097	68.9039	50.2068	50.1573	37.4626	36.5584	26.072	24.8854	16.6922	15.9476	8.662	8.12242	4.90948	4.65037	1.80083	1.49973
60.84	68.8779	71.1415	50.3717	49.528	37.6033	35.0491	26.1784	23.6553	16.7729	15.2515	8.68913	7.74559	1.80499	1.40484	-0.221319	-0.53864		60.84	68.8779	69.0309	50.3717	50.3526	37.6033	36.7557	26.1784	25.0344	16.7729	16.0383	8.68913	8.1734	4.93794	4.67703	1.80499	1.51342
61.84	69.0727	71.3586	50.5416	49.862	37.7606	35.333	26.2972	23.8436	16.8817	15.3588	8.75158	7.80332	1.80934	1.41997	-0.234921	-0.531024		61.84	69.0727	69.1554	50.5416	50.5433	37.7606	36.9491	26.2972	25.1809	16.8817	16.1277	8.75158	8.22362	4.96659	4.70332	1.80934	1.52693
62.84	69.2587	71.5664	50.7021	50.1877	37.9217	35.6123	26.4187	24.0298	16.9813	15.465	8.7998	7.86058	1.81571	1.43498	-0.241835	-0.523464		62.84	69.2587	69.2775	50.7021	50.7297	37.9217	37.1386	26.4187	25.3247	16.9813	16.2157	8.7998	8.2731	4.9978	4.72923	1.81571	1.54025
63.84	69.4708	71.7655	50.872	50.5054	38.085	35.8871	26.5319	24.2137	17.0887	15.5702	8.85753	7.91736	1.83034	1.44988	-0.235407	-0.515959		63.84	69.4708	69.3975	50.872	50.9119	38.085	37.3244	26.5319	25.4662	17.0887	16.3024	8.85753	8.32189	5.03486	4.7548	1.83034	1.5534
64.84	69.642	71.9562	51.0612	50.8151	38.2284	36.1575	26.6675	24.3956	17.1995	15.6744	8.93209	7.97367	1.84091	1.46467	-0.244376	-0.508509		64.84	69.642	69.5153	51.0612	51.0902	38.2284	37.5066	26.6675	25.6052	17.1995	16.3877	8.93209	8.36998	5.07659	4.78002	1.84091	1.56637
65.84	69.8106	72.1389	51.2544	51.1171	38.3841	36.4236	26.7995	24.5753	17.2981	15.7777	8.9879	8.02951	1.84996	1.47935	-0.244994	-0.501114		65.84	69.8106	69.6311	51.2544	51.2648	38.3841	37.6855	26.7995	25.742	17.2981	16.4719	8.9879	8.41742	5.1216	4.80492	1.84996	1.57917
66.84	69.9819	72.3138	51.4584	51.4117	38.5745	36.6854	26.9374	24.7529	17.4075	15.88	9.04281	8.08489	1.8693	1.49392	-0.235206	-0.493772		66.84	69.9819	69.745	51.4584	51.4358	38.5745	37.861	26.9374	25.8766	17.4075	16.5548	9.04281	8.46421	5.17373	4.82949	1.8693	1.59182
67.84	70.1609	72.4813	51.6303	51.6988	38.7341	36.943	27.0675	24.9285	17.5165	15.9813	9.1114	8.13981	1.85934	1.50838	-0.243822	-0.486484		67.84	70.1609	69.857	51.6303	51.6034	38.7341	38.0335	27.0675	26.009	17.5165	16.6366	9.1114	8.51039	5.21425	4.85375	1.85934	1.6043
68.84	70.3156	72.6418	51.7592	51.9789	38.8433	37.1964	27.1919	25.102	17.5818	16.0816	9.16561	8.19428	1.85257	1.52273	-0.251924	-0.47925		68.84	70.3156	69.9672	51.7592	51.7678	38.8433	38.2029	27.1919	26.1394	17.5818	16.7173	9.16561	8.55596	5.22725	4.87771	1.85257	1.61664
69.84	70.491	72.7954	51.8819	52.252	38.9681	37.4458	27.2993	25.2735	17.6474	16.1811	9.20233	8.2483	1.86583	1.53698	-0.237029	-0.472068		69.84	70.491	70.0758	51.8819	51.929	38.9681	38.3694	27.2993	26.2679	17.6474	16.7968	9.20233	8.60095	5.25347	4.90138	1.86583	1.62882
70.84	70.6526	72.9426	52.0275	52.5183	39.0983	37.6912	27.424	25.443	17.7115	16.2795	9.24969	8.30186	1.85826	1.55112	-0.235159	-0.464939		70.84	70.6526	70.1827	52.0275	52.0874	39.0983	38.5331	27.424	26.3944	17.7115	16.8753	9.24969	8.64537	5.26737	4.92476	1.85826	1.64087
71.84	70.8057	73.0836	52.1709	52.778	39.248	37.9326	27.5107	25.6105	17.7874	16.3771	9.31289	8.35499	1.87499	1.56516	-0.226377	-0.457861		71.84	70.8057	70.288	52.1709	52.2428	39.248	38.6941	27.5107	26.519	17.7874	16.9528	9.31289	8.68925	5.29544	4.94787	1.87499	1.65277
72.84	70.9529	73.2186	52.3213	53.0312	39.3905	38.1702	27.6082	25.7761	17.8603	16.4737	9.35221	8.40767	1.88095	1.57909	-0.215658	-0.450836		72.84	70.9529	70.3918	52.3213	52.3956	39.3905	38.8526	27.6082	26.6419	17.8603	17.0293	9.35221	8.73259	5.3178	4.97071	1.88095	1.66454
73.84	71.074	73.3479	52.4701	53.2781	39.5103	38.4039	27.7076	25.9398	17.9307	16.5695	9.39102	8.45992	1.88927	1.59291	-0.21547	-0.443862		73.84	71.074	70.4941	52.4701	52.5458	39.5103	39.0085	27.7076	26.7631	17.9307	17.1048	9.39102	8.77542	5.33589	4.99329	1.88927	1.67618
74.84	71.1873	73.4717	52.6217	53.5189	39.6116	38.6339	27.7972	26.1016	17.9904	16.6643	9.4288	8.51173	1.89149	1.60664	-0.243867	-0.436939		74.84	71.1873	70.5949	52.6217	52.6934	39.6116	39.162	27.7972	26.8825	17.9904	17.1794	9.4288	8.81775	5.35452	5.01562	1.89149	1.68768
75.84	71.3074	73.5904	52.7412	53.7537	39.714	38.8602	27.8747	26.2614	18.0342	16.7583	9.43945	8.56312	1.88461	1.62026	-0.260835	-0.430066		75.84	71.3074	70.6944	52.7412	52.8387	39.714	39.3132	27.8747	27.0004	18.0342	17.2531	9.43945	8.85959	5.37889	5.0377	1.88461	1.69907
76.84	71.4421	73.704	52.8635	53.9826	39.8257	39.0829	27.9423	26.4195	18.1179	16.8513	9.4549	8.61408	1.89052	1.63378	-0.286479	-0.423244		76.84	71.4421	70.7925	52.8635	52.9816	39.8257	39.4621	27.9423	27.1166	18.1179	17.326	9.4549	8.90096	5.41379	5.05954	1.89052	1.71034
77.84	71.5821	73.8128	53.0091	54.2059	39.9557	39.302	28.0269	26.5757	18.2007	16.9435	9.49384	8.66461	1.90146	1.6472	-0.288207	-0.416472		77.84	71.5821	70.8892	53.0091	53.1223	39.9557	39.6089	28.0269	27.2314	18.2007	17.3979	9.49384	8.94186	5.43628	5.08116	1.90146	1.72148
78.84	71.7042	73.917	53.1514	54.4236	40.08	39.5176	28.099	26.73	18.2874	17.0348	9.5335	8.71473	1.89797	1.66052	-0.30325	-0.409749		78.84	71.7042	70.9847	53.1514	53.2609	40.08	39.7535	28.099	27.3447	18.2874	17.4691	9.5335	8.98232	5.4556	5.10254	1.89797	1.73252
79.84	71.8435	74.0168	53.2838	54.6359	40.2076	39.7297	28.1883	26.8826	18.3399	17.1253	9.58357	8.76444	1.8981	1.67374	-0.314212	-0.403075		79.84	71.8435	71.079	53.2838	53.3973	40.2076	39.8961	28.1883	27.4565	18.3399	17.5394	9.58357	9.02235	5.47395	5.12371	1.8981	1.74344
80.84	71.983	74.1123	53.3951	54.8429	40.3306	39.9384	28.2666	27.0334	18.362	17.2149	9.61141	8.81373	1.89748	1.68686	-0.341249	-0.39645		80.84	71.983	71.172	53.3951	53.5318	40.3306	40.0367	28.2666	27.5669	18.362	17.6089	9.61141	9.06195	5.48598	5.14466	1.89748	1.75425
81.84	72.0776	74.2039	53.5107	55.0448	40.4136	40.1437	28.3334	27.1825	18.4023	17.3037	9.63546	8.86261	1.8996	1.69988	-0.363491	-0.389874		81.84	72.0776	71.2638	53.5107	53.6643	40.4136	40.1755	28.3334	27.676	18.4023	17.6777	9.63546	9.10113	5.47896	5.16541	1.8996	1.76496
82.84	72.1837	74.2916	53.6135	55.2417	40.5103	40.3458	28.4136	27.3298	18.4503	17.3916	9.66041	8.91109	1.89908	1.71281	-0.374087	-0.383345		82.84	72.1837	71.3544	53.6135	53.795	40.5103	40.3123	28.4136	27.7838	18.4503	17.7457	9.66041	9.13992	5.47969	5.18595	1.89908	1.77557
83.84	72.2932	74.3756	53.7037	55.4336	40.5999	40.5446	28.5034	27.4754	18.5109	17.4787	9.6723	8.95916	1.92058	1.72564	-0.395166	-0.376865		83.84	72.2932	71.4439	53.7037	53.9238	40.5999	40.4474	28.5034	27.8903	18.5109	17.8131	9.6723	9.17832	5.48791	5.20629	1.92058	1.78607
84.84	72.4021	74.456	53.8116	55.6208	40.701	40.7402	28.5957	27.6193	18.585	17.565	9.70007	9.00684	1.921	1.73838	-0.394751	-0.370431		84.84	72.4021	71.5322	53.8116	54.0508	40.701	40.5807	28.5957	27.9955	18.585	17.8797	9.70007	9.21633	5.49809	5.22644	1.921	1.79648
85.84	72.5138	74.533	53.9209	55.8033	40.7896	40.9327	28.6948	27.7616	18.63	17.6505	9.74072	9.05412	1.91075	1.75102	-0.395158	-0.364045		85.84	72.5138	71.6195	53.9209	54.1762	40.7896	40.7124	28.6948	28.0996	18.63	17.9456	9.74072	9.25397	5.50581	5.2464	1.91075	1.80679
86.84	72.6307	74.6068	54.0419	55.9813	40.9065	41.1221	28.7768	27.9021	18.696	17.7352	9.77179	9.10102	1.92734	1.76356	-0.404508	-0.357705		86.84	72.6307	71.7057	54.0419	54.2999	40.9065	40.8423	28.7768	28.2025	18.696	18.0108	9.77179	9.29125	5.51772	5.26618	1.92734	1.81701
87.84	72.7142	74.6774	54.1514	56.1549	40.9917	41.3084	28.8647	28.0411	18.7392	17.819	9.798	9.14752	1.91024	1.77602	-0.419958	-0.351412		87.84	72.7142	71.7908	54.1514	54.4219	40.9917	40.9707	28.8647	28.3042	18.7392	18.0754	9.798	9.32818	5.5189	5.28578	1.91024	1.82714
88.84	72.7849	74.7451	54.2494	56.3241	41.0802	41.4918	28.9366	28.1784	18.7822	17.9021	9.8295	9.19363	1.91875	1.78838	-0.440748	-0.345165		88.84	72.7849	71.8748	54.2494	54.5424	41.0802	41.0975	28.9366	28.4048	18.7822	18.1394	9.8295	9.36476	5.52873	5.3052	1.91875	1.83717
89.84	72.8521	74.8099	54.3213	56.4892	41.1623	41.6722	28.9873	28.3142	18.8198	17.9844	9.85165	9.23937	1.90887	1.80064	-0.460389	-0.338963		89.84	72.8521	71.9578	54.3213	54.6614	41.1623	41.2228	28.9873	28.5043	18.8198	18.2027	9.85165	9.401	5.53714	5.32445	1.90887	1.84713
90.84	72.9277	74.872	54.39	56.6501	41.218	41.8497	29.044	28.4483	18.8541	18.066	9.86612	9.28473	1.89278	1.81282	-0.489454	-0.332807		90.84	72.9277	72.0398	54.39	54.7788	41.218	41.3466	29.044	28.6027	18.8541	18.2654	9.86612	9.43691	5.53893	5.34354	1.89278	1.85699
91.84	73.0204	74.9315	54.4421	56.8071	41.2915	42.0244	29.0804	28.5809	18.89	18.1468	9.87292	9.32971	1.87486	1.82491	-0.501436	-0.326695		91.84	73.0204	72.1208	54.4421	54.8948	41.2915	41.469	29.0804	28.7002	18.89	18.3276	9.87292	9.4725	5.54843	5.36246	1.87486	1.86678
92.84	73.1139	74.9884	54.5505	56.9601	41.3815	42.1962	29.1257	28.712	18.9415	18.2268	9.90957	9.37431	1.8629	1.8369	-0.505204	-0.320629		92.84	73.1139	72.2009	54.5505	55.0094	41.3815	41.59	29.1257	28.7966	18.9415	18.3891	9.90957	9.50778	5.56741	5.38121	1.8629	1.87648
93.84	73.1841	75.043	54.6498	57.1093	41.4634	42.3653	29.1928	28.8416	18.9825	18.306	9.91895	9.41855	1.85281	1.84881	-0.521913	-0.314606		93.84	73.1841	72.2799	54.6498	55.1226	41.4634	41.7096	29.1928	28.892	18.9825	18.4501	9.91895	9.54274	5.58687	5.39982	1.85281	1.8861
94.84	73.2652	75.0952	54.7298	57.2548	41.5527	42.5317	29.2549	28.9696	19.023	18.3845	9.93906	9.46242	1.84445	1.86063	-0.513792	-0.308628		94.84	73.2652	72.358	54.7298	55.2344	41.5527	41.8278	29.2549	28.9864	19.023	18.5105	9.93906	9.57741	5.60796	5.41827	1.84445	1.89564
95.84	73.3544	75.1452	54.8213	57.3967	41.6251	42.6954	29.325	29.0961	19.0739	18.4623	9.96014	9.50593	1.85123	1.87236	-0.513352	-0.302694		95.84	73.3544	72.4352	54.8213	55.3449	41.6251	41.9447	29.325	29.0799	19.0739	18.5704	9.96014	9.61178	5.61143	5.43656	1.85123	1.90511
96.84	73.4463	75.1931	54.9209	57.5351	41.6939	42.8565	29.4018	29.2212	19.1061	18.5394	9.98477	9.54908	1.83426	1.884	-0.540162	-0.296802		96.84	73.4463	72.5115	54.9209	55.4541	41.6939	42.0604	29.4018	29.1725	19.1061	18.6297	9.98477	9.64586	5.60901	5.45471	1.83426	1.91451
97.84	73.5392	75.239	55.0306	57.67	41.7823	43.015	29.4816	29.3448	19.1393	18.6157	9.99867	9.59187	1.83851	1.89555	-0.554113	-0.290954		97.84	73.5392	72.5868	55.0306	55.562	41.7823	42.1748	29.4816	29.2642	19.1393	18.6886	9.99867	9.67965	5.6067	5.47272	1.83851	1.92383
98.84	73.6595	75.283	55.1319	57.8016	41.8717	43.1709	29.5429	29.467	19.1734	18.6913	10.0258	9.63431	1.83975	1.90702	-0.554204	-0.285149		98.84	73.6595	72.6613	55.1319	55.6687	41.8717	42.288	29.5429	29.355	19.1734	18.7469	10.0258	9.71317	5.62614	5.49058	1.83975	1.93307
99.84	73.7725	75.3251	55.2138	57.9299	41.9619	43.3244	29.6159	29.5878	19.1934	18.7662	10.0385	9.67639	1.85126	1.91841	-0.544175	-0.279386		99.84	73.7725	72.7348	55.2138	55.7742	41.9619	42.3999	29.6159	29.4449	19.1934	18.8047	10.0385	9.74642	5.62953	5.50831	1.85126	1.94225
100.84	73.8676	75.3654	55.2822	58.055	42.0286	43.4754	29.6696	29.7071	19.2341	18.8404	10.0639	9.71812	1.84301	1.92971	-0.55907	-0.273665		100.84	73.8676	72.8075	55.2822	55.8784	42.0286	42.5107	29.6696	29.534	19.2341	18.862	10.0639	9.7794	5.6212	5.5259	1.84301	1.95136
101.84	73.9373	75.404	55.3604	58.177	42.1119	43.6239	29.7054	29.8251	19.2758	18.9139	10.0749	9.75951	1.85354	1.94092	-0.569631	-0.267986		101.84	73.9373	72.8793	55.3604	55.9815	42.1119	42.6204	29.7054	29.6222	19.2758	18.9188	10.0749	9.81212	5.6479	5.54335	1.85354	1.9604
102.84	74.0117	75.441	55.4518	58.296	42.1809	43.7701	29.7461	29.9417	19.3308	18.9867	10.1076	9.80056	1.85938	1.95205	-0.565347	-0.262348		102.84	74.0117	72.9503	55.4518	56.0834	42.1809	42.7289	29.7461	29.7096	19.3308	18.9752	10.1076	9.84458	5.6771	5.56068	1.85938	1.96937
103.84	74.1022	75.4764	55.5502	58.412	42.2405	43.9139	29.7959	30.057	19.3742	19.0588	10.119	9.84127	1.86242	1.9631	-0.562702	-0.256752		103.84	74.1022	73.0205	55.5502	56.1842	42.2405	42.8363	29.7959	29.7963	19.3742	19.0311	10.119	9.87679	5.69609	5.57787	1.86242	1.97828
104.84	74.1826	75.5103	55.6318	58.5251	42.3034	44.0554	29.8623	30.1709	19.4213	19.1302	10.1332	9.88164	1.85216	1.97407	-0.563126	-0.251197		104.84	74.1826	73.0898	55.6318	56.2839	42.3034	42.9427	29.8623	29.8821	19.4213	19.0866	10.1332	9.90875	5.70667	5.59494	1.85216	1.98712
105.84	74.2881	75.5428	55.6904	58.6355	42.3713	44.1947	29.9167	30.2835	19.4597	19.201	10.1587	9.92167	1.84995	1.98495	-0.555322	-0.245682		105.84	74.2881	73.1583	55.6904	56.3824	42.3713	43.0479	29.9167	29.9672	19.4597	19.1416	10.1587	9.94046	5.71299	5.61188	1.84995	1.9959
106.84	74.372	75.5739	55.7816	58.743	42.4419	44.3317	29.9933	30.3947	19.4919	19.2711	10.1836	9.96137	1.84138	1.99575	-0.554369	-0.240207		106.84	74.372	73.2259	55.7816	56.4799	42.4419	43.1521	29.9933	30.0515	19.4919	19.1961	10.1836	9.97194	5.72598	5.62871	1.84138	2.00462
107.84	74.4417	75.6037	55.8443	58.8479	42.5097	44.4665	30.0561	30.5047	19.5189	19.3405	10.2002	10.0007	1.8416	2.00648	-0.535871	-0.234773		107.84	74.4417	73.2928	55.8443	56.5764	42.5097	43.2553	30.0561	30.1351	19.5189	19.2502	10.2002	10.0032	5.75415	5.64541	1.8416	2.01328
108.84	74.5139	75.6323	55.9307	58.9502	42.5835	44.5991	30.1128	30.6134	19.5589	19.4093	10.2153	10.0398	1.85262	2.01712	-0.515158	-0.229378		108.84	74.5139	73.3589	55.9307	56.6717	42.5835	43.3575	30.1128	30.2179	19.5589	19.3039	10.2153	10.0342	5.77621	5.66199	1.85262	2.02188
109.84	74.6025	75.6596	55.9912	59.0499	42.633	44.7297	30.1812	30.7209	19.6099	19.4775	10.2343	10.0785	1.86095	2.02768	-0.525041	-0.224023		109.84	74.6025	73.4242	55.9912	56.7661	42.633	43.4587	30.1812	30.3	19.6099	19.3572	10.2343	10.065	5.78772	5.67846	1.86095	2.03042
110.84	74.6666	75.6858	56.0678	59.1472	42.6857	44.8581	30.2331	30.827	19.6405	19.545	10.2625	10.1169	1.8616	2.03817	-0.533829	-0.218707		110.84	74.6666	73.4888	56.0678	56.8594	42.6857	43.5589	30.2331	30.3814	19.6405	19.4101	10.2625	10.0955	5.80667	5.69481	1.8616	2.03889
111.84	74.7363	75.7109	56.1318	59.2421	42.7359	44.9844	30.2826	30.932	19.6709	19.6118	10.2822	10.155	1.86153	2.04858	-0.551953	-0.213429		111.84	74.7363	73.5526	56.1318	56.9518	42.7359	43.6581	30.2826	30.4622	19.6709	19.4625	10.2822	10.1259	5.81003	5.71104	1.86153	2.04732
112.84	74.8153	75.7349	56.21	59.3345	42.8036	45.1088	30.3426	31.0357	19.7206	19.6781	10.305	10.1928	1.86227	2.05891	-0.554963	-0.208191		112.84	74.8153	73.6157	56.21	57.0432	42.8036	43.7564	30.3426	30.5422	19.7206	19.5146	10.305	10.156	5.81015	5.72717	1.86227	2.05568
113.84	74.876	75.7579	56.2838	59.4247	42.8577	45.2311	30.3998	31.1383	19.7543	19.7437	10.3416	10.2302	1.84149	2.06916	-0.562149	-0.20299		113.84	74.876	73.678	56.2838	57.1336	42.8577	43.8538	30.3998	30.6216	19.7543	19.5663	10.3416	10.1859	5.80952	5.74319	1.84149	2.06399
114.84	74.9411	75.7799	56.3314	59.5127	42.9309	45.3514	30.4441	31.2396	19.7897	19.8087	10.3466	10.2674	1.84165	2.07934	-0.554182	-0.197828		114.84	74.9411	73.7395	56.3314	57.223	42.9309	43.9503	30.4441	30.7003	19.7897	19.6176	10.3466	10.2156	5.83359	5.7591	1.84165	2.07225
115.84	74.9781	75.801	56.4095	59.5984	42.9895	45.4699	30.5099	31.3398	19.8322	19.8731	10.352	10.3042	1.84312	2.08944	-0.558945	-0.192703		115.84	74.9781	73.8004	56.4095	57.3115	42.9895	44.0458	30.5099	30.7784	19.8322	19.6685	10.352	10.2451	5.83202	5.7749	1.84312	2.08045
116.84	75.0227	75.8212	56.4534	59.6821	43.0536	45.5864	30.5618	31.4388	19.8733	19.9369	10.378	10.3408	1.86778	2.09946	-0.54405	-0.187616		116.84	75.0227	73.8605	56.4534	57.3991	43.0536	44.1405	30.5618	30.8558	19.8733	19.719	10.378	10.2744	5.86832	5.7906	1.86778	2.0886
117.84	75.0819	75.8406	56.5392	59.7636	43.1322	45.7011	30.612	31.5366	19.902	20	10.4026	10.377	1.88798	2.10941	-0.525425	-0.182566		117.84	75.0819	73.92	56.5392	57.4857	43.1322	44.2343	30.612	30.9325	19.902	19.7691	10.4026	10.3035	5.87906	5.80619	1.88798	2.09669
118.84	75.1436	75.8591	56.599	59.8431	43.1937	45.8139	30.658	31.6333	19.9434	20.0626	10.4284	10.4129	1.89843	2.11929	-0.531383	-0.177553		118.84	75.1436	73.9787	56.599	57.5715	43.1937	44.3272	30.658	31.0087	19.9434	19.8189	10.4284	10.3324	5.87124	5.82169	1.89843	2.10473
119.84	75.2306	75.8769	56.6495	59.9207	43.2431	45.9249	30.7297	31.7289	19.9885	20.1246	10.4518	10.4485	1.91119	2.12909	-0.521822	-0.172576		119.84	75.2306	74.0368	56.6495	57.6563	43.2431	44.4192	30.7297	31.0843	19.9885	19.8684	10.4518	10.361	5.87883	5.83708	1.91119	2.11273
120.84	75.3116	75.8939	56.7185	59.9963	43.3128	46.0341	30.7923	31.8234	20.0517	20.186	10.4821	10.4839	1.93216	2.13882	-0.509373	-0.167636		120.84	75.3116	74.0942	56.7185	57.7403	43.3128	44.5105	30.7923	31.1592	20.0517	19.9174	10.4821	10.3895	5.89167	5.85237	1.93216	2.12067
121.84	75.3987	75.9102	56.8018	60.07	43.3756	46.1416	30.8722	31.9167	20.1011	20.2469	10.5224	10.5189	1.95026	2.14848	-0.494393	-0.162732		121.84	75.3987	74.1509	56.8018	57.8234	43.3756	44.6009	30.8722	31.2335	20.1011	19.9662	10.5224	10.4178	5.90002	5.86756	1.95026	2.12856
122.84	75.501	75.9258	56.8803	60.1419	43.4615	46.2473	30.925	32.009	20.1523	20.3072	10.5568	10.5537	1.97216	2.15806	-0.470938	-0.157864		122.84	75.501	74.2069	56.8803	57.9057	43.4615	44.6905	30.925	31.3073	20.1523	20.0145	10.5568	10.446	5.93987	5.88266	1.97216	2.1364
123.84	75.5642	75.9407	56.9521	60.212	43.5358	46.3514	30.9908	32.1003	20.2101	20.3669	10.6008	10.5882	1.98231	2.16758	-0.470553	-0.153031		123.84	75.5642	74.2623	56.9521	57.9871	43.5358	44.7792	30.9908	31.3804	20.2101	20.0626	10.6008	10.4739	5.95666	5.89766	1.98231	2.14419
124.84	75.6256	75.955	57.0221	60.2804	43.6041	46.4538	31.0698	32.1904	20.2514	20.426	10.6317	10.6223	1.99083	2.17702	-0.473282	-0.148234		124.84	75.6256	74.317	57.0221	58.0676	43.6041	44.8672	31.0698	31.453	20.2514	20.1103	10.6317	10.5016	5.98666	5.91257	1.99083	2.15194
125.84	75.6764	75.9687	57.0908	60.347	43.6499	46.5545	31.1283	32.2795	20.2939	20.4846	10.6755	10.6562	1.98411	2.18639	-0.482884	-0.143472		125.84	75.6764	74.3712	57.0908	58.1474	43.6499	44.9544	31.1283	31.5251	20.2939	20.1576	10.6755	10.5292	5.98973	5.92738	1.98411	2.15964
126.84	75.7383	75.9818	57.1595	60.4121	43.7003	46.6536	31.1709	32.3676	20.3222	20.5426	10.6992	10.6898	1.98671	2.1957	-0.480983	-0.138744		126.84	75.7383	74.4246	57.1595	58.2263	43.7003	45.0408	31.1709	31.5965	20.3222	20.2047	10.6992	10.5566	6.00991	5.9421	1.98671	2.16729
127.84	75.7805	75.9944	57.2148	60.4754	43.7293	46.7511	31.2208	32.4546	20.3434	20.6001	10.699	10.7232	1.99329	2.20493	-0.50871	-0.134052		127.84	75.7805	74.4775	57.2148	58.3044	43.7293	45.1265	31.2208	31.6674	20.3434	20.2514	10.699	10.5838	6.0396	5.95673	1.99329	2.17489
128.84	75.8321	76.0064	57.2611	60.5373	43.8021	46.8471	31.2605	32.5407	20.3874	20.6571	10.7193	10.7562	2.02876	2.21409	-0.503784	-0.129393		128.84	75.8321	74.5297	57.2611	58.3817	43.8021	45.2114	31.2605	31.7378	20.3874	20.2978	10.7193	10.6108	6.06523	5.97127	2.02876	2.18245
129.84	75.8886	76.018	57.308	60.5975	43.8687	46.9415	31.3048	32.6257	20.4148	20.7135	10.7444	10.789	2.03318	2.22319	-0.48304	-0.124769		129.84	75.8886	74.5813	57.308	58.4582	43.8687	45.2955	31.3048	31.8076	20.4148	20.3438	10.7444	10.6377	6.06332	5.98572	2.03318	2.18996
130.84	75.9377	76.029	57.3702	60.6563	43.9179	47.0344	31.3503	32.7098	20.4811	20.7694	10.771	10.8216	2.04078	2.23222	-0.480827	-0.120178		130.84	75.9377	74.6323	57.3702	58.534	43.9179	45.3789	31.3503	31.8769	20.4811	20.3896	10.771	10.6644	6.06084	6.00009	2.04078	2.19743
131.84	75.9794	76.0396	57.4487	60.7136	43.9677	47.1258	31.4157	32.7928	20.5331	20.8247	10.8236	10.8538	2.0358	2.24118	-0.487381	-0.115621		131.84	75.9794	74.6827	57.4487	58.6089	43.9677	45.4616	31.4157	31.9457	20.5331	20.435	10.8236	10.6909	6.07062	6.01436	2.0358	2.20486
132.84	76.0329	76.0497	57.4912	60.7695	44.0228	47.2157	31.4702	32.8749	20.5785	20.8796	10.8602	10.8858	2.0324	2.25008	-0.484143	-0.111097		132.84	76.0329	74.7326	57.4912	58.6831	44.0228	45.5435	31.4702	32.0139	20.5785	20.4802	10.8602	10.7173	6.08808	6.02855	2.0324	2.21224
133.84	76.1124	76.0594	57.5701	60.824	44.0713	47.3042	31.5389	32.9561	20.6105	20.9339	10.8933	10.9175	2.04797	2.2589	-0.476768	-0.106606		133.84	76.1124	74.7818	57.5701	58.7566	44.0713	45.6248	31.5389	32.0816	20.6105	20.525	10.8933	10.7434	6.11881	6.04265	2.04797	2.21957
134.84	76.189	76.0687	57.6366	60.8772	44.1426	47.3913	31.6108	33.0363	20.6514	20.9877	10.9412	10.9489	2.08028	2.26767	-0.472196	-0.102148		134.84	76.189	74.8305	57.6366	58.8293	44.1426	45.7053	31.6108	32.1488	20.6514	20.5695	10.9412	10.7695	6.15776	6.05667	2.08028	2.22687
135.84	76.2357	76.0776	57.7002	60.929	44.2044	47.477	31.6769	33.1156	20.6635	21.041	10.9674	10.9801	2.09439	2.27636	-0.489334	-0.0977229		135.84	76.2357	74.8786	57.7002	58.9013	44.2044	45.7851	31.6769	32.2155	20.6635	20.6137	10.9674	10.7953	6.17999	6.0706	2.09439	2.23412
136.84	76.2728	76.0861	57.7315	60.9796	44.2659	47.5613	31.7202	33.1939	20.712	21.0938	10.9931	11.0111	2.12012	2.285	-0.472977	-0.0933299		136.84	76.2728	74.9261	57.7315	58.9725	44.2659	45.8643	31.7202	32.2818	20.712	20.6577	10.9931	10.821	6.21838	6.08446	2.12012	2.24132
137.84	76.3009	76.0943	57.7888	61.0288	44.322	47.6442	31.782	33.2714	20.7516	21.1461	11.0238	11.0417	2.14145	2.29357	-0.455152	-0.088969		137.84	76.3009	74.9731	57.7888	59.043	44.322	45.9427	31.782	32.3475	20.7516	20.7013	11.0238	10.8466	6.25487	6.09822	2.14145	2.24849
138.84	76.3508	76.1021	57.8573	61.0769	44.3832	47.7259	31.822	33.3479	20.7822	21.1979	11.0522	11.0722	2.16074	2.30207	-0.424541	-0.08464		138.84	76.3508	75.0196	57.8573	59.1128	44.3832	46.0205	31.822	32.4127	20.7822	20.7447	11.0522	10.8719	6.27721	6.11191	2.16074	2.25562
139.84	76.4041	76.1096	57.9194	61.1238	44.417	47.8062	31.8746	33.4236	20.812	21.2493	11.0852	11.1023	2.15295	2.31051	-0.430305	-0.0803426		139.84	76.4041	75.0655	57.9194	59.1819	44.417	46.0976	31.8746	32.4774	20.812	20.7877	11.0852	10.8972	6.28753	6.12552	2.15295	2.2627
140.84	76.438	76.1168	57.9502	61.1695	44.4541	47.8852	31.9273	33.4983	20.8595	21.3001	11.0953	11.1323	2.16098	2.31889	-0.42555	-0.0760767		140.84	76.438	75.1108	57.9502	59.2503	44.4541	46.174	31.9273	32.5417	20.8595	20.8305	11.0953	10.9222	6.30527	6.13905	2.16098	2.26974
141.84	76.4786	76.1237	58.0076	61.214	44.4945	47.9629	31.9947	33.5722	20.8918	21.3505	11.0975	11.1619	2.15747	2.32721	-0.412979	-0.0718419		141.84	76.4786	75.1557	58.0076	59.318	44.4945	46.2498	31.9947	32.6055	20.8918	20.873	11.0975	10.9471	6.30174	6.15249	2.15747	2.27675
142.84	76.5153	76.1302	58.0483	61.2575	44.5537	48.0394	32.0402	33.6453	20.9223	21.4004	11.1305	11.1914	2.1656	2.33546	-0.413361	-0.0676381		142.84	76.5153	75.2	58.0483	59.3851	44.5537	46.3249	32.0402	32.6688	20.9223	20.9152	11.1305	10.9719	6.31964	6.16586	2.1656	2.28371
143.84	76.5627	76.1365	58.0991	61.2998	44.6048	48.1147	32.0905	33.7175	20.978	21.4498	11.15	11.2205	2.17177	2.34365	-0.405322	-0.063465		143.84	76.5627	75.2438	58.0991	59.4514	44.6048	46.3994	32.0905	32.7316	20.978	20.9572	11.15	10.9965	6.34533	6.17916	2.17177	2.29063
144.84	76.598	76.1426	58.158	61.3412	44.6566	48.1887	32.1366	33.7888	21.031	21.4988	11.1752	11.2495	2.17396	2.35178	-0.409368	-0.0593224		144.84	76.598	75.287	58.158	59.5171	44.6566	46.4733	32.1366	32.794	21.031	20.9989	11.1752	11.021	6.37059	6.19237	2.17396	2.29752
145.84	76.6295	76.1484	58.1905	61.3814	44.6959	48.2616	32.1752	33.8594	21.0721	21.5473	11.1977	11.2782	2.15451	2.35985	-0.410782	-0.0552101		145.84	76.6295	75.3298	58.1905	59.5821	44.6959	46.5465	32.1752	32.856	21.0721	21.0403	11.1977	11.0453	6.37074	6.20551	2.15451	2.30436
146.84	76.6487	76.1539	58.2198	61.4207	44.7484	48.3333	32.208	33.9291	21.1123	21.5953	11.2181	11.3066	2.15606	2.36787	-0.401103	-0.0511279		146.84	76.6487	75.3721	58.2198	59.6465	44.7484	46.6191	32.208	32.9174	21.1123	21.0814	11.2181	11.0695	6.37221	6.21857	2.15606	2.31117
147.84	76.6759	76.1592	58.2627	61.459	44.8161	48.4039	32.2415	33.998	21.1311	21.6429	11.2359	11.3349	2.15334	2.37582	-0.412109	-0.0470755		147.84	76.6759	75.4139	58.2627	59.7102	44.8161	46.6911	32.2415	32.9785	21.1311	21.1223	11.2359	11.0935	6.3894	6.23156	2.15334	2.31794
148.84	76.6775	76.1643	58.2904	61.4964	44.8404	48.4733	32.2651	34.0661	21.145	21.6901	11.244	11.3629	2.16219	2.38371	-0.414886	-0.0430527		148.84	76.6775	75.4552	58.2904	59.7733	44.8404	46.7625	32.2651	33.0391	21.145	21.1629	11.244	11.1174	6.37203	6.24447	2.16219	2.32467
149.84	76.6807	76.1691	58.3116	61.5328	44.8616	48.5416	32.3041	34.1334	21.1556	21.7368	11.2302	11.3906	2.14849	2.39154	-0.418751	-0.0390593		149.84	76.6807	75.496	58.3116	59.8357	44.8616	46.8332	32.3041	33.0992	21.1556	21.2032	11.2302	11.1411	6.35652	6.25731	2.14849	2.33136
150.84	76.6935	76.1738	58.3412	61.5684	44.886	48.6088	32.3515	34.1999	21.1805	21.783	11.2211	11.4182	2.16176	2.39932	-0.413359	-0.0350951		150.84	76.6935	75.5363	58.3412	59.8975	44.886	46.9034	32.3515	33.1589	21.1805	21.2433	11.2211	11.1647	6.38808	6.27008	2.16176	2.33802
151.84	76.6983	76.1782	58.3948	61.603	44.9183	48.6749	32.3861	34.2657	21.2147	21.8289	11.241	11.4455	2.16517	2.40703	-0.420109	-0.0311599		151.84	76.6983	75.5762	58.3948	59.9587	44.9183	46.973	32.3861	33.2182	21.2147	21.2831	11.241	11.1882	6.41093	6.28277	2.16517	2.34464
152.84	76.7191	76.1825	58.4092	61.6368	44.959	48.74	32.4174	34.3306	21.2725	21.8743	11.2474	11.4725	2.19355	2.41469	-0.409312	-0.0272534		152.84	76.7191	75.6156	58.4092	60.0193	44.959	47.042	32.4174	33.277	21.2725	21.3227	11.2474	11.2115	6.43081	6.2954	2.19355	2.35122
153.84	76.7559	76.1866	58.4487	61.6697	45.007	48.804	32.4794	34.3949	21.3034	21.9193	11.2785	11.4994	2.21466	2.42229	-0.391721	-0.0233755		153.84	76.7559	75.6545	58.4487	60.0793	45.007	47.1104	32.4794	33.3355	21.3034	21.362	11.2785	11.2347	6.47808	6.30795	2.21466	2.35777
154.84	76.7963	76.1905	58.4815	61.7018	45.0574	48.867	32.5091	34.4584	21.3335	21.9638	11.3074	11.526	2.2315	2.42984	-0.37957	-0.019526		154.84	76.7963	75.693	58.4815	60.1387	45.0574	47.1782	32.5091	33.3935	21.3335	21.4011	11.3074	11.2577	6.50007	6.32042	2.2315	2.36428
155.84	76.8279	76.1943	58.5287	61.7332	45.0907	48.929	32.5453	34.5211	21.3507	22.0079	11.3237	11.5524	2.23423	2.43733	-0.390117	-0.0157045		155.84	76.8279	75.731	58.5287	60.1974	45.0907	47.2455	32.5453	33.4511	21.3507	21.4399	11.3237	11.2806	6.5207	6.33283	2.23423	2.37075
156.84	76.8573	76.1979	58.5517	61.7637	45.1312	48.99	32.5916	34.5831	21.3662	22.0517	11.338	11.5786	2.21693	2.44476	-0.387882	-0.0119111		156.84	76.8573	75.7686	58.5517	60.2556	45.1312	47.3122	32.5916	33.5082	21.3662	21.4785	11.338	11.3034	6.52481	6.34517	2.21693	2.37719
157.84	76.8784	76.2013	58.5467	61.7935	45.1592	49.05	32.6374	34.6444	21.4031	22.095	11.3529	11.6046	2.22457	2.45214	-0.398204	-0.00815		157.84	76.8784	75.8058	58.5467	60.3132	45.1592	47.3783	32.6374	33.565	21.4031	21.5168	11.3529	11.326	6.51378	6.35744	2.22457	2.38359
158.84	76.8978	76.2046	58.5616	61.8225	45.1913	49.109	32.6769	34.705	21.4342	22.1379	11.3654	11.6304	2.23741	2.45947	-0.39835	-0.00441		158.84	76.8978	75.8425	58.5616	60.3702	45.1913	47.4439	32.6769	33.6214	21.4342	21.5549	11.3654	11.3485	6.5238	6.36964	2.23741	2.38996
159.84	76.9162	76.2078	58.5845	61.8509	45.2263	49.1671	32.7074	34.7649	21.471	22.1804	11.3865	11.6559	2.2236	2.46673	-0.389341	-0.000696		159.84	76.9162	75.8788	58.5845	60.4267	45.2263	47.5089	32.7074	33.6773	21.471	21.5927	11.3865	11.3709	6.53281	6.38177	2.2236	2.39629
160.84	76.9385	76.2108	58.6104	61.8785	45.2585	49.2243	32.7522	34.8241	21.5105	22.2225	11.403	11.6812	2.22728	2.47395	-0.397068	0.00299		160.84	76.9385	75.9147	58.6104	60.4826	45.2585	47.5734	32.7522	33.7329	21.5105	21.6303	11.403	11.3931	6.53328	6.39384	2.22728	2.40259
161.84	76.949	76.2137	58.6416	61.9054	45.2966	49.2805	32.7745	34.8826	21.5241	22.2642	11.4135	11.7064	2.23618	2.48111	-0.401454	0.00664		161.84	76.949	75.9501	58.6416	60.5379	45.2966	47.6373	32.7745	33.7881	21.5241	21.6677	11.4135	11.4153	6.54053	6.40584	2.23618	2.40886
162.84	76.9542	76.2165	58.6612	61.9317	45.323	49.3359	32.8002	34.9404	21.5341	22.3055	11.4178	11.7313	2.19856	2.48822	-0.419143	0.0102746		162.84	76.9542	75.9851	58.6612	60.5927	45.323	47.7007	32.8002	33.8428	21.5341	21.7049	11.4178	11.4372	6.53041	6.41777	2.19856	2.41509
163.84	76.9428	76.2191	58.6596	61.9573	45.3346	49.3903	32.823	34.9975	21.5357	22.3464	11.4065	11.756	2.18682	2.49527	-0.457053	0.0138782		163.84	76.9428	76.0198	58.6596	60.6469	45.3346	47.7635	32.823	33.8972	21.5357	21.7418	11.4065	11.4591	6.53227	6.42963	2.18682	2.42128
164.84	76.949	76.2217	58.6431	61.9822	45.3701	49.4439	32.848	35.054	21.5518	22.3869	11.4115	11.7805	2.17719	2.50227	-0.471766	0.0174554		164.84	76.949	76.054	58.6431	60.7006	45.3701	47.8259	32.848	33.9512	21.5518	21.7784	11.4115	11.4808	6.5207	6.44143	2.17719	2.42745
165.84	76.9506	76.2241	58.6514	62.0066	45.4108	49.4966	32.876	35.1098	21.5771	22.4271	11.4213	11.8048	2.15676	2.50922	-0.507023	0.0210065		165.84	76.9506	76.0878	58.6514	60.7537	45.4108	47.8877	32.876	34.0048	21.5771	21.8149	11.4213	11.5024	6.52488	6.45316	2.15676	2.43357
166.84	76.9617	76.2265	58.6712	62.0303	45.4614	49.5485	32.9004	35.165	21.6189	22.4669	11.4284	11.8289	2.16887	2.51612	-0.506175	0.0245317		166.84	76.9617	76.1212	58.6712	60.8064	45.4614	47.949	32.9004	34.058	21.6189	21.8511	11.4284	11.5239	6.5569	6.46483	2.16887	2.43967
167.84	76.993	76.2287	58.7151	62.0535	45.5059	49.5995	32.9455	35.2195	21.6727	22.5063	11.4616	11.8528	2.1723	2.52297	-0.528671	0.0280311		167.84	76.993	76.1543	58.7151	60.8584	45.5059	48.0098	32.9455	34.1109	21.6727	21.887	11.4616	11.5453	6.56972	6.47643	2.1723	2.44573
168.84	77.0072	76.2308	58.7593	62.0761	45.5296	49.6497	32.989	35.2734	21.7249	22.5453	11.4927	11.8765	2.16552	2.52976	-0.527561	0.0315049		168.84	77.0072	76.1869	58.7593	60.91	45.5296	48.0701	32.989	34.1634	21.7249	21.9228	11.4927	11.5665	6.58598	6.48797	2.16552	2.45176
169.84	77.0275	76.2329	58.7908	62.0981	45.5584	49.6991	33.0374	35.3267	21.7336	22.584	11.5145	11.9	2.16254	2.53651	-0.548521	0.0349533		169.84	77.0275	76.2192	58.7908	60.961	45.5584	48.1298	33.0374	34.2155	21.7336	21.9583	11.5145	11.5876	6.5912	6.49945	2.16254	2.45776
170.84	77.0341	76.2348	58.8198	62.1195	45.5958	49.7478	33.075	35.3793	21.7432	22.6223	11.5212	11.9233	2.1725	2.5432	-0.577694	0.0383765		170.84	77.0341	76.2511	58.8198	61.0116	45.5958	48.1891	33.075	34.2672	21.7432	21.9937	11.5212	11.6086	6.58156	6.51086	2.1725	2.46373
171.84	77.0371	76.2367	58.856	62.1405	45.6281	49.7956	33.1127	35.4314	21.7339	22.6602	11.527	11.9464	2.18437	2.54985	-0.608335	0.0417747		171.84	77.0371	76.2826	58.856	61.0616	45.6281	48.2479	33.1127	34.3186	21.7339	22.0287	11.527	11.6294	6.57865	6.52221	2.18437	2.46966
172.84	77.0229	76.2385	58.8784	62.1609	45.6449	49.8427	33.1369	35.4828	21.7275	22.6978	11.5033	11.9694	2.16842	2.55644	-0.663661	0.045148		172.84	77.0229	76.3138	58.8784	61.1111	45.6449	48.3062	33.1369	34.3696	21.7275	22.0636	11.5033	11.6502	6.54442	6.53349	2.16842	2.47556
173.84	77.0057	76.2403	58.8623	62.1808	45.6459	49.889	33.1374	35.5337	21.7191	22.735	11.472	11.9921	2.12021	2.56299	-0.724519	0.0484967		173.84	77.0057	76.3446	58.8623	61.1602	45.6459	48.364	33.1374	34.4202	21.7191	22.0983	11.472	11.6708	6.50668	6.54472	2.12021	2.48143
174.84	76.99	76.2419	58.8506	62.2002	45.6546	49.9345	33.1319	35.5839	21.7368	22.7719	11.4455	12.0147	2.09071	2.56949	-0.764098	0.0518209		174.84	76.99	76.375	58.8506	61.2087	45.6546	48.4213	33.1319	34.4705	21.7368	22.1327	11.4455	11.6913	6.4818	6.55588	2.09071	2.48727
175.84	76.9921	76.2435	58.8607	62.2191	45.6455	49.9794	33.1511	35.6336	21.7474	22.8084	11.4421	12.037	2.05588	2.57594	-0.787538	0.0551208		175.84	76.9921	76.4051	58.8607	61.2568	45.6455	48.4782	33.1511	34.5205	21.7474	22.1669	11.4421	11.7117	6.4514	6.56698	2.05588	2.49308
176.84	76.9651	76.245	58.8588	62.2376	45.6198	50.0235	33.1569	35.6826	21.7267	22.8446	11.4183	12.0592	1.99853	2.58234	-0.842683	0.0583966		176.84	76.9651	76.4348	58.8588	61.3044	45.6198	48.5345	33.1569	34.57	21.7267	22.201	11.4183	11.732	6.39633	6.57802	1.99853	2.49885
177.84	76.9031	76.2465	58.8197	62.2556	45.5659	50.0669	33.1337	35.7312	21.6725	22.8805	11.3821	12.0812	1.92517	2.58869	-0.910116	0.0616485		177.84	76.9031	76.4642	58.8197	61.3515	45.5659	48.5904	33.1337	34.6193	21.6725	22.2348	11.3821	11.7521	6.33077	6.589	1.92517	2.5046
178.84	76.8345	76.2479	58.7784	62.2732	45.5102	50.1096	33.0828	35.7791	21.661	22.916	11.3325	12.103	1.884	2.595	-0.990729	0.0648765		178.84	76.8345	76.4932	58.7784	61.3981	45.5102	48.6459	33.0828	34.6682	21.661	22.2684	11.3325	11.7722	6.27476	6.59992	1.884	2.51031
179.84	91.1729	76.2492	58.7315	62.2903	49.8625	50.1517	32.2877	35.8265	22.9789	22.9512	10.1267	12.1246	2.55946	2.60126	-0.33161	0.068081		179.84	91.1729	76.5219	58.7315	61.4443	49.8625	48.7008	32.2877	34.7167	22.9789	22.3017	10.1267	11.7921	7.23828	6.61078	2.55946	2.516
180.84	66.8056	70.5467	64.4	62.307	43.2174	44.4935	34.379	28.7478	20.8762	16.4634	11.9966	8.92351	0.128832	2.35239	-3.13309	1.18739		180.84	66.8056	84.5678	64.4	61.49	43.2174	50.439	34.379	32.6059	20.8762	18.5167	11.9966	10.1396	4.93553	5.20774	0.128832	2.65818
181.84	82.2805	70.0408	55.9937	59.7981	49.5935	44.1745	34.4713	28.5417	23.8747	16.3454	12.2208	8.85953	3.11086	2.33552	0.164172	1.17888		181.84	82.2805	83.1615	55.9937	69.3588	49.5935	49.5494	34.4713	32.0098	23.8747	18.1779	12.2208	9.9502	7.6145	5.11121	3.11086	2.6088
182.84	82.8061	69.5386	64.2649	59.3693	49.4114	43.8578	36.337	28.3371	23.7495	16.2282	13.4019	8.79601	3.48417	2.31878	0.658731	1.17043		182.84	82.8061	81.8039	64.2649	68.174	49.4114	48.6914	36.337	31.435	23.7495	17.8512	13.4019	9.76763	7.90783	5.01816	3.48417	2.56119
183.84	82.403	69.04	63.8136	58.9436	48.7354	43.5433	35.9281	28.1339	23.2695	16.1118	13.3494	8.73294	3.39942	2.30215	0.680629	1.16203		183.84	82.403	80.4931	63.8136	67.0308	48.7354	47.8636	35.9281	30.8807	23.2695	17.5362	13.3494	9.59161	7.71371	4.92844	3.39942	2.5153
184.84	81.6896	68.545	62.9963	58.521	47.9322	43.2311	35.2369	27.9322	22.7057	15.9963	12.982	8.67032	3.26855	2.28565	0.603571	1.1537		184.84	81.6896	79.2272	62.9963	65.9273	47.9322	47.0648	35.2369	30.3461	22.7057	17.2324	12.982	9.42188	7.50306	4.84192	3.26855	2.47103
185.84	80.8	68.0535	62.1941	58.1014	47.0968	42.9211	34.5596	27.7319	22.1625	15.8816	12.6578	8.60815	3.13742	2.26926	0.542751	1.14543		185.84	80.8	78.0042	62.1941	64.862	47.0968	46.2937	34.5596	29.8303	22.1625	16.9393	12.6578	9.25817	7.2606	4.75846	3.13742	2.42834
186.84	79.8506	67.5656	61.2382	57.6848	46.2698	42.6134	33.8665	27.533	21.6718	15.7677	12.2959	8.54643	2.97336	2.25299	0.456743	1.13722		186.84	79.8506	76.8225	61.2382	63.8333	46.2698	45.5492	33.8665	29.3326	21.6718	16.6564	12.2959	9.10024	7.02771	4.67794	2.97336	2.38715
187.84	78.8893	67.0811	60.287	57.2712	45.4849	42.3078	33.2496	27.3356	21.2091	15.6547	11.9356	8.48515	2.86371	2.23683	0.381245	1.12906		187.84	78.8893	75.6802	60.287	62.8396	45.4849	44.8302	33.2496	28.8521	21.2091	16.3833	11.9356	8.94783	6.83776	4.60022	2.86371	2.3474
188.84	77.916	66.6001	59.4346	56.8605	44.732	42.0045	32.6823	27.1396	20.7445	15.5424	11.6652	8.42431	2.77804	2.22079	0.336912	1.12097		188.84	77.916	74.5758	59.4346	61.8795	44.732	44.1357	32.6823	28.3882	20.7445	16.1197	11.6652	8.80073	6.6821	4.52521	2.77804	2.30903
189.84	76.9476	66.1226	58.539	56.4528	44.0534	41.7033	32.0722	26.945	20.3842	15.431	11.4519	8.36391	2.71727	2.20487	0.306991	1.11293		189.84	76.9476	73.5077	58.539	60.9516	44.0534	43.4646	32.0722	27.9402	20.3842	15.8651	11.4519	8.65871	6.54436	4.45277	2.71727	2.27198
190.84	75.9871	65.6485	57.7269	56.0481	43.353	41.4043	31.5155	26.7518	19.9787	15.3204	11.197	8.30394	2.65449	2.18906	0.270306	1.10495		190.84	75.9871	72.4745	57.7269	60.0546	43.353	42.816	31.5155	27.5075	19.9787	15.6192	11.197	8.52156	6.39018	4.38282	2.65449	2.2362
191.84	75.039	65.1778	56.8773	55.6462	42.6382	41.1074	30.9819	26.56	19.6	15.2105	10.9388	8.2444	2.57332	2.17336	0.225143	1.09703		191.84	75.039	71.4746	56.8773	59.1871	42.6382	42.1889	30.9819	27.0893	19.6	15.3816	10.9388	8.38909	6.23088	4.31523	2.57332	2.20163
192.84	74.0756	64.7104	56.0666	55.2472	42.0116	40.8127	30.4488	26.3696	19.2804	15.1014	10.704	8.18528	2.49519	2.15778	0.184907	1.08916		192.84	74.0756	70.5068	56.0666	58.3481	42.0116	41.5825	30.4488	26.6851	19.2804	15.1519	10.704	8.26108	6.08244	4.24993	2.49519	2.16823
193.84	73.1281	64.2464	55.2593	54.8511	41.4331	40.52	29.9784	26.1805	18.934	14.9932	10.5048	8.12659	2.39879	2.14231	0.147019	1.08135		193.84	73.1281	69.5696	55.2593	57.5363	41.4331	40.9958	29.9784	26.2944	18.934	14.9299	10.5048	8.13737	5.97315	4.1868	2.39879	2.13595
194.84	72.2593	63.7858	54.4705	54.4578	40.785	40.2295	29.5086	25.9928	18.5937	14.8857	10.304	8.06832	2.3284	2.12695	0.113813	1.0736		194.84	72.2593	68.6619	54.4705	56.7506	40.785	40.4282	29.5086	25.9165	18.5937	14.7151	10.304	8.01778	5.84338	4.12577	2.3284	2.10474
195.84	71.3678	63.3284	53.7023	54.0673	40.1759	39.941	29.059	25.8064	18.3071	14.7789	10.118	8.01047	2.26879	2.1117	0.0757036	1.0659		195.84	71.3678	67.7825	53.7023	55.99	40.1759	39.8787	29.059	25.551	18.3071	14.5074	10.118	7.90213	5.71541	4.06674	2.26879	2.07455
196.84	70.4656	62.8744	52.9412	53.6796	39.571	39.6546	28.6342	25.6214	18.0299	14.673	9.9178	7.95304	2.20082	2.09656	0.0488319	1.05826		196.84	70.4656	66.9301	52.9412	55.2533	39.571	39.3468	28.6342	25.1973	18.0299	14.3064	9.9178	7.79026	5.58698	4.00964	2.20082	2.04535
197.84	69.6018	62.4235	52.2545	53.2947	39.0276	39.3703	28.1952	25.4377	17.7392	14.5678	9.73538	7.89601	2.12233	2.08152	0.00658	1.05067		197.84	69.6018	66.1037	52.2545	54.5397	39.0276	38.8316	28.1952	24.8549	17.7392	14.1119	9.73538	7.68202	5.47599	3.95438	2.12233	2.0171
198.84	68.7856	61.9759	51.599	52.9126	38.5109	39.088	27.7647	25.2553	17.4521	14.4633	9.54392	7.8394	2.07403	2.0666	-0.0304737	1.04314		198.84	68.7856	65.3023	51.599	53.8481	38.5109	38.3324	27.7647	24.5234	17.4521	13.9235	9.54392	7.57726	5.36862	3.90089	2.07403	1.98975
199.84	68.0155	61.5316	50.9359	52.5332	38.01	38.8078	27.3765	25.0742	17.162	14.3596	9.36623	7.78319	2.01273	2.05178	-0.0530205	1.03566		199.84	68.0155	64.5248	50.9359	53.1778	38.01	37.8486	27.3765	24.2024	17.162	13.7411	9.36623	7.47583	5.24999	3.8491	2.01273	1.96327
200.84	67.2131	61.0904	50.2858	52.1565	37.5197	38.5295	27.0157	24.8944	16.8977	14.2566	9.21563	7.72738	1.95122	2.03707	-0.0718813	1.02823		200.84	67.2131	63.7703	50.2858	52.5277	37.5197	37.3797	27.0157	23.8914	16.8977	13.5644	9.21563	7.3776	5.16706	3.79893	1.95122	1.93762
201.84	66.4285	60.6523	49.6498	51.7826	37.0308	38.2532	26.6678	24.7159	16.6591	14.1544	9.08149	7.67197	1.89543	2.02246	-0.117587	1.02086		201.84	66.4285	63.0377	49.6498	51.8972	37.0308	36.9249	26.6678	23.5899	16.6591	13.3931	9.08149	7.28244	5.0612	3.75032	1.89543	1.91277
202.84	65.7103	60.2175	49.0339	51.4113	36.5752	37.979	26.3161	24.5387	16.4452	14.0529	8.9179	7.61696	1.84981	2.00796	-0.143671	1.01354		202.84	65.7103	62.3264	49.0339	51.2854	36.5752	36.4837	26.3161	23.2977	16.4452	13.2271	8.9179	7.19022	4.98629	3.70321	1.84981	1.88868
203.84	65.0178	59.7857	48.5096	51.0427	36.1334	37.7066	25.9933	24.3627	16.2352	13.9522	8.78791	7.56235	1.82426	1.99357	-0.146173	1.00627		203.84	65.0178	61.6353	48.5096	50.6915	36.1334	36.0556	25.9933	23.0143	16.2352	13.066	8.78791	7.10083	4.94276	3.65754	1.82426	1.86533
204.84	64.3163	59.357	47.9983	50.6767	35.6898	37.4363	25.687	24.188	15.9976	13.8521	8.66637	7.50813	1.7797	1.97927	-0.163078	0.999056		204.84	64.3163	60.9637	47.9983	50.1149	35.6898	35.64	25.687	22.7394	15.9976	12.9098	8.66637	7.01415	4.87664	3.61324	1.7797	1.84269
205.84	63.6097	58.9314	47.3995	50.3133	35.2381	37.1678	25.3507	24.0146	15.8036	13.7528	8.52022	7.45429	1.75908	1.96508	-0.184021	0.991893		205.84	63.6097	60.3108	47.3995	49.5548	35.2381	35.2364	25.3507	22.4726	15.8036	12.7583	8.52022	6.93006	4.7971	3.57026	1.75908	1.82072
206.84	62.9773	58.5089	46.8608	49.9526	34.8657	36.9013	25.0349	23.8424	15.5896	13.6542	8.38443	7.40084	1.7232	1.95099	-0.200354	0.984781		206.84	62.9773	59.6758	46.8608	49.0105	34.8657	34.8443	25.0349	22.2136	15.5896	12.6111	8.38443	6.84846	4.72022	3.52855	1.7232	1.7994
207.84	62.3377	58.0893	46.3506	49.5944	34.4748	36.6368	24.7316	23.6715	15.3988	13.5563	8.23731	7.34778	1.67954	1.937	-0.203014	0.97772		207.84	62.3377	59.0581	46.3506	48.4815	34.4748	34.4634	24.7316	21.9621	15.3988	12.4682	8.23731	6.76926	4.64882	3.48806	1.67954	1.7787
208.84	61.6937	57.6728	45.8131	49.2388	34.0593	36.3741	24.4264	23.5017	15.1759	13.4591	8.08532	7.29509	1.64238	1.92311	-0.228518	0.970709		208.84	61.6937	58.4569	45.8131	47.9672	34.0593	34.093	24.4264	21.7178	15.1759	12.3294	8.08532	6.69236	4.56947	3.44874	1.64238	1.75861
209.84	61.0628	57.2593	45.3147	48.8857	33.6488	36.1133	24.1229	23.3332	14.9836	13.3626	7.9574	7.24278	1.59915	1.90932	-0.23769	0.963749		209.84	61.0628	57.8716	45.3147	47.4668	33.6488	33.7329	24.1229	21.4804	14.9836	12.1946	7.9574	6.61765	4.48523	3.41054	1.59915	1.73908
210.84	60.4298	56.8488	44.8261	48.5352	33.2641	35.8543	23.8442	23.1659	14.7915	13.2668	7.84005	7.19085	1.55392	1.89563	-0.270042	0.956839		210.84	60.4298	57.3016	44.8261	46.98	33.2641	33.3826	23.8442	21.2497	14.7915	12.0635	7.84005	6.54507	4.40093	3.37341	1.55392	1.72011
211.84	59.852	56.4411	44.3428	48.1872	32.8988	35.5972	23.5905	22.9998	14.5949	13.1716	7.73083	7.13929	1.51594	1.88204	-0.288409	0.949978		211.84	59.852	56.7462	44.3428	46.5061	32.8988	33.0417	23.5905	21.0252	14.5949	11.936	7.73083	6.47451	4.3399	3.33732	1.51594	1.70166
212.84	59.265	56.0364	43.8557	47.8417	32.5588	35.342	23.3394	22.8349	14.4036	13.0772	7.6254	7.0881	1.47466	1.86855	-0.327419	0.943167		212.84	59.265	56.2049	43.8557	46.0446	32.5588	32.7098	23.3394	20.8069	14.4036	11.8119	7.6254	6.4059	4.26113	3.30221	1.47466	1.68372
213.84	58.7189	55.6347	43.3838	47.4987	32.2365	35.0886	23.0785	22.6712	14.2132	12.9834	7.5256	7.03728	1.45259	1.85515	-0.347927	0.936404		213.84	58.7189	55.6772	43.3838	45.5951	32.2365	32.3866	23.0785	20.5945	14.2132	11.6912	7.5256	6.33917	4.19805	3.26806	1.45259	1.66627
214.84	58.184	55.2357	42.9605	47.1581	31.9077	34.837	22.8256	22.5086	14.0341	12.8903	7.41424	6.98682	1.41731	1.84185	-0.378512	0.92969		214.84	58.184	55.1624	42.9605	45.157	31.9077	32.0717	22.8256	20.3877	14.0341	11.5738	7.41424	6.27423	4.11393	3.23483	1.41731	1.64929
215.84	57.6314	54.8397	42.5244	46.82	31.5849	34.5872	22.5777	22.3472	13.8694	12.7979	7.3049	6.93673	1.37525	1.82864	-0.409255	0.923024		215.84	57.6314	54.6602	42.5244	44.73	31.5849	31.7648	22.5777	20.1862	13.8694	11.4593	7.3049	6.21101	4.03085	3.20247	1.37525	1.63276
216.84	57.1023	54.4465	42.0928	46.4843	31.2882	34.3392	22.3269	22.187	13.7216	12.7062	7.19509	6.88699	1.33528	1.81553	-0.427737	0.916406		216.84	57.1023	54.17	42.0928	44.3136	31.2882	31.4657	22.3269	19.99	13.7216	11.3479	7.19509	6.14945	3.9698	3.17096	1.33528	1.61666
217.84	56.5652	54.0561	41.6826	46.151	30.9796	34.093	22.0999	22.0279	13.5828	12.615	7.0833	6.83761	1.29637	1.80251	-0.456878	0.909835		217.84	56.5652	53.6913	41.6826	43.9073	30.9796	31.1739	22.0999	19.7988	13.5828	11.2392	7.0833	6.08949	3.913	3.14025	1.29637	1.60097
218.84	56.057	53.6685	41.3018	45.82	30.6788	33.8485	21.878	21.87	13.4279	12.5246	6.99392	6.78858	1.26027	1.78959	-0.484775	0.903311		218.84	56.057	53.2237	41.3018	43.5109	30.6788	30.8892	21.878	19.6124	13.4279	11.1333	6.99392	6.03105	3.8444	3.11032	1.26027	1.58568
219.84	55.5638	53.2837	40.9472	45.4915	30.3674	33.6058	21.6453	21.7132	13.293	12.4348	6.91876	6.7399	1.23364	1.77675	-0.500075	0.896834		219.84	55.5638	52.7668	40.9472	43.1238	30.3674	30.6114	21.6453	19.4305	13.293	11.0301	6.91876	5.97408	3.79941	3.08114	1.23364	1.57078
220.84	55.0472	52.9016	40.5846	45.1653	30.0695	33.3649	21.4459	21.5575	13.1558	12.3456	6.83247	6.69158	1.19758	1.76402	-0.506838	0.890404		220.84	55.0472	52.3202	40.5846	42.7458	30.0695	30.3401	21.4459	19.2531	13.1558	10.9293	6.83247	5.91853	3.75201	3.05268	1.19758	1.55624
221.84	54.5834	52.5223	40.1842	44.8415	29.7888	33.1257	21.2136	21.4029	13.0048	12.2571	6.73673	6.6436	1.16411	1.75137	-0.527035	0.884019		221.84	54.5834	51.8834	40.1842	42.3765	29.7888	30.0751	21.2136	19.08	13.0048	10.8309	6.73673	5.86433	3.69237	3.02491	1.16411	1.54205
222.84	54.1256	52.1457	39.8135	44.52	29.5288	32.8881	21.0198	21.2494	12.8741	12.1692	6.67509	6.59596	1.12645	1.73881	-0.528747	0.877681		222.84	54.1256	51.4562	39.8135	42.0155	29.5288	29.8162	21.0198	18.9109	12.8741	10.7349	6.67509	5.81143	3.64183	2.99781	1.12645	1.52821
223.84	53.6781	51.7718	39.4573	44.2007	29.2433	32.6523	20.8201	21.0971	12.7259	12.082	6.57399	6.54867	1.08645	1.72634	-0.537892	0.871388		223.84	53.6781	51.0381	39.4573	41.6626	29.2433	29.5632	20.8201	18.7458	12.7259	10.6411	6.57399	5.75979	3.57565	2.97134	1.08645	1.51469
224.84	53.2392	51.4006	39.1155	43.8838	28.9427	32.4182	20.6168	20.9458	12.5761	11.9953	6.46387	6.50171	1.03774	1.71396	-0.565517	0.86514		224.84	53.2392	50.6288	39.1155	41.3174	28.9427	29.3157	20.6168	18.5845	12.5761	10.5495	6.46387	5.70936	3.51366	2.94548	1.03774	1.50149
225.84	52.8123	51.0321	38.7741	43.5692	28.6877	32.1858	20.4195	20.7956	12.461	11.9093	6.3754	6.4551	1.01575	1.70167	-0.575863	0.858936		225.84	52.8123	50.228	38.7741	40.9797	28.6877	29.0737	20.4195	18.4268	12.461	10.4599	6.3754	5.66008	3.47051	2.92022	1.01575	1.48858
226.84	52.3592	50.6662	38.4522	43.2568	28.4487	31.955	20.2308	20.6465	12.3599	11.8239	6.29912	6.40881	0.985168	1.68947	-0.588318	0.852778		226.84	52.3592	49.8353	38.4522	40.6491	28.4487	28.8368	20.2308	18.2726	12.3599	10.3723	6.29912	5.61191	3.42992	2.89552	0.985168	1.47597
227.84	51.9344	50.3029	38.1335	42.9466	28.2101	31.7259	20.0573	20.4985	12.2429	11.7392	6.22576	6.36286	0.946405	1.67736	-0.597464	0.846663		227.84	51.9344	49.4505	38.1335	40.3254	28.2101	28.605	20.0573	18.1217	12.2429	10.2866	6.22576	5.56482	3.38171	2.87137	0.946405	1.46364
228.84	51.5378	49.9422	37.8248	42.6387	27.9327	31.4984	19.8948	20.3515	12.1052	11.655	6.15224	6.31724	0.91649	1.66533	-0.624267	0.840592		228.84	51.5378	49.0732	37.8248	40.0084	27.9327	28.378	19.8948	17.9741	12.1052	10.2028	6.15224	5.51876	3.33382	2.84774	0.91649	1.45157
229.84	51.0935	49.5841	37.5045	42.3329	27.6974	31.2725	19.7203	20.2056	11.9919	11.5714	6.06837	6.27194	0.884815	1.65339	-0.637966	0.834565		229.84	51.0935	48.7032	37.5045	39.6977	27.6974	28.1556	19.7203	17.8296	11.9919	10.1207	6.06837	5.47369	3.27245	2.82462	0.884815	1.43977
230.84	50.6863	49.2286	37.1944	42.0294	27.4605	31.0483	19.5471	20.0607	11.8568	11.4885	5.9908	6.22697	0.849345	1.64154	-0.648824	0.828581		230.84	50.6863	48.3403	37.1944	39.3932	27.4605	27.9377	19.5471	17.6881	11.8568	10.0404	5.9908	5.42958	3.21432	2.80199	0.849345	1.42821
231.84	50.3167	48.8756	36.8721	41.7281	27.2409	30.8257	19.3869	19.9169	11.7339	11.4061	5.90426	6.18232	0.810072	1.62977	-0.665438	0.82264		231.84	50.3167	47.9841	36.8721	39.0946	27.2409	27.724	19.3869	17.5495	11.7339	9.96167	5.90426	5.38638	3.1653	2.77982	0.810072	1.41689
232.84	49.9237	48.5252	36.5647	41.4289	27.0049	30.6047	19.2183	19.774	11.5964	11.3243	5.80476	6.13799	0.778795	1.61808	-0.703367	0.816742		232.84	49.9237	47.6344	36.5647	38.8018	27.0049	27.5145	19.2183	17.4137	11.5964	9.88454	5.80476	5.34407	3.09963	2.7581	0.778795	1.40581
233.84	49.5198	48.1772	36.2756	41.1318	26.7906	30.3852	19.0401	19.6323	11.4859	11.2431	5.72547	6.09398	0.766294	1.60648	-0.733843	0.810886		233.84	49.5198	47.2911	36.2756	38.5144	26.7906	27.309	19.0401	17.2806	11.4859	9.80893	5.72547	5.30261	3.0383	2.73682	0.766294	1.39494
234.84	49.1185	47.8318	36.014	40.8369	26.5821	30.1673	18.8746	19.4915	11.3581	11.1625	5.64249	6.05029	0.73982	1.59496	-0.765384	0.805071		234.84	49.1185	46.9537	36.014	38.2323	26.5821	27.1074	18.8746	17.15	11.3581	9.73478	5.64249	5.26198	2.97551	2.71595	0.73982	1.38429
235.84	48.744	47.4888	35.7236	40.5441	26.3807	29.951	18.6987	19.3517	11.2441	11.0824	5.56175	6.00691	0.717459	1.58352	-0.785791	0.799299		235.84	48.744	46.6223	35.7236	37.9554	26.3807	26.9094	18.6987	17.022	11.2441	9.66205	5.56175	5.22213	2.92385	2.69549	0.717459	1.37385
236.84	48.4038	47.1483	35.4424	40.2534	26.1877	29.7363	18.5449	19.213	11.1429	11.003	5.48329	5.96384	0.695982	1.57217	-0.805712	0.793568		236.84	48.4038	46.2964	35.4424	37.6834	26.1877	26.715	18.5449	16.8963	11.1429	9.59067	5.48329	5.18304	2.89105	2.67542	0.695982	1.3636
237.84	48.0441	46.8103	35.153	39.9647	25.9897	29.5231	18.4046	19.0752	11.0544	10.9241	5.41005	5.92107	0.677812	1.5609	-0.836761	0.787878		237.84	48.0441	45.9761	35.153	37.4161	25.9897	26.5241	18.4046	16.7729	11.0544	9.52061	5.41005	5.14469	2.82561	2.65572	0.677812	1.35354
238.84	47.7061	46.4746	34.8737	39.6782	25.7788	29.3114	18.2562	18.9385	10.9368	10.8458	5.35966	5.87862	0.646958	1.5497	-0.838317	0.782229		238.84	47.7061	45.6609	34.8737	37.1534	25.7788	26.3364	18.2562	16.6518	10.9368	9.45181	5.35966	5.10704	2.78655	2.63638	0.646958	1.34367
239.84	47.3577	46.1414	34.6155	39.3937	25.571	29.1012	18.1073	18.8027	10.8255	10.768	5.29274	5.83647	0.62707	1.53859	-0.846883	0.77662		239.84	47.3577	45.3509	34.6155	36.8952	25.571	26.152	18.1073	16.5328	10.8255	9.38424	5.29274	5.07007	2.74362	2.61738	0.62707	1.33398
240.84	47.015	45.8105	34.3655	39.1112	25.3818	28.8926	17.9582	18.6678	10.7343	10.6908	5.23153	5.79462	0.586567	1.52756	-0.847927	0.771051		240.84	47.015	45.0457	34.3655	36.6412	25.3818	25.9707	17.9582	16.4158	10.7343	9.31784	5.23153	5.03376	2.70311	2.59872	0.586567	1.32446
241.84	46.6516	45.4821	34.1155	38.8308	25.1871	28.6854	17.8072	18.534	10.6285	10.6141	5.17173	5.75307	0.541375	1.51661	-0.881797	0.765523		241.84	46.6516	44.7453	34.1155	36.3914	25.1871	25.7924	17.8072	16.3009	10.6285	9.25257	5.17173	4.99809	2.65948	2.58039	0.541375	1.3151
242.84	46.3284	45.156	33.8311	38.5524	24.9865	28.4797	17.6449	18.4011	10.5356	10.538	5.09923	5.71182	0.526999	1.50573	-0.876642	0.760034		242.84	46.3284	44.4494	33.8311	36.1455	24.9865	25.6169	17.6449	16.1879	10.5356	9.1884	5.09923	4.96303	2.6158	2.56237	0.526999	1.3059
243.84	45.9987	44.8322	33.5799	38.2759	24.7955	28.2755	17.5011	18.2692	10.4449	10.4625	5.04423	5.67087	0.504957	1.49494	-0.877581	0.754584		243.84	45.9987	44.158	33.5799	35.9034	24.7955	25.4442	17.5011	16.0767	10.4449	9.12528	5.04423	4.92855	2.58557	2.54464	0.504957	1.29686
244.84	45.6705	44.5107	33.3166	38.0015	24.6061	28.0728	17.3487	18.1382	10.3284	10.3875	4.97118	5.6302	0.469805	1.48422	-0.894773	0.749174		244.84	45.6705	43.8708	33.3166	35.6651	24.6061	25.2742	17.3487	15.9674	10.3284	9.06319	4.97118	4.89465	2.53597	2.52721	0.469805	1.28796
245.84	45.3357	44.1916	33.0666	37.729	24.433	27.8715	17.2004	18.0081	10.2343	10.313	4.89707	5.58984	0.447895	1.47358	-0.916683	0.743802		245.84	45.3357	43.5878	33.0666	35.4304	24.433	25.1069	17.2004	15.8598	10.2343	9.00208	4.89707	4.86129	2.48787	2.51006	0.447895	1.27921
246.84	45.0265	43.8747	32.8284	37.4585	24.2534	27.6716	17.0519	17.879	10.1366	10.239	4.83525	5.54976	0.426451	1.46301	-0.9182	0.738469		246.84	45.0265	43.3088	32.8284	35.1992	24.2534	24.942	17.0519	15.7538	10.1366	8.94192	4.83525	4.82847	2.44183	2.49318	0.426451	1.2706
247.84	44.737	43.5601	32.5959	37.1899	24.0811	27.4732	16.93	17.7508	10.0636	10.1656	4.77626	5.50996	0.407304	1.45252	-0.917815	0.733174		247.84	44.737	43.0336	32.5959	34.9713	24.0811	24.7795	16.93	15.6495	10.0636	8.88269	4.77626	4.79616	2.42268	2.47656	0.407304	1.26212
248.84	44.4584	43.2478	32.3854	36.9233	23.9006	27.2762	16.818	17.6235	9.98465	10.0927	4.72248	5.47045	0.385792	1.44211	-0.936214	0.727917		248.84	44.4584	42.7622	32.3854	34.7466	23.9006	24.6194	16.818	15.5467	9.98465	8.82434	4.72248	4.76435	2.39296	2.46019	0.385792	1.25377
249.84	44.1827	42.9377	32.1616	36.6585	23.7491	27.0807	16.6994	17.4972	9.90504	10.0204	4.66521	5.43123	0.364771	1.43177	-0.957235	0.722698		249.84	44.1827	42.4944	32.1616	34.5251	23.7491	24.4616	16.6994	15.4455	9.90504	8.76685	4.66521	4.73301	2.36218	2.44407	0.364771	1.24554
250.84	43.9037	42.6298	31.9455	36.3957	23.5861	26.8865	16.5894	17.3717	9.83329	9.94851	4.59766	5.39229	0.345356	1.4215	-0.960232	0.717516		250.84	43.9037	42.2301	31.9455	34.3066	23.5861	24.3059	16.5894	15.3457	9.83329	8.71019	4.59766	4.70213	2.333	2.42818	0.345356	1.23744
251.84	43.6253	42.3242	31.735	36.1347	23.4484	26.6937	16.4791	17.2471	9.75445	9.87717	4.55291	5.35362	0.325513	1.41131	-0.965243	0.712371		251.84	43.6253	41.9692	31.735	34.0911	23.4484	24.1524	16.4791	15.2473	9.75445	8.65433	4.55291	4.67171	2.30339	2.41252	0.325513	1.22945
252.84	43.3222	42.0207	31.5338	35.8756	23.2644	26.5023	16.3834	17.1235	9.66831	9.80635	4.50075	5.31524	0.299922	1.40119	-0.994344	0.707263		252.84	43.3222	41.7116	31.5338	33.8784	23.2644	24.001	16.3834	15.1503	9.66831	8.59926	4.50075	4.64171	2.26608	2.39709	0.299922	1.22158
253.84	43.0724	41.7194	31.326	35.6184	23.1095	26.3123	16.2524	17.0007	9.585	9.73604	4.44681	5.27713	0.285361	1.39114	-1.00735	0.702192		253.84	43.0724	41.4572	31.326	33.6685	23.1095	23.8515	16.2524	15.0546	9.585	8.54493	4.44681	4.61214	2.23199	2.38186	0.285361	1.21381
254.84	42.8168	41.4203	31.1334	35.363	22.9616	26.1236	16.1373	16.8788	9.49559	9.66623	4.41287	5.23929	0.279219	1.38117	-1.00839	0.697157		254.84	42.8168	41.2059	31.1334	33.4612	22.9616	23.7039	16.1373	14.9602	9.49559	8.49133	4.41287	4.58297	2.19499	2.36684	0.279219	1.20615
255.84	42.5585	41.1233	30.9455	35.1094	22.839	25.9363	16.0233	16.7578	9.40796	9.59692	4.36852	5.20172	0.270032	1.37126	-1.01252	0.692158		255.84	42.5585	40.9576	30.9455	33.2566	22.839	23.5583	16.0233	14.8671	9.40796	8.43844	4.36852	4.55419	2.18425	2.35203	0.270032	1.19859
256.84	42.283	40.8284	30.7479	34.8577	22.699	25.7503	15.9226	16.6376	9.35262	9.52811	4.34552	5.16443	0.268983	1.36143	-1.02528	0.687196		256.84	42.283	40.7123	30.7479	33.0544	22.699	23.4144	15.9226	14.7751	9.35262	8.38623	4.34552	4.52579	2.16327	2.33741	0.268983	1.19114
257.84	41.9902	40.5357	30.5452	34.6077	22.5468	25.5657	15.8166	16.5183	9.26929	9.45979	4.31814	5.1274	0.250898	1.35167	-1.03516	0.682268		257.84	41.9902	40.4697	30.5452	32.8547	22.5468	23.2723	15.8166	14.6843	9.26929	8.33469	4.31814	4.49776	2.12565	2.32297	0.250898	1.18377
258.84	41.7272	40.245	30.3459	34.3596	22.3932	25.3824	15.7022	16.3999	9.18683	9.39196	4.26512	5.09063	0.22078	1.34198	-1.0524	0.677376		258.84	41.7272	40.2299	30.3459	32.6574	22.3932	23.1319	15.7022	14.5947	9.18683	8.28378	4.26512	4.47009	2.09709	2.30872	0.22078	1.1765
259.84	41.4771	39.9565	30.1467	34.1132	22.2595	25.2004	15.5831	16.2823	9.12423	9.32462	4.22694	5.05413	0.218334	1.33236	-1.0564	0.672519		259.84	41.4771	39.9928	30.1467	32.4623	22.2595	22.9932	15.5831	14.5061	9.12423	8.2335	4.22694	4.44276	2.06691	2.29464	0.218334	1.16933
260.84	41.2487	39.67	29.9752	33.8686	22.114	25.0197	15.4681	16.1656	9.07222	9.25776	4.18468	5.01789	0.187805	1.3228	-1.07365	0.667697		260.84	41.2487	39.7583	29.9752	32.2695	22.114	22.8561	15.4681	14.4186	9.07222	8.18382	4.18468	4.41577	2.04459	2.28074	0.187805	1.16223
261.84	41.0022	39.3855	29.7854	33.6258	21.9573	24.8403	15.3726	16.0496	8.98761	9.19138	4.13622	4.98191	0.150469	1.31332	-1.09302	0.66291		261.84	41.0022	39.5263	29.7854	32.0789	21.9573	22.7205	15.3726	14.3321	8.98761	8.13473	4.13622	4.3891	2.00725	2.267	0.150469	1.15523
262.84	40.7342	39.1031	29.5682	33.3847	21.8022	24.6622	15.2472	15.9346	8.91464	9.12548	4.07176	4.94619	0.118437	1.3039	-1.10707	0.658157		262.84	40.7342	39.2967	29.5682	31.8903	21.8022	22.5864	15.2472	14.2467	8.91464	8.08621	4.07176	4.36275	1.97522	2.25342	0.118437	1.1483
263.84	40.4823	38.8227	29.3834	33.1453	21.6452	24.4854	15.1461	15.8203	8.84641	9.06005	4.01845	4.91073	0.100664	1.29455	-1.11352	0.653438		263.84	40.4823	39.0695	29.3834	31.7038	21.6452	22.4539	15.1461	14.1622	8.84641	8.03824	4.01845	4.3367	1.94573	2.24	0.100664	1.14146
264.84	40.2291	38.5444	29.1873	32.9077	21.5013	24.3098	15.05	15.7069	8.78348	8.99509	3.97364	4.87552	0.0705452	1.28527	-1.12567	0.648752		264.84	40.2291	38.8447	29.1873	31.5193	21.5013	22.3227	15.05	14.0786	8.78348	7.9908	3.97364	4.31096	1.91405	2.22673	0.0705452	1.13469
265.84	39.9905	38.268	29.0241	32.6717	21.3608	24.1355	14.9651	15.5943	8.72453	8.93059	3.92469	4.84056	0.0573101	1.27605	-1.13735	0.644101		265.84	39.9905	38.6221	29.0241	31.3367	21.3608	22.1929	14.9651	13.996	8.72453	7.94389	3.92469	4.2855	1.89261	2.21361	0.0573101	1.128
266.84	39.7437	37.9936	28.8537	32.4375	21.2167	23.9625	14.8655	15.4824	8.64859	8.86656	3.87048	4.80585	0.0481701	1.2669	-1.16446	0.639482		266.84	39.7437	38.4017	28.8537	31.156	21.2167	22.0645	14.8655	13.9142	8.64859	7.89748	3.87048	4.26032	1.86744	2.20064	0.0481701	1.12139
267.84	39.5002	37.7212	28.6678	32.2049	21.0928	23.7906	14.7593	15.3714	8.58722	8.80298	3.82372	4.77139	0.0508585	1.25782	-1.16489	0.634897		267.84	39.5002	38.1835	28.6678	30.9771	21.0928	21.9375	14.7593	13.8333	8.58722	7.85157	3.82372	4.23541	1.82912	2.1878	0.0508585	1.11484
268.84	39.2588	37.4507	28.4979	31.974	20.9623	23.6201	14.6609	15.2612	8.50749	8.73986	3.77383	4.73718	0.0281687	1.2488	-1.18602	0.630345		268.84	39.2588	37.9673	28.4979	30.8001	20.9623	21.8116	14.6609	13.7533	8.50749	7.80613	3.77383	4.21077	1.78526	2.1751	0.0281687	1.10836
269.84	39.044	37.1822	28.3162	31.7447	20.8405	23.4507	14.58	15.1518	8.44562	8.6772	3.72548	4.70321	0.0170755	1.23985	-1.20532	0.625825		269.84	39.044	37.7532	28.3162	30.6247	20.8405	21.6871	14.58	13.6741	8.44562	7.76116	3.72548	4.18638	1.77385	2.16252	0.0170755	1.10195
270.84	38.8252	36.9156	28.1565	31.5171	20.7038	23.2825	14.5159	15.0431	8.38637	8.61498	3.69325	4.66949	0.00829	1.23096	-1.21722	0.621338		270.84	38.8252	37.5411	28.1565	30.451	20.7038	21.5637	14.5159	13.5957	8.38637	7.71665	3.69325	4.16225	1.75374	2.15008	0.00829	1.09561
271.84	38.6213	36.6509	27.9799	31.2911	20.5881	23.1156	14.4308	14.9353	8.32332	8.55321	3.66583	4.63601	-0.00406	1.22213	-1.21159	0.616883		271.84	38.6213	37.3309	27.9799	30.279	20.5881	21.4416	14.4308	13.518	8.32332	7.67258	3.66583	4.13836	1.72186	2.13777	-0.00406	1.08933
272.84	38.4242	36.3881	27.8147	31.0667	20.489	22.9499	14.3498	14.8282	8.28375	8.49188	3.63455	4.60277	-0.0127745	1.21337	-1.21875	0.61246		272.84	38.4242	37.1226	27.8147	30.1086	20.489	21.3206	14.3498	13.4412	8.28375	7.62893	3.63455	4.11471	1.70338	2.12557	-0.0127745	1.08311
273.84	38.2138	36.1272	27.6565	30.844	20.3767	22.7853	14.2891	14.7219	8.2323	8.43099	3.6088	4.56977	-0.0228081	1.20467	-1.21121	0.608068		273.84	38.2138	36.9162	27.6565	29.9398	20.3767	21.2007	14.2891	13.365	8.2323	7.58571	3.6088	4.09129	1.6996	2.11349	-0.0228081	1.07696
274.84	38.0049	35.8682	27.4948	30.6228	20.2706	22.6219	14.2206	14.6163	8.18274	8.37054	3.58525	4.537	-0.033309	1.19603	-1.21664	0.603708		274.84	38.0049	36.7115	27.4948	29.7725	20.2706	21.0819	14.2206	13.2896	8.18274	7.54289	3.58525	4.0681	1.69066	2.10153	-0.033309	1.07086
275.84	37.7863	35.611	27.3526	30.4033	20.1632	22.4597	14.1268	14.5115	8.11753	8.31052	3.55153	4.50447	-0.0610857	1.18746	-1.23613	0.59938		275.84	37.7863	36.5087	27.3526	29.6066	20.1632	20.9642	14.1268	13.2149	8.11753	7.50048	3.55153	4.04512	1.64498	2.08968	-0.0610857	1.06482
276.84	37.5523	35.3557	27.176	30.1853	20.0437	22.2987	14.0256	14.4075	8.065	8.25093	3.50759	4.47217	-0.0908985	1.17894	-1.26251	0.595082		276.84	37.5523	36.3075	27.176	29.4423	20.0437	20.8475	14.0256	13.1408	8.065	7.45845	3.50759	4.02236	1.60573	2.07794	-0.0908985	1.05883
277.84	37.3127	35.1021	27.0174	29.9688	19.9151	22.1388	13.9206	14.3042	7.99815	8.19177	3.46082	4.4401	-0.112032	1.17049	-1.27349	0.590815		277.84	37.3127	36.108	27.0174	29.2794	19.9151	20.7319	13.9206	13.0675	7.99815	7.41681	3.46082	3.99981	1.57483	2.06631	-0.112032	1.0529
278.84	37.0913	34.8505	26.867	29.7539	19.8066	21.9801	13.8083	14.2016	7.92125	8.13304	3.41931	4.40827	-0.140109	1.1621	-1.2918	0.586579		278.84	37.0913	35.9102	26.867	29.1178	19.8066	20.6173	13.8083	12.9948	7.92125	7.37553	3.41931	3.97747	1.5487	2.05478	-0.140109	1.04703
279.84	36.8736	34.6006	26.7284	29.5406	19.6771	21.8225	13.7058	14.0998	7.84284	8.07472	3.36974	4.37666	-0.167733	1.15376	-1.33114	0.582373		279.84	36.8736	35.714	26.7284	28.9576	19.6771	20.5036	13.7058	12.9227	7.84284	7.33461	3.36974	3.95532	1.51913	2.04336	-0.167733	1.0412
280.84	36.6607	34.3525	26.5584	29.3288	19.5556	21.666	13.6085	13.9987	7.76801	8.01682	3.32213	4.34528	-0.188669	1.14549	-1.34387	0.578197		280.84	36.6607	35.5194	26.5584	28.7988	19.5556	20.3909	13.6085	12.8512	7.76801	7.29405	3.32213	3.93337	1.46889	2.03203	-0.188669	1.03543
281.84	36.4592	34.1062	26.408	29.1185	19.4424	21.5106	13.5186	13.8983	7.71631	7.95934	3.28401	4.31412	-0.20286	1.13728	-1.34634	0.574051		281.84	36.4592	35.3263	26.408	28.6412	19.4424	20.2791	13.5186	12.7804	7.71631	7.25384	3.28401	3.9116	1.44494	2.02081	-0.20286	1.02971
282.84	36.2535	33.8616	26.2557	28.9097	19.3198	21.3564	13.4467	13.7986	7.65114	7.90227	3.23004	4.28319	-0.227023	1.12912	-1.36269	0.569935		282.84	36.2535	35.1347	26.2557	28.485	19.3198	20.1683	13.4467	12.7101	7.65114	7.21396	3.23004	3.89003	1.41726	2.00967	-0.227023	1.02403
283.84	36.0771	33.6188	26.0893	28.7024	19.2024	21.2033	13.3438	13.6997	7.585	7.84561	3.1804	4.25248	-0.234168	1.12103	-1.35851	0.565849		283.84	36.0771	34.9446	26.0893	28.33	19.2024	20.0583	13.3438	12.6405	7.585	7.17441	3.1804	3.86863	1.40347	1.99864	-0.234168	1.0184
284.84	35.8991	33.3778	25.944	28.4966	19.0847	21.0513	13.2772	13.6015	7.53746	7.78936	3.14293	4.22199	-0.260625	1.11299	-1.38497	0.561792		284.84	35.8991	34.756	25.944	28.1762	19.0847	19.9492	13.2772	12.5714	7.53746	7.13519	3.14293	3.84742	1.36724	1.98769	-0.260625	1.01282
285.84	35.7096	33.1385	25.7885	28.2923	18.9655	20.9003	13.1886	13.504	7.47882	7.73351	3.09383	4.19171	-0.289961	1.10501	-1.39477	0.557763		285.84	35.7096	34.5688	25.7885	28.0236	18.9655	19.841	13.1886	12.5028	7.47882	7.09628	3.09383	3.82637	1.32659	1.97683	-0.289961	1.00729
286.84	35.499	32.9008	25.6369	28.0894	18.8529	20.7505	13.1105	13.4071	7.4159	7.67806	3.06544	4.16166	-0.302029	1.09708	-1.40496	0.553764		286.84	35.499	34.383	25.6369	27.8721	18.8529	19.7336	13.1105	12.4348	7.4159	7.05769	3.06544	3.8055	1.30468	1.96606	-0.302029	1.0018
287.84	35.2995	32.6649	25.4963	27.888	18.7468	20.6017	13.0369	13.311	7.33979	7.623	3.032	4.13182	-0.319219	1.08922	-1.41427	0.549794		287.84	35.2995	34.1985	25.4963	27.7219	18.7468	19.627	13.0369	12.3674	7.33979	7.01939	3.032	3.78479	1.28601	1.95537	-0.319219	0.996352
288.84	35.1244	32.4307	25.3573	27.6881	18.6485	20.454	12.9458	13.2156	7.28512	7.56834	3.00052	4.10219	-0.315225	1.08141	-1.41848	0.545851		288.84	35.1244	34.0155	25.3573	27.5727	18.6485	19.5213	12.9458	12.3004	7.28512	6.9814	3.00052	3.76425	1.28335	1.94477	-0.315225	0.990948
289.84	34.9296	32.1982	25.2432	27.4895	18.5452	20.3073	12.9053	13.1208	7.24566	7.51408	2.98318	4.07278	-0.319994	1.07365	-1.42325	0.541938		289.84	34.9296	33.8337	25.2432	27.4247	18.5452	19.4163	12.9053	12.234	7.24566	6.94369	2.98318	3.74387	1.26375	1.93425	-0.319994	0.985586
290.84	34.7588	31.9673	25.1077	27.2924	18.4526	20.1617	12.8312	13.0267	7.19523	7.4602	2.96259	4.04358	-0.341204	1.06596	-1.43462	0.538052		290.84	34.7588	33.6532	25.1077	27.2777	18.4526	19.3121	12.8312	12.1681	7.19523	6.90627	2.96259	3.72364	1.25393	1.92381	-0.341204	0.980265
291.84	34.5718	31.7381	24.9666	27.0967	18.3456	20.0171	12.7678	12.9333	7.13745	7.40671	2.94216	4.01458	-0.341799	1.05831	-1.44318	0.534194		291.84	34.5718	33.474	24.9666	27.1319	18.3456	19.2087	12.7678	12.1027	7.13745	6.86913	2.94216	3.70357	1.23717	1.91345	-0.341799	0.974984
292.84	34.3912	31.5105	24.8182	26.9025	18.2552	19.8736	12.6824	12.8406	7.08582	7.3536	2.90684	3.9858	-0.350933	1.05073	-1.45224	0.530364		292.84	34.3912	33.2961	24.8182	26.987	18.2552	19.106	12.6824	12.0377	7.08582	6.83227	2.90684	3.68364	1.2246	1.90316	-0.350933	0.969743
293.84	34.2178	31.2846	24.678	26.7096	18.1537	19.7311	12.6186	12.7485	7.04633	7.30088	2.87584	3.95722	-0.370569	1.04319	-1.45577	0.526561		293.84	34.2178	33.1194	24.678	26.8432	18.1537	19.004	12.6186	11.9732	7.04633	6.79568	2.87584	3.66387	1.18511	1.89296	-0.370569	0.96454
294.84	34.0397	31.0603	24.5271	26.5181	18.0623	19.5896	12.5366	12.6571	6.99503	7.24853	2.83023	3.92885	-0.401102	1.03571	-1.46801	0.522785		294.84	34.0397	32.9439	24.5271	26.7004	18.0623	18.9028	12.5366	11.9092	6.99503	6.75935	2.83023	3.64424	1.16506	1.88282	-0.401102	0.959376
295.84	33.8776	30.8376	24.385	26.3279	17.9799	19.4492	12.439	12.5663	6.93683	7.19655	2.79247	3.90068	-0.421798	1.02829	-1.46567	0.519037		295.84	33.8776	32.7697	24.385	26.5586	17.9799	18.8023	12.439	11.8457	6.93683	6.72328	2.79247	3.62475	1.13773	1.87276	-0.421798	0.954248
296.84	33.6901	30.6165	24.2643	26.1391	17.8807	19.3097	12.3569	12.4762	6.88566	7.14495	2.74989	3.87271	-0.431948	1.02091	-1.48598	0.515315		296.84	33.6901	32.5965	24.2643	26.4178	17.8807	18.7025	12.3569	11.7826	6.88566	6.68747	2.74989	3.60541	1.10444	1.86278	-0.431948	0.949158
297.84	33.5163	30.397	24.135	25.9517	17.7905	19.1713	12.2788	12.3868	6.8552	7.09372	2.69443	3.84494	-0.46086	1.01359	-1.47894	0.51162		297.84	33.5163	32.4246	24.135	26.278	17.7905	18.6034	12.2788	11.72	6.8552	6.65191	2.69443	3.5862	1.08186	1.85286	-0.46086	0.944104
298.84	33.335	30.179	24.0159	25.7656	17.7088	19.0338	12.2003	12.298	6.79445	7.04286	2.65321	3.81737	-0.47394	1.00632	-1.48696	0.507952		298.84	33.335	32.2538	24.0159	26.139	17.7088	18.5049	12.2003	11.6577	6.79445	6.6166	2.65321	3.56712	1.0426	1.84301	-0.47394	0.939085
299.84	33.1604	29.9626	23.9045	25.5809	17.6124	18.8973	12.1347	12.2098	6.72687	6.99236	2.60985	3.79	-0.492689	0.999109	-1.50415	0.50431		299.84	33.1604	32.0841	23.9045	26.0011	17.6124	18.4072	12.1347	11.596	6.72687	6.58153	2.60985	3.54818	1.02425	1.83323	-0.492689	0.934101
300.84	32.9995	29.7478	23.7659	25.3975	17.5136	18.7618	12.0686	12.1222	6.66714	6.94223	2.56442	3.76282	-0.502031	0.991945	-1.50528	0.500694		300.84	32.9995	31.9155	23.7659	25.864	17.5136	18.31	12.0686	11.5346	6.66714	6.5467	2.56442	3.52937	1.0067	1.82352	-0.502031	0.929151
301.84	32.8381	29.5345	23.6463	25.2154	17.4147	18.6273	12.0108	12.0353	6.61827	6.89245	2.52586	3.73584	-0.514956	0.984833	-1.5147	0.497104		301.84	32.8381	31.748	23.6463	25.7279	17.4147	18.2135	12.0108	11.4736	6.61827	6.5121	2.52586	3.51069	0.992216	1.81387	-0.514956	0.924235
302.84	32.6639	29.3227	23.5155	25.0346	17.3073	18.4937	11.9546	11.949	6.54816	6.84303	2.47794	3.70906	-0.560469	0.977771	-1.55044	0.49354		302.84	32.6639	31.5816	23.5155	25.5926	17.3073	18.1177	11.9546	11.4131	6.54816	6.47774	2.47794	3.49213	0.956469	1.80429	-0.560469	0.919352
303.84	32.4967	29.1125	23.3752	24.8551	17.2216	18.3611	11.882	11.8634	6.48679	6.79396	2.44532	3.68246	-0.562847	0.97076	-1.55633	0.490001		303.84	32.4967	31.4162	23.3752	25.4582	17.2216	18.0225	11.882	11.353	6.48679	6.4436	2.44532	3.4737	0.943928	1.79477	-0.562847	0.914501
304.84	32.3353	28.9037	23.2643	24.6769	17.1306	18.2295	11.8214	11.7783	6.46903	6.74525	2.40724	3.65606	-0.584136	0.9638	-1.54988	0.486487		304.84	32.3353	31.2519	23.2643	25.3247	17.1306	17.9279	11.8214	11.2932	6.46903	6.40969	2.40724	3.45539	0.929292	1.78532	-0.584136	0.909683
305.84	32.1613	28.6965	23.171	24.4999	17.0434	18.0988	11.7626	11.6938	6.42773	6.69688	2.38892	3.62984	-0.60082	0.956889	-1.56305	0.482999		305.84	32.1613	31.0886	23.171	25.192	17.0434	17.8339	11.7626	11.2339	6.42773	6.376	2.38892	3.4372	0.898143	1.77593	-0.60082	0.904897
306.84	31.9986	28.4907	23.0651	24.3242	16.9607	17.969	11.6902	11.61	6.3866	6.64887	2.36426	3.60382	-0.620861	0.950028	-1.58473	0.479536		306.84	31.9986	30.9263	23.0651	25.0602	16.9607	17.7405	11.6902	11.1749	6.3866	6.34253	2.36426	3.41913	0.866779	1.7666	-0.620861	0.900141
307.84	31.8646	28.2864	22.9541	24.1498	16.8709	17.8402	11.6219	11.5268	6.35301	6.60119	2.34552	3.57798	-0.641158	0.943216	-1.58934	0.476098		307.84	31.8646	30.7651	22.9541	24.9292	16.8709	17.6477	11.6219	11.1163	6.35301	6.30927	2.34552	3.40118	0.854295	1.75732	-0.641158	0.895417
308.84	31.7367	28.0836	22.8409	23.9767	16.7738	17.7122	11.5651	11.4441	6.30581	6.55386	2.31443	3.55232	-0.660234	0.936453	-1.58692	0.472684		308.84	31.7367	30.6048	22.8409	24.799	16.7738	17.5554	11.5651	11.0581	6.30581	6.27623	2.31443	3.38334	0.825377	1.74811	-0.660234	0.890723
309.84	31.6123	27.8823	22.7412	23.8048	16.6986	17.5852	11.5113	11.362	6.27332	6.50687	2.29005	3.52685	-0.635693	0.929739	-1.58035	0.469295		309.84	31.6123	30.4455	22.7412	24.6696	16.6986	17.4638	11.5113	11.0002	6.27332	6.24339	2.29005	3.36562	0.820301	1.73896	-0.635693	0.886058
310.84	31.4699	27.6823	22.6432	23.6341	16.6316	17.4592	11.4673	11.2806	6.22726	6.46021	2.27212	3.50156	-0.64074	0.923073	-1.59548	0.46593		310.84	31.4699	30.2872	22.6432	24.5411	16.6316	17.3727	11.4673	10.9428	6.22726	6.21076	2.27212	3.34801	0.795798	1.72987	-0.64074	0.881424
311.84	31.304	27.4838	22.535	23.4646	16.5505	17.334	11.409	11.1997	6.19086	6.41389	2.2554	3.47646	-0.646279	0.916454	-1.6007	0.462589		311.84	31.304	30.1298	22.535	24.4133	16.5505	17.2822	11.409	10.8856	6.19086	6.17834	2.2554	3.33051	0.79058	1.72083	-0.646279	0.876818
312.84	31.153	27.2868	22.4225	23.2964	16.4893	17.2097	11.3694	11.1194	6.16183	6.3679	2.23817	3.45153	-0.637802	0.909883	-1.59027	0.459272		312.84	31.153	29.9734	22.4225	24.2863	16.4893	17.1922	11.3694	10.8289	6.16183	6.14612	2.23817	3.31312	0.790848	1.71185	-0.637802	0.872241
313.84	31.0078	27.0911	22.3244	23.1293	16.4227	17.0863	11.3248	11.0397	6.10722	6.32225	2.21841	3.42678	-0.653358	0.903359	-1.60583	0.455979		313.84	31.0078	29.8179	22.3244	24.16	16.4227	17.1028	11.3248	10.7724	6.10722	6.11409	2.21841	3.29584	0.762413	1.70292	-0.653358	0.867692
314.84	30.8384	26.8969	22.1869	22.9635	16.3412	16.9638	11.257	10.9605	6.06433	6.27691	2.18262	3.40221	-0.66531	0.896882	-1.6163	0.45271		314.84	30.8384	29.6633	22.1869	24.0345	16.3412	17.0139	11.257	10.7163	6.06433	6.08226	2.18262	3.27866	0.724201	1.69405	-0.66531	0.863172
315.84	30.6862	26.704	22.0744	22.7988	16.253	16.8421	11.189	10.8819	6.03333	6.23191	2.14403	3.37782	-0.671401	0.890451	-1.62622	0.449464		315.84	30.6862	29.5096	22.0744	23.9098	16.253	16.9256	11.189	10.6606	6.03333	6.05062	2.14403	3.26159	0.704515	1.68523	-0.671401	0.858679
316.84	30.5397	26.5126	21.9651	22.6354	16.1553	16.7214	11.1148	10.8039	5.98527	6.18722	2.11942	3.3536	-0.703035	0.884066	-1.63637	0.446241		316.84	30.5397	29.3569	21.9651	23.7858	16.1553	16.8377	11.1148	10.6052	5.98527	6.01918	2.11942	3.24462	0.67639	1.67647	-0.703035	0.854213
317.84	30.3914	26.3225	21.8537	22.4731	16.068	16.6015	11.0455	10.7264	5.93711	6.14286	2.07986	3.32955	-0.728156	0.877727	-1.65172	0.443041		317.84	30.3914	29.205	21.8537	23.6626	16.068	16.7504	11.0455	10.5501	5.93711	5.98792	2.07986	3.22776	0.649713	1.66776	-0.728156	0.849774
318.84	30.2587	26.1337	21.7475	22.3119	15.9758	16.4824	10.9712	10.6495	5.90278	6.09881	2.05482	3.30568	-0.741401	0.871434	-1.64504	0.439865		318.84	30.2587	29.054	21.7475	23.54	15.9758	16.6636	10.9712	10.4954	5.90278	5.95685	2.05482	3.21099	0.634912	1.6591	-0.741401	0.845362
319.84	30.1226	25.9463	21.6385	22.152	15.887	16.3643	10.9158	10.5732	5.86558	6.05508	2.00388	3.28198	-0.760625	0.865185	-1.6545	0.436711		319.84	30.1226	28.9039	21.6385	23.4182	15.887	16.5774	10.9158	10.441	5.86558	5.92597	2.00388	3.19433	0.617244	1.65049	-0.760625	0.840976
320.84	29.9721	25.7603	21.5256	21.9931	15.8049	16.2469	10.8589	10.4973	5.82706	6.01167	1.98387	3.25844	-0.769454	0.858982	-1.65552	0.433579		320.84	29.9721	28.7547	21.5256	23.2971	15.8049	16.4916	10.8589	10.3869	5.82706	5.89526	1.98387	3.17777	0.606858	1.64194	-0.769454	0.836616
321.84	29.826	25.5756	21.4096	21.8354	15.7077	16.1304	10.8062	10.4221	5.76222	5.96856	1.96004	3.23508	-0.805006	0.852823	-1.67935	0.430471		321.84	29.826	28.6063	21.4096	23.1767	15.7077	16.4063	10.8062	10.3331	5.76222	5.86474	1.96004	3.1613	0.579515	1.63343	-0.805006	0.832282
322.84	29.6787	25.3922	21.2807	21.6789	15.6326	16.0148	10.723	10.3474	5.70671	5.92577	1.90625	3.21188	-0.831283	0.846708	-1.69423	0.427384		322.84	29.6787	28.4587	21.2807	23.057	15.6326	16.3216	10.723	10.2797	5.70671	5.8344	1.90625	3.14493	0.554872	1.62498	-0.831283	0.827974
323.84	29.5217	25.2101	21.1842	21.5234	15.5557	15.9	10.6577	10.2732	5.65851	5.88328	1.87157	3.18885	-0.850508	0.840637	-1.71477	0.42432		323.84	29.5217	28.312	21.1842	22.938	15.5557	16.2373	10.6577	10.2265	5.65851	5.80423	1.87157	3.12866	0.535967	1.61657	-0.850508	0.82369
324.84	29.3714	25.0294	21.0584	21.3691	15.4757	15.7859	10.5873	10.1995	5.59077	5.8411	1.82946	3.16599	-0.895192	0.834609	-1.76134	0.421277		324.84	29.3714	28.1662	21.0584	22.8197	15.4757	16.1535	10.5873	10.1737	5.59077	5.77424	1.82946	3.11248	0.487758	1.60821	-0.895192	0.819432
325.84	29.249	24.8499	20.9358	21.2159	15.3924	15.6728	10.5203	10.1264	5.53797	5.79921	1.80274	3.14329	-0.926906	0.828625	-1.78329	0.418257		325.84	29.249	28.0211	20.9358	22.702	15.3924	16.0702	10.5203	10.1211	5.53797	5.74442	1.80274	3.0964	0.46581	1.59991	-0.926906	0.815198
326.84	29.1081	24.6717	20.8346	21.0638	15.3217	15.5604	10.4408	10.0538	5.48781	5.75763	1.76649	3.12075	-0.941133	0.822684	-1.7975	0.415258		326.84	29.1081	27.8769	20.8346	22.585	15.3217	15.9873	10.4408	10.0689	5.48781	5.71477	1.76649	3.0804	0.435499	1.59164	-0.941133	0.810988
327.84	28.9709	24.4948	20.7346	20.9127	15.2334	15.4488	10.3847	9.98167	5.4479	5.71635	1.73124	3.09838	-0.967764	0.816785	-1.82453	0.41228		327.84	28.9709	27.7335	20.7346	22.4687	15.2334	15.9049	10.3847	10.017	5.4479	5.68529	1.73124	3.0645	0.414804	1.58343	-0.967764	0.806803
328.84	28.8483	24.3192	20.6236	20.7628	15.16	15.338	10.3377	9.9101	5.41593	5.67536	1.70238	3.07616	-0.963785	0.810928	-1.83502	0.409324		328.84	28.8483	27.5908	20.6236	22.353	15.16	15.823	10.3377	9.96531	5.41593	5.65598	1.70238	3.0487	0.392599	1.57526	-0.963785	0.802642
329.84	28.7141	24.1448	20.5287	20.6139	15.068	15.2281	10.2935	9.83904	5.35032	5.63467	1.65805	3.0541	-0.988702	0.805114	-1.85328	0.406389		329.84	28.7141	27.449	20.5287	22.238	15.068	15.7416	10.2935	9.91396	5.35032	5.62684	1.65805	3.03298	0.366126	1.56714	-0.988702	0.798504
330.84	28.5946	23.9717	20.4108	20.4661	14.9895	15.1189	10.2364	9.7685	5.3223	5.59427	1.61927	3.0322	-0.985542	0.799341	-1.84661	0.403475		330.84	28.5946	27.308	20.4108	22.1236	14.9895	15.6606	10.2364	9.8629	5.3223	5.59786	1.61927	3.01735	0.351311	1.55907	-0.985542	0.79439
331.84	28.4695	23.7998	20.3295	20.3194	14.9152	15.0105	10.17	9.69845	5.28574	5.55416	1.6106	3.01046	-0.988898	0.79361	-1.85192	0.400582		331.84	28.4695	27.1677	20.3295	22.0098	14.9152	15.58	10.17	9.81213	5.28574	5.56904	1.6106	3.00181	0.338189	1.55104	-0.988898	0.790299
332.84	28.3413	23.6292	20.2216	20.1737	14.8459	14.9028	10.1202	9.62891	5.25676	5.51433	1.58505	2.98888	-0.999907	0.787919	-1.86137	0.39771		332.84	28.3413	27.0282	20.2216	21.8967	14.8459	15.4999	10.1202	9.76165	5.25676	5.54039	1.58505	2.98635	0.317414	1.54306	-0.999907	0.786231
333.84	28.2013	23.4598	20.1479	20.029	14.7826	14.796	10.0547	9.55987	5.21784	5.47479	1.54708	2.96745	-1.01774	0.78227	-1.88395	0.394858		333.84	28.2013	26.8895	20.1479	21.7842	14.7826	15.4203	10.0547	9.71144	5.21784	5.51189	1.54708	2.97098	0.296469	1.53512	-1.01774	0.782185
334.84	28.0687	23.2915	20.0487	19.8854	14.7155	14.6899	9.98623	9.49133	5.17686	5.43554	1.50477	2.94617	-1.03098	0.776661	-1.89556	0.392027		334.84	28.0687	26.7515	20.0487	21.6724	14.7155	15.3411	9.98623	9.66152	5.17686	5.48356	1.50477	2.9557	0.275023	1.52723	-1.03098	0.778163
335.84	27.9419	23.1245	19.9455	19.7428	14.6259	14.5846	9.92223	9.42327	5.12735	5.39656	1.47069	2.92504	-1.06096	0.771092	-1.91577	0.389216		335.84	27.9419	26.6143	19.9455	21.5611	14.6259	15.2623	9.92223	9.61187	5.12735	5.45538	1.47069	2.94051	0.245038	1.51937	-1.06096	0.774163
336.84	27.8109	22.9587	19.8459	19.6013	14.5554	14.48	9.85719	9.35571	5.08979	5.35787	1.42218	2.90407	-1.07899	0.765563	-1.93576	0.386425		336.84	27.8109	26.4779	19.8459	21.4505	14.5554	15.184	9.85719	9.5625	5.08979	5.42735	1.42218	2.9254	0.231692	1.51157	-1.07899	0.770185
337.84	27.6803	22.7941	19.7459	19.4607	14.4674	14.3762	9.80771	9.28862	5.04893	5.31945	1.39051	2.88325	-1.10852	0.760074	-1.93552	0.383655		337.84	27.6803	26.3421	19.7459	21.3404	14.4674	15.106	9.80771	9.5134	5.04893	5.39949	1.39051	2.91037	0.203733	1.5038	-1.10852	0.766229
338.84	27.5576	22.6307	19.6444	19.3212	14.3837	14.2731	9.74912	9.22202	5.01551	5.28131	1.36231	2.86258	-1.12242	0.754624	-1.94598	0.380904		338.84	27.5576	26.2072	19.6444	21.231	14.3837	15.0286	9.74912	9.46456	5.01551	5.37177	1.36231	2.89542	0.181629	1.49608	-1.12242	0.762294
339.84	27.4479	22.4684	19.5569	19.1826	14.2955	14.1708	9.7085	9.1559	4.9845	5.24344	1.33348	2.84205	-1.13389	0.749213	-1.9559	0.378173		339.84	27.4479	26.0729	19.5569	21.1222	14.2955	14.9515	9.7085	9.416	4.9845	5.34421	1.33348	2.88056	0.163896	1.4884	-1.13389	0.758382
340.84	27.319	22.3073	19.4768	19.0451	14.2217	14.0691	9.65928	9.09025	4.96321	5.20585	1.32002	2.82167	-1.14386	0.743841	-1.95766	0.375461		340.84	27.319	25.9394	19.4768	21.0139	14.2217	14.8749	9.65928	9.36771	4.96321	5.3168	1.32002	2.86578	0.162214	1.48077	-1.14386	0.754491
341.84	27.2057	22.1474	19.3752	18.9085	14.153	13.9683	9.59912	9.02507	4.93176	5.16852	1.29247	2.80144	-1.1421	0.738508	-1.96722	0.372769		341.84	27.2057	25.8066	19.3752	20.9063	14.153	14.7986	9.59912	9.31967	4.93176	5.28953	1.29247	2.85108	0.144288	1.47317	-1.1421	0.750621
342.84	27.127	21.9886	19.2756	18.773	14.102	13.8681	9.56374	8.96036	4.91625	5.13146	1.28118	2.78135	-1.12832	0.733213	-1.96009	0.370096		342.84	27.127	25.6745	19.2756	20.7992	14.102	14.7228	9.56374	9.2719	4.91625	5.26242	1.28118	2.83646	0.156197	1.46562	-1.12832	0.746772
343.84	27.0234	21.8309	19.2217	18.6384	14.0492	13.7687	9.52787	8.89611	4.88965	5.09467	1.28325	2.76141	-1.10922	0.727955	-1.95895	0.367443		343.84	27.0234	25.5431	19.2217	20.6927	14.0492	14.6474	9.52787	9.22439	4.88965	5.23545	1.28325	2.82192	0.14913	1.45811	-1.10922	0.742944
344.84	26.9143	21.6744	19.1526	18.5047	13.9975	13.67	9.49796	8.83233	4.86203	5.05814	1.2661	2.74161	-1.08449	0.722736	-1.95062	0.364808		344.84	26.9143	25.4124	19.1526	20.5868	13.9975	14.5724	9.49796	9.17713	4.86203	5.20863	1.2661	2.80746	0.139482	1.45064	-1.08449	0.739137
345.84	26.7967	21.519	19.0843	18.372	13.9483	13.5719	9.45734	8.769	4.83273	5.02187	1.25478	2.72195	-1.07472	0.717554	-1.95727	0.362192		345.84	26.7967	25.2825	19.0843	20.4814	13.9483	14.4978	9.45734	9.13013	4.83273	5.18195	1.25478	2.79307	0.11995	1.44321	-1.07472	0.735351
346.84	26.6956	21.3647	18.9962	18.2403	13.8881	13.4746	9.42804	8.70612	4.80499	4.98586	1.2368	2.70244	-1.063	0.712409	-1.94711	0.359595		346.84	26.6956	25.1532	18.9962	20.3766	13.8881	14.4236	9.42804	9.08338	4.80499	5.15542	1.2368	2.77877	0.112138	1.43582	-1.063	0.731585
347.84	26.5941	21.2115	18.9339	18.1095	13.8355	13.378	9.37257	8.6437	4.79276	4.95011	1.22843	2.68306	-1.05415	0.707301	-1.93833	0.357017		347.84	26.5941	25.0246	18.9339	20.2724	13.8355	14.3498	9.37257	9.03689	4.79276	5.12903	1.22843	2.76454	0.101463	1.42846	-1.05415	0.727839
348.84	26.4729	21.0594	18.8757	17.9797	13.7568	13.2821	9.33549	8.58172	4.7395	4.91462	1.21672	2.66382	-1.07811	0.702229	-1.96573	0.354457		348.84	26.4729	24.8967	18.8757	20.1687	13.7568	14.2764	9.33549	8.99064	4.7395	5.10279	1.21672	2.75039	0.0677357	1.42115	-1.07811	0.724114
349.84	26.358	20.9084	18.7662	17.8508	13.7007	13.1868	9.26899	8.52019	4.70499	4.87938	1.17464	2.64472	-1.10285	0.697194	-1.96743	0.351915		349.84	26.358	24.7694	18.7662	20.0656	13.7007	14.2034	9.26899	8.94465	4.70499	5.07668	1.17464	2.73631	0.0527554	1.41388	-1.10285	0.720408
350.84	26.253	20.7585	18.676	17.7228	13.6303	13.0923	9.22179	8.4591	4.68261	4.8444	1.1546	2.62576	-1.10571	0.692195	-1.97849	0.349392		350.84	26.253	24.6429	18.676	19.963	13.6303	14.1308	9.22179	8.89889	4.68261	5.05071	1.1546	2.72231	0.0678768	1.40665	-1.10571	0.716723
351.84	26.1468	20.6096	18.5956	17.5957	13.571	12.9984	9.1863	8.39844	4.66555	4.80966	1.14311	2.60693	-1.12081	0.687232	-1.98734	0.346887		351.84	26.1468	24.517	18.5956	19.861	13.571	14.0586	9.1863	8.85339	4.66555	5.02488	1.14311	2.70839	0.073864	1.39945	-1.12081	0.713057
352.84	26.0459	20.4619	18.5096	17.4695	13.5209	12.9052	9.14999	8.33823	4.64383	4.77517	1.11759	2.58824	-1.123	0.682304	-1.98758	0.3444		352.84	26.0459	24.3917	18.5096	19.7595	13.5209	13.9867	9.14999	8.80812	4.64383	4.99919	1.11759	2.69454	0.0716743	1.3923	-1.123	0.70941
353.84	25.9558	20.3151	18.4263	17.3443	13.462	12.8127	9.12562	8.27844	4.60679	4.74093	1.08728	2.56968	-1.12253	0.677412	-2.00509	0.34193		353.84	25.9558	24.2672	18.4263	19.6585	13.462	13.9153	9.12562	8.7631	4.60679	4.97364	1.08728	2.68076	0.0721388	1.38518	-1.12253	0.705783
354.84	25.8381	20.1695	18.3557	17.2199	13.403	12.7208	9.09601	8.21908	4.5759	4.70694	1.06435	2.55126	-1.14055	0.672555	-2.01645	0.339479		354.84	25.8381	24.1433	18.3557	19.5581	13.403	13.8442	9.09601	8.71831	4.5759	4.94822	1.06435	2.66706	0.0642862	1.3781	-1.14055	0.702176
355.84	25.7218	20.0249	18.2674	17.0964	13.3538	12.6296	9.05881	8.16015	4.53003	4.67319	1.04528	2.53296	-1.13875	0.667733	-2.02326	0.337044		355.84	25.7218	24.02	18.2674	19.4582	13.3538	13.7735	9.05881	8.67376	4.53003	4.92293	1.04528	2.65342	0.057478	1.37106	-1.13875	0.698587
356.84	25.6325	19.8813	18.1776	16.9738	13.3087	12.5391	9.01568	8.10164	4.49437	4.63968	1.04095	2.5148	-1.13379	0.662945	-2.02766	0.334628		356.84	25.6325	23.8974	18.1776	19.3589	13.3087	13.7031	9.01568	8.62945	4.49437	4.89778	1.04095	2.63987	0.0511208	1.36405	-1.13379	0.695018
357.84	25.5109	19.7387	18.1139	16.8521	13.2543	12.4491	8.9689	8.04355	4.4375	4.60642	1.0197	2.49677	-1.14777	0.658191	-2.03376	0.332228		357.84	25.5109	23.7755	18.1139	19.26	13.2543	13.6332	8.9689	8.58537	4.4375	4.87277	1.0197	2.62638	0.0352583	1.35708	-1.14777	0.691467
358.84	25.3767	19.5972	18.0354	16.7313	13.1885	12.3599	8.89754	7.98588	4.37289	4.57339	0.988336	2.47887	-1.17519	0.653472	-2.06241	0.329846		358.84	25.3767	23.6541	18.0354	19.1617	13.1885	13.5636	8.89754	8.54153	4.37289	4.84788	0.988336	2.61296	0.000345	1.35015	-1.17519	0.687935
359.84	25.2569	19.4567	17.9393	16.6113	13.1323	12.2713	8.82093	7.92862	4.34386	4.5406	0.955303	2.46109	-1.20111	0.648787	-2.06529	0.327481		359.84	25.2569	23.5334	17.9393	19.0639	13.1323	13.4943	8.82093	8.49791	4.34386	4.82313	0.955303	2.59962	-0.0158052	1.34326	-1.20111	0.684422
360.84	25.1405	19.3172	17.8573	16.4922	13.0651	12.1833	8.75888	7.87177	4.30695	4.50804	0.939926	2.44345	-1.22981	0.644135	-2.08423	0.325133		360.84	25.1405	23.4134	17.8573	18.9666	13.0651	13.4254	8.75888	8.45453	4.30695	4.7985	0.939926	2.58634	-0.0347424	1.3364	-1.22981	0.680928
361.84	25.0213	19.1787	17.7791	16.374	12.9983	12.0959	8.70694	7.81532	4.2796	4.47572	0.90242	2.42593	-1.25715	0.639516	-2.10376	0.322802		361.84	25.0213	23.294	17.7791	18.8698	12.9983	13.3569	8.70694	8.41137	4.2796	4.77401	0.90242	2.57314	-0.0460644	1.32957	-1.25715	0.677451
362.84	24.9234	19.0411	17.7073	16.2566	12.9343	12.0092	8.65803	7.75929	4.24841	4.44362	0.871453	2.40853	-1.27703	0.634931	-2.1334	0.320487		362.84	24.9234	23.1751	17.7073	18.7736	12.9343	13.2888	8.65803	8.36844	4.24841	4.74964	0.871453	2.56001	-0.0839138	1.32279	-1.27703	0.673993
363.84	24.8274	18.9046	17.6186	16.14	12.8708	11.9231	8.61179	7.70365	4.22718	4.41176	0.866737	2.39126	-1.30292	0.630378	-2.1347	0.318189		363.84	24.8274	23.057	17.6186	18.6778	12.8708	13.221	8.61179	8.32574	4.22718	4.72541	0.866737	2.54694	-0.0867682	1.31604	-1.30292	0.670553
364.84	24.7225	18.7691	17.5455	16.0243	12.8034	11.8376	8.56982	7.64842	4.20676	4.38013	0.853409	2.37412	-1.32024	0.625858	-2.16333	0.315908		364.84	24.7225	22.9394	17.5455	18.5825	12.8034	13.1536	8.56982	8.28326	4.20676	4.70129	0.853409	2.53394	-0.122039	1.30932	-1.32024	0.667132
365.84	24.6295	18.6345	17.4752	15.9094	12.7221	11.7527	8.52881	7.59357	4.16594	4.34872	0.833292	2.35709	-1.32981	0.621371	-2.16664	0.313643		365.84	24.6295	22.8224	17.4752	18.4878	12.7221	13.0865	8.52881	8.241	4.16594	4.67731	0.833292	2.52101	-0.144899	1.30264	-1.32981	0.663728
366.84	24.5275	18.5009	17.3967	15.7953	12.6674	11.6684	8.48193	7.53913	4.15344	4.31754	0.815323	2.34019	-1.32277	0.616915	-2.16782	0.311394		366.84	24.5275	22.7061	17.3967	18.3935	12.6674	13.0197	8.48193	8.19896	4.15344	4.65345	0.815323	2.50815	-0.157393	1.296	-1.32277	0.660342
367.84	24.4084	18.3682	17.3248	15.6821	12.5928	11.5848	8.45068	7.48507	4.12668	4.28658	0.812393	2.32341	-1.33977	0.612492	-2.1766	0.309161		367.84	24.4084	22.5903	17.3248	18.2997	12.5928	12.9533	8.45068	8.15714	4.12668	4.62972	0.812393	2.49536	-0.174392	1.28938	-1.33977	0.656973
368.84	24.3101	18.2365	17.2561	15.5696	12.5417	11.5017	8.41038	7.4314	4.09878	4.25585	0.793329	2.30676	-1.35945	0.6081	-2.16348	0.306945		368.84	24.3101	22.4752	17.2561	18.2064	12.5417	12.8873	8.41038	8.11554	4.09878	4.60611	0.793329	2.48263	-0.18236	1.28281	-1.35945	0.653622
369.84	24.2076	18.1058	17.1713	15.458	12.49	11.4192	8.36404	7.37812	4.06551	4.22533	0.758789	2.29022	-1.36977	0.60374	-2.16591	0.304744		369.84	24.2076	22.3606	17.1713	18.1136	12.49	12.8216	8.36404	8.07416	4.06551	4.58262	0.758789	2.46997	-0.194549	1.27627	-1.36977	0.650289
370.84	24.1252	17.9759	17.0893	15.3471	12.4581	11.3374	8.33389	7.32521	4.05441	4.19504	0.749496	2.27379	-1.36476	0.599411	-2.16371	0.302559		370.84	24.1252	22.2467	17.0893	18.0213	12.4581	12.7562	8.33389	8.03299	4.05441	4.55925	0.749496	2.45737	-0.195877	1.26976	-1.36476	0.646973
371.84	24.0201	17.8471	17.0373	15.2371	12.4053	11.2561	8.29677	7.27269	4.01821	4.16496	0.724679	2.25749	-1.37322	0.595113	-2.19179	0.300389		371.84	24.0201	22.1333	17.0373	17.9294	12.4053	12.6912	8.29677	7.99204	4.01821	4.53601	0.724679	2.44484	-0.222311	1.26328	-1.37322	0.643674
372.84	23.917	17.7191	16.9787	15.1279	12.3416	11.1754	8.2393	7.22055	3.98448	4.1351	0.687344	2.2413	-1.39563	0.590846	-2.21606	0.298235		372.84	23.917	22.0205	16.9787	17.838	12.3416	12.6265	8.2393	7.9513	3.98448	4.51288	0.687344	2.43238	-0.245954	1.25684	-1.39563	0.640393
373.84	23.8245	17.592	16.9061	15.0194	12.298	11.0952	8.20735	7.16877	3.96366	4.10545	0.65667	2.22523	-1.3852	0.58661	-2.21697	0.296097		373.84	23.8245	21.9084	16.9061	17.7471	12.298	12.5622	8.20735	7.91077	3.96366	4.48988	0.65667	2.41998	-0.27529	1.25044	-1.3852	0.637128
374.84	23.7447	17.4659	16.8362	14.9117	12.251	11.0157	8.18129	7.11737	3.94443	4.07601	0.645177	2.20928	-1.36537	0.582404	-2.22487	0.293974		374.84	23.7447	21.7967	16.8362	17.6567	12.251	12.4982	8.18129	7.87045	3.94443	4.467	0.645177	2.40764	-0.296098	1.24406	-1.36537	0.633881
375.84	23.6469	17.3407	16.776	14.8048	12.2003	10.9367	8.14866	7.06634	3.91734	4.04678	0.634541	2.19344	-1.37449	0.578228	-2.23368	0.291866		375.84	23.6469	21.6857	16.776	17.5667	12.2003	12.4345	8.14866	7.83034	3.91734	4.44423	0.634541	2.39537	-0.308324	1.23772	-1.37449	0.63065
376.84	23.5495	17.2163	16.7155	14.6986	12.1354	10.8583	8.1171	7.01567	3.88742	4.01777	0.610245	2.17771	-1.38957	0.574082	-2.24594	0.289773		376.84	23.5495	21.5752	16.7155	17.4772	12.1354	12.3711	8.1171	7.79044	3.88742	4.42159	0.610245	2.38316	-0.326918	1.23142	-1.38957	0.627436
377.84	23.4821	17.0929	16.6369	14.5932	12.1153	10.7804	8.06561	6.96537	3.87406	3.98896	0.590172	2.1621	-1.37363	0.569965	-2.23158	0.287696		377.84	23.4821	21.4654	16.6369	17.3882	12.1153	12.3081	8.06561	7.75074	3.87406	4.39906	0.590172	2.37102	-0.31411	1.22514	-1.37363	0.624239
378.84	23.4113	16.9703	16.5865	14.4886	12.048	10.7031	8.06233	6.91543	3.83856	3.96036	0.609353	2.14659	-1.40709	0.565879	-2.23261	0.285633		378.84	23.4113	21.356	16.5865	17.2996	12.048	12.2454	8.06233	7.71125	3.83856	4.37664	0.609353	2.35894	-0.308447	1.2189	-1.40709	0.621058
379.84	23.3677	16.8486	16.5045	14.3847	12.0435	10.6264	8.02276	6.86584	3.8417	3.93196	0.633267	2.1312	-1.46272	0.561821	-2.18659	0.283585		379.84	23.3677	21.2473	16.5045	17.2115	12.0435	12.183	8.02276	7.67197	3.8417	4.35435	0.633267	2.34692	-0.305153	1.21269	-1.46272	0.617894
380.84	23.198	16.7278	16.4257	14.2816	11.8936	10.5502	7.98261	6.81661	3.85981	3.90377	0.558755	2.11592	-1.41523	0.557793	-2.27715	0.281551		380.84	23.198	21.1391	16.4257	17.1239	11.8936	12.121	7.98261	7.63289	3.85981	4.33216	0.558755	2.33496	-0.340094	1.20651	-1.41523	0.614746
			16.4249	14.1792																	16.4249	17.0366
