# Supplementary material for: Erythrocyte invasion-neutralising antibodies prevent Plasmodium falciparum RH5 from binding to basigin-containing membrane protein complexes
Source: eLife. 2023 Oct 5;12:e83681. doi: 10.7554/eLife.83681 (PMC10569788; doi:10.7554/eLife.83681)
Supplement: Figure 2—figure supplement 1—source data 2. [file elife-83681-fig2-figsupp1-data2.zip]

Archive with 12 entries (11 files):
- Figure 2 - figure supplement 1 - source data 2/
- __MACOSX/._Figure 2 - figure supplement 1 - source data 2
- Figure 2 - figure supplement 1 - source data 2/a lower.jpg
- __MACOSX/Figure 2 - figure supplement 1 - source data 2/._a lower.jpg
- Figure 2 - figure supplement 1 - source data 2/.DS_Store
- __MACOSX/Figure 2 - figure supplement 1 - source data 2/._.DS_Store
- Figure 2 - figure supplement 1 - source data 2/a lower markup.jpg
- __MACOSX/Figure 2 - figure supplement 1 - source data 2/._a lower markup.jpg
- Figure 2 - figure supplement 1 - source data 2/a upper.jpg
- __MACOSX/Figure 2 - figure supplement 1 - source data 2/._a upper.jpg
- Figure 2 - figure supplement 1 - source data 2/a upper markup.jpg
- __MACOSX/Figure 2 - figure supplement 1 - source data 2/._a upper markup.jpg
