# Supplementary material for: Erythrocyte invasion-neutralising antibodies prevent Plasmodium falciparum RH5 from binding to basigin-containing membrane protein complexes
Source: eLife. 2023 Oct 5;12:e83681. doi: 10.7554/eLife.83681 (PMC10569788; doi:10.7554/eLife.83681)
Supplement: Figure 2—figure supplement 2—source data 1. [file elife-83681-fig2-figsupp2-data1.xlsx]

## Sheet: panel b
Membrane potential (mV)	before PfRCR			After PfRCR			Bkca
-80							0.005	0.006
-70							0.008	0.007
-60							0.009	0.006
-50	0.003	0.002		-0.002	0.004		0.009	0.005
-40	0.005	0.004		0.002	0.004		0.022	0.009
-30	0.004	0.005		0	0.007		0.032	0.013
-20	0.006	0.005		0.009	0.004		0.051	0.024
-10	0.007	0.006		0.005	0.002		0.094	0.034
0	0.01	0.007		0.008	0.006		0.161	0.048
10	0.017	0.005		0.013	0.006		0.249	0.055
20	0.026	0.006		0.025	0.008		0.352	0.052
30	0.057	0.014		0.046	0.013		0.471	0.044
40	0.08	0.018		0.081	0.019		0.574	0.043
50	0.146	0.031		0.133	0.024		0.662	0.029
60	0.2	0.038		0.175	0.027		0.758	0.03
70	0.263	0.047		0.25	0.033		0.835	0.019
80	0.323	0.048		0.328	0.037		0.899	0.017
90	0.402	0.051		0.405	0.039		0.951	0.01
100	0.472	0.051		0.479	0.041		1.001	0.001
110	0.551	0.043		0.54	0.033
120	0.603	0.053		0.617	0.033
130	0.678	0.045		0.68	0.036
140	0.749	0.047		0.746	0.033
150	0.801	0.033		0.811	0.031
160	0.863	0.03		0.853	0.025
170	0.903	0.02		0.911	0.022
180	0.93	0.018		0.948	0.013
190	0.963	0.01		0.99	0.008
200	1	0.001		1.002	0.002

## Sheet: panel c
Membrane potential (mV)	before PfRH5			After PfRh5			100mM Ca2+				50mM Ca2+			5mM Ca2+			1mM Ca2+
-80							0.005	0.006		0.033	0.01
-70							0.008	0.007		0.034	0.008
-60							0.009	0.006		0.039	0.014
-50	0.003	0.002		-0.002	0.004		0.009	0.005		0.051	0.015		0.004	0.001		0.002	0.002
-40	0.005	0.004		0.002	0.004		0.022	0.009		0.07	0.024		0.002	0.004		0.002	0.001
-30	0.004	0.005		0	0.007		0.032	0.013		0.122	0.037		0.003	0.002		0.005	0.002
-20	0.006	0.005		0.009	0.004		0.051	0.024		0.18	0.046		0.006	0.003		0.003	0.003
-10	0.007	0.006		0.005	0.002		0.094	0.034		0.274	0.054		0.007	0.002		0.001	0.002
0	0.01	0.007		0.008	0.006		0.161	0.048		0.38	0.053		0.012	0.006		0.002	0.001
10	0.017	0.005		0.013	0.006		0.249	0.055		0.47	0.054		0.027	0.011		0.003	0.002
20	0.026	0.006		0.025	0.008		0.352	0.052		0.571	0.047		0.05	0.018		0.004	0.002
30	0.057	0.014		0.046	0.013		0.471	0.044		0.655	0.044		0.09	0.023		0.01	0.003
40	0.08	0.018		0.081	0.019		0.574	0.043		0.728	0.041		0.151	0.037		0.016	0.004
50	0.146	0.031		0.133	0.024		0.662	0.029		0.805	0.04		0.231	0.042		0.037	0.007
60	0.2	0.038		0.175	0.027		0.758	0.03		0.845	0.026		0.321	0.045		0.074	0.011
70	0.263	0.047		0.25	0.033		0.835	0.019		0.885	0.016		0.414	0.049		0.128	0.018
80	0.323	0.048		0.328	0.037		0.899	0.017		0.927	0.018		0.511	0.049		0.199	0.021
90	0.402	0.051		0.405	0.039		0.951	0.01		0.966	0.011		0.588	0.035		0.28	0.024
100	0.472	0.051		0.479	0.041		1.001	0.001		1.001	0		0.683	0.035		0.379	0.027
110	0.551	0.043		0.54	0.033								0.762	0.03		0.452	0.031
120	0.603	0.053		0.617	0.033								0.844	0.018		0.553	0.03
130	0.678	0.045		0.68	0.036								0.881	0.017		0.624	0.03
140	0.749	0.047		0.746	0.033								0.933	0.01		0.694	0.028
150	0.801	0.033		0.811	0.031								1.001	0		0.756	0.025
160	0.863	0.03		0.853	0.025											0.815	0.017
170	0.903	0.02		0.911	0.022											0.865	0.016
180	0.93	0.018		0.948	0.013											0.921	0.014
190	0.963	0.01		0.99	0.008											0.959	0.009
200	1	0.001		1.002	0.002											1.001	0.001
