# Supplementary material for: Erythrocyte invasion-neutralising antibodies prevent Plasmodium falciparum RH5 from binding to basigin-containing membrane protein complexes
Source: eLife. 2023 Oct 5;12:e83681. doi: 10.7554/eLife.83681 (PMC10569788; doi:10.7554/eLife.83681)
Supplement: Figure 2—figure supplement 2—source data 2. [file elife-83681-fig2-figsupp2-data2.zip]

Archive with 20 entries (18 files):
- Figure 2 - figure supplement 2 - source data 2/
- __MACOSX/._Figure 2 - figure supplement 2 - source data 2
- Figure 2 - figure supplement 2 - source data 2/.DS_Store
- __MACOSX/Figure 2 - figure supplement 2 - source data 2/._.DS_Store
- Figure 2 - figure supplement 2 - source data 2/a/
- __MACOSX/Figure 2 - figure supplement 2 - source data 2/._a
- Figure 2 - figure supplement 2 - source data 2/a/PMCA upper markup.tif
- __MACOSX/Figure 2 - figure supplement 2 - source data 2/a/._PMCA upper markup.tif
- Figure 2 - figure supplement 2 - source data 2/a/basigin markup.tif
- __MACOSX/Figure 2 - figure supplement 2 - source data 2/a/._basigin markup.tif
- Figure 2 - figure supplement 2 - source data 2/a/.DS_Store
- __MACOSX/Figure 2 - figure supplement 2 - source data 2/a/._.DS_Store
- Figure 2 - figure supplement 2 - source data 2/a/PMCA upper.tif
- __MACOSX/Figure 2 - figure supplement 2 - source data 2/a/._PMCA upper.tif
- Figure 2 - figure supplement 2 - source data 2/a/PMCA lower markup.png
- __MACOSX/Figure 2 - figure supplement 2 - source data 2/a/._PMCA lower markup.png
- Figure 2 - figure supplement 2 - source data 2/a/Basigin.tif
- __MACOSX/Figure 2 - figure supplement 2 - source data 2/a/._Basigin.tif
- Figure 2 - figure supplement 2 - source data 2/a/PMCA lower markup.tif
- __MACOSX/Figure 2 - figure supplement 2 - source data 2/a/._PMCA lower markup.tif
