# Supplementary material for: Erythrocyte invasion-neutralising antibodies prevent Plasmodium falciparum RH5 from binding to basigin-containing membrane protein complexes
Source: eLife. 2023 Oct 5;12:e83681. doi: 10.7554/eLife.83681 (PMC10569788; doi:10.7554/eLife.83681)
Supplement: Figure 3—figure supplement 1—source data 1. [file elife-83681-fig3-figsupp1-data1.xlsx]

## Sheet: panel a
Basigin-MCT1 1:1 binding model																Basigin-MCT1 two-state binding model																Basigin-MCT1 equilibrium binding model
Time (s)	400nM	fit	200nM	fit	100nM	fit	50nM	fit	24nM	fit	12.5nM	fit	6.25nM	fit		Time (s)	400nM	fit	200nM	fit	100nM	fit	50nM	fit	25nM	fit	12.5nM	fit	6.25nM	fit		Conc (nM)	Response (RU)
-60.16	0.166993	0	0.503112	0	0.713992	0	0.933903	0	1.05035	0	1.16156	0	1.42279	0		-60.16	0.166993	0	0.503112	0	0.713992	0	0.933903	0	1.05035	0	1.16156	0	1.42279	0		1600	131.675
-59.16	0.156911	0	0.477367	0	0.702005	0	0.932951	0	1.00184	0	1.14114	0	1.38562	0		-59.16	0.156911	0	0.477367	0	0.702005	0	0.932951	0	1.00184	0	1.14114	0	1.38562	0		800	112.775
-58.16	0.159034	0	0.483605	0	0.68367	0	0.924979	0	0.993675	0	1.13421	0	1.35858	0		-58.16	0.159034	0	0.483605	0	0.68367	0	0.924979	0	0.993675	0	1.13421	0	1.35858	0		400	89.2035
-57.16	0.162819	0	0.479393	0	0.650589	0	0.890922	0	0.998558	0	1.09283	0	1.32343	0		-57.16	0.162819	0	0.479393	0	0.650589	0	0.890922	0	0.998558	0	1.09283	0	1.32343	0		200	70.3282
-56.16	0.164406	0	0.476341	0	0.609085	0	0.867118	0	0.999596	0	1.07152	0	1.28967	0		-56.16	0.164406	0	0.476341	0	0.609085	0	0.867118	0	0.999596	0	1.07152	0	1.28967	0		100	52.1804
-55.16	0.17234	0	0.503929	0	0.571243	0	0.852348	0	0.985741	0	1.01342	0	1.25452	0		-55.16	0.17234	0	0.503929	0	0.571243	0	0.852348	0	0.985741	0	1.01342	0	1.25452	0		50	37.1331
-54.16	0.18506	0	0.501464	0	0.575075	0	0.833804	0	0.974547	0	0.978213	0	1.20166	0		-54.16	0.18506	0	0.501464	0	0.575075	0	0.833804	0	0.974547	0	0.978213	0	1.20166	0		25	24.6076
-53.16	0.186903	0	0.511278	0	0.574245	0	0.814126	0	0.942614	0	0.947427	0	1.15845	0		-53.16	0.186903	0	0.511278	0	0.574245	0	0.814126	0	0.942614	0	0.947427	0	1.15845	0		12.5	14.9738
-52.16	0.183253	0	0.509801	0	0.580007	0	0.789993	0	0.93369	0	0.912613	0	1.125	0		-52.16	0.183253	0	0.509801	0	0.580007	0	0.789993	0	0.93369	0	0.912613	0	1.125	0		6.25	7.97039
-51.16	0.176649	0	0.51494	0	0.585781	0	0.777445	0	0.901232	0	0.874185	0	1.08911	0		-51.16	0.176649	0	0.51494	0	0.585781	0	0.777445	0	0.901232	0	0.874185	0	1.08911	0
-50.16	0.168422	0	0.486913	0	0.578542	0	0.750626	0	0.862645	0	0.846634	0	1.05865	0		-50.16	0.168422	0	0.486913	0	0.578542	0	0.750626	0	0.862645	0	0.846634	0	1.05865	0
-49.16	0.141395	0	0.464989	0	0.553665	0	0.719901	0	0.825035	0	0.818473	0	1.02368	0		-49.16	0.141395	0	0.464989	0	0.553665	0	0.719901	0	0.825035	0	0.818473	0	1.02368	0
-48.16	0.109767	0	0.418126	0	0.511343	0	0.682205	0	0.792333	0	0.784439	0	1.00824	0		-48.16	0.109767	0	0.418126	0	0.511343	0	0.682205	0	0.792333	0	0.784439	0	1.00824	0
-47.16	0.107191	0	0.392626	0	0.48727	0	0.675455	0	0.772448	0	0.758401	0	0.98584	0		-47.16	0.107191	0	0.392626	0	0.48727	0	0.675455	0	0.772448	0	0.758401	0	0.98584	0
-46.16	0.0996957	0	0.412206	0	0.468313	0	0.656876	0	0.725317	0	0.732742	0	0.967102	0		-46.16	0.0996957	0	0.412206	0	0.468313	0	0.656876	0	0.725317	0	0.732742	0	0.967102	0
-45.16	0.0788341	0	0.431115	0	0.45729	0	0.623343	0	0.67379	0	0.678946	0	0.928772	0		-45.16	0.0788341	0	0.431115	0	0.45729	0	0.623343	0	0.67379	0	0.678946	0	0.928772	0
-44.16	0.0649056	0	0.443517	0	0.451161	0	0.586929	0	0.639196	0	0.636856	0	0.910156	0		-44.16	0.0649056	0	0.443517	0	0.451161	0	0.586929	0	0.639196	0	0.636856	0	0.910156	0
-43.16	0.047694	0	0.418432	0	0.411672	0	0.559586	0	0.605993	0	0.59816	0	0.872314	0		-43.16	0.047694	0	0.418432	0	0.411672	0	0.559586	0	0.605993	0	0.59816	0	0.872314	0
-42.16	0.0311043	0	0.352929	0	0.389663	0	0.5277	0	0.576257	0	0.555655	0	0.840271	0		-42.16	0.0311043	0	0.352929	0	0.389663	0	0.5277	0	0.576257	0	0.555655	0	0.840271	0
-41.16	0.0530767	0	0.340844	0	0.37361	0	0.496389	0	0.558373	0	0.551809	0	0.82074	0		-41.16	0.0530767	0	0.340844	0	0.37361	0	0.496389	0	0.558373	0	0.551809	0	0.82074	0
-40.16	0.0626841	0	0.316283	0	0.360781	0	0.492862	0	0.54779	0	0.546084	0	0.813416	0		-40.16	0.0626841	0	0.316283	0	0.360781	0	0.492862	0	0.54779	0	0.546084	0	0.813416	0
-39.16	0.0683359	0	0.289269	0	0.348647	0	0.476919	0	0.526757	0	0.542349	0	0.781311	0		-39.16	0.0683359	0	0.289269	0	0.348647	0	0.476919	0	0.526757	0	0.542349	0	0.781311	0
-38.16	0.0638802	0	0.261315	0	0.331557	0	0.454885	0	0.482507	0	0.53832	0	0.773315	0		-38.16	0.0638802	0	0.261315	0	0.331557	0	0.454885	0	0.482507	0	0.53832	0	0.773315	0
-37.16	0.081153	0	0.264245	0	0.324843	0	0.455068	0	0.465356	0	0.54363	0	0.745728	0		-37.16	0.081153	0	0.264245	0	0.324843	0	0.455068	0	0.465356	0	0.54363	0	0.745728	0
-36.16	0.0844369	0	0.270055	0	0.310842	0	0.461135	0	0.441137	0	0.534133	0	0.723511	0		-36.16	0.0844369	0	0.270055	0	0.310842	0	0.461135	0	0.441137	0	0.534133	0	0.723511	0
-35.16	0.0749766	0	0.258336	0	0.312917	0	0.442703	0	0.419774	0	0.503738	0	0.685791	0		-35.16	0.0749766	0	0.258336	0	0.312917	0	0.442703	0	0.419774	0	0.503738	0	0.685791	0
-34.16	0.0644784	0	0.258764	0	0.292592	0	0.435012	0	0.413427	0	0.471633	0	0.659729	0		-34.16	0.0644784	0	0.258764	0	0.292592	0	0.435012	0	0.413427	0	0.471633	0	0.659729	0
-33.16	0.0468394	0	0.276342	0	0.276906	0	0.422867	0	0.388585	0	0.453079	0	0.615479	0		-33.16	0.0468394	0	0.276342	0	0.276906	0	0.422867	0	0.388585	0	0.453079	0	0.615479	0
-32.16	0.0323862	0	0.268212	0	0.279921	0	0.412893	0	0.363488	0	0.432669	0	0.572327	0		-32.16	0.0323862	0	0.268212	0	0.279921	0	0.412893	0	0.363488	0	0.432669	0	0.572327	0
-31.16	0.0201303	0	0.285229	0	0.270546	0	0.411038	0	0.362621	0	0.422756	0	0.531311	0		-31.16	0.0201303	0	0.285229	0	0.270546	0	0.411038	0	0.362621	0	0.422756	0	0.531311	0
-30.16	0.0137337	0	0.279174	0	0.275392	0	0.395632	0	0.357604	0	0.406374	0	0.512634	0		-30.16	0.0137337	0	0.279174	0	0.275392	0	0.395632	0	0.357604	0	0.406374	0	0.512634	0
-29.16	-0.0129141	0	0.268834	0	0.260915	0	0.384231	0	0.343664	0	0.376785	0	0.47052	0		-29.16	-0.0129141	0	0.268834	0	0.260915	0	0.384231	0	0.343664	0	0.376785	0	0.47052	0
-28.16	-0.0195547	0	0.25216	0	0.243117	0	0.367849	0	0.337975	0	0.347891	0	0.433655	0		-28.16	-0.0195547	0	0.25216	0	0.243117	0	0.367849	0	0.337975	0	0.347891	0	0.433655	0
-27.16	0.00118	0	0.226659	0	0.246449	0	0.352553	0	0.324499	0	0.333877	0	0.40686	0		-27.16	0.00118	0	0.226659	0	0.246449	0	0.352553	0	0.324499	0	0.333877	0	0.40686	0
-26.16	0.0187628	0	0.218786	0	0.24413	0	0.345107	0	0.3458	0	0.323073	0	0.400452	0		-26.16	0.0187628	0	0.218786	0	0.24413	0	0.345107	0	0.3458	0	0.323073	0	0.400452	0
-25.16	0.0203376	0	0.225024	0	0.218043	0	0.333596	0	0.341662	0	0.315407	0	0.384644	0		-25.16	0.0203376	0	0.225024	0	0.218043	0	0.333596	0	0.341662	0	0.315407	0	0.384644	0
-24.16	0.031678	0	0.207092	0	0.226198	0	0.33185	0	0.327087	0	0.307558	0	0.375061	0		-24.16	0.031678	0	0.207092	0	0.226198	0	0.33185	0	0.327087	0	0.307558	0	0.375061	0
-23.16	0.0484871	0	0.215002	0	0.198842	0	0.326369	0	0.304906	0	0.288161	0	0.364319	0		-23.16	0.0484871	0	0.215002	0	0.198842	0	0.326369	0	0.304906	0	0.288161	0	0.364319	0
-22.16	0.045057	0	0.220019	0	0.200588	0	0.29844	0	0.269213	0	0.269143	0	0.360168	0		-22.16	0.045057	0	0.220019	0	0.200588	0	0.29844	0	0.269213	0	0.269143	0	0.360168	0
-21.16	0.0321298	0	0.209875	0	0.18987	0	0.291275	0	0.238805	0	0.239944	0	0.332886	0		-21.16	0.0321298	0	0.209875	0	0.18987	0	0.291275	0	0.238805	0	0.239944	0	0.332886	0
-20.16	0.0234382	0	0.203674	0	0.20508	0	0.254885	0	0.209472	0	0.219301	0	0.30127	0		-20.16	0.0234382	0	0.203674	0	0.20508	0	0.254885	0	0.209472	0	0.219301	0	0.30127	0
-19.16	0.0276988	0	0.211071	0	0.189003	0	0.217007	0	0.174877	0	0.200162	0	0.279114	0		-19.16	0.0276988	0	0.211071	0	0.189003	0	0.217007	0	0.174877	0	0.200162	0	0.279114	0
-18.16	0.0132211	0	0.182946	0	0.169753	0	0.188589	0	0.159752	0	0.17272	0	0.225159	0		-18.16	0.0132211	0	0.182946	0	0.169753	0	0.188589	0	0.159752	0	0.17272	0	0.225159	0
-17.16	-0.0132803	0	0.158666	0	0.152761	0	0.154922	0	0.14713	0	0.145645	0	0.167847	0		-17.16	-0.0132803	0	0.158666	0	0.152761	0	0.154922	0	0.14713	0	0.145645	0	0.167847	0
-16.16	-2.34e-05	0	0.131859	0	0.132155	0	0.123343	0	0.135949	0	0.11492	0	0.145935	0		-16.16	-2.34e-05	0	0.131859	0	0.132155	0	0.123343	0	0.135949	0	0.11492	0	0.145935	0
-15.16	-0.00731	0	0.0804312	0	0.0864521	0	0.0918364	0	0.107287	0	0.0754789	0	0.106812	0		-15.16	-0.00731	0	0.0804312	0	0.0864521	0	0.0918364	0	0.107287	0	0.0754789	0	0.106812	0
-14.16	0.00435	0	0.062365	0	0.0572769	0	0.0820701	0	0.0809197	0	0.0411766	0	0.0834961	0		-14.16	0.00435	0	0.062365	0	0.0572769	0	0.0820701	0	0.0809197	0	0.0411766	0	0.0834961	0
-13.16	0.0281989	0	0.0521233	0	0.0457167	0	0.0533468	0	0.0800164	0	0.0429098	0	0.0651245	0		-13.16	0.0281989	0	0.0521233	0	0.0457167	0	0.0533468	0	0.0800164	0	0.0429098	0	0.0651245	0
-12.16	0.0309091	0	0.0235343	0	0.0398455	0	0.0283351	0	0.0563712	0	0.0145411	0	0.0507202	0		-12.16	0.0309091	0	0.0235343	0	0.0398455	0	0.0283351	0	0.0563712	0	0.0145411	0	0.0507202	0
-11.16	0.0146006	0	-0.0105112	0	0.0134541	0	-0.00588	0	0.0208609	0	-0.0155245	0	0.0155029	0		-11.16	0.0146006	0	-0.0105112	0	0.0134541	0	-0.00588	0	0.0208609	0	-0.0155245	0	0.0155029	0
-10.16	0.0121589	0	-0.0359626	0	-0.00254	0	-0.0374368	0	0.00493	0	-0.0259622	0	0.0135498	0		-10.16	0.0121589	0	-0.0359626	0	-0.00254	0	-0.0374368	0	0.00493	0	-0.0259622	0	0.0135498	0
-9.15997	0.00399	0	-0.0267586	0	-0.0215561	0	-0.0544289	0	-0.022303	0	-0.0242776	0	0.00616	0		-9.15997	0.00399	0	-0.0267586	0	-0.0215561	0	-0.0544289	0	-0.022303	0	-0.0242776	0	0.00616	0
-8.15997	-0.00591	0	-0.0431036	0	-0.0255481	0	-0.0617291	0	-0.0378546	0	-0.023338	0	0.00146	0		-8.15997	-0.00591	0	-0.0431036	0	-0.0255481	0	-0.0617291	0	-0.0378546	0	-0.023338	0	0.00146	0
-7.15997	0.0151127	0	-0.0505741	0	0.0115487	0	-0.0661121	0	-0.0272587	0	-0.010387	0	0.00238	0		-7.15997	0.0151127	0	-0.0505741	0	0.0115487	0	-0.0661121	0	-0.0272587	0	-0.010387	0	0.00238	0
-6.15997	0.0224981	0	-0.0270758	0	0.0280285	0	-0.0469466	0	-0.0283575	0	0.00707	0	0.00378	0		-6.15997	0.0224981	0	-0.0270758	0	0.0280285	0	-0.0469466	0	-0.0283575	0	0.00707	0	0.00378	0
-5.15997	0.0128548	0	-0.0255501	0	0.0298599	0	-0.0566505	0	-0.0378792	0	-0.0159401	0	-0.0205078	0		-5.15997	0.0128548	0	-0.0255501	0	0.0298599	0	-0.0566505	0	-0.0378792	0	-0.0159401	0	-0.0205078	0
-4.15997	-0.0193598	0	-0.0436895	0	0.00761	0	-0.0850569	0	-0.0407599	0	-0.0447126	0	-0.055603	0		-4.15997	-0.0193598	0	-0.0436895	0	0.00761	0	-0.0850569	0	-0.0407599	0	-0.0447126	0	-0.055603	0
-3.15997	-0.0329582	0	-0.0482185	0	0.00366	0	-0.107053	0	-0.0395516	0	-0.0777565	0	-0.0923462	0		-3.15997	-0.0329582	0	-0.0482185	0	0.00366	0	-0.107053	0	-0.0395516	0	-0.0777565	0	-0.0923462	0
-2.15997	-0.0877553	0	-0.0375499	0	-0.0393411	0	-0.152792	0	-0.072462	0	-0.161947	0	-0.139221	0		-2.15997	-0.0877553	0	-0.0375499	0	-0.0393411	0	-0.152792	0	-0.072462	0	-0.161947	0	-0.139221	0
-1.15997	-0.137303	0	-0.0714983	0	-0.121591	0	-0.245344	0	-0.111293	0	-0.232648	0	-0.230408	0		-1.15997	-0.137303	0	-0.0714983	0	-0.121591	0	-0.245344	0	-0.111293	0	-0.232648	0	-0.230408	0
-0.159973	-5.89304	0	0.0379405	0	2.23534	0	0.788095	0	1.20359	0	-2.85015	0	0.53302	0		-0.159973	-5.89304	0	0.0379405	0	2.23534	0	0.788095	0	1.20359	0	-2.85015	0	0.53302	0
0.840027	-3.09288	40.4167	-13.4314	25.0793	-8.68527	21.1869	-6.52406	18.321	-5.23244	15.2893	-1.06464	10.9592	-5.51312	6.09808		0.840027	-3.09288	34.3171	-13.4314	12.6526	-8.68527	8.88109	-6.52406	5.98738	-5.23244	6.00586	-1.06464	5.03136	-5.51312	2.62494
1.84003	33.2866	44.833	14.5548	27.4036	11.1701	22.3496	6.16639	18.9081	3.53808	15.5826	1.74665	11.1058	0.848816	6.17174		1.84003	33.2866	46.3315	14.5548	20.0909	11.1701	12.6278	6.16639	7.93642	3.53808	6.98124	1.74665	5.51994	0.848816	2.87313
2.84003	48.8163	49.0077	25.9528	29.6535	18.6717	23.4886	10.6057	19.4866	6.57083	15.8725	3.55222	11.251	1.0036	6.24472		2.84003	48.8163	55.889	25.9528	26.6346	18.6717	16.0987	10.6057	9.78928	6.57083	7.92061	3.55222	5.99354	1.0036	3.11449
3.84003	58.6353	52.954	35.2375	31.8315	24.4946	24.6043	14.6106	20.0566	9.09607	16.159	5.08949	11.3946	1.94965	6.317		3.84003	58.6353	63.5161	35.2375	32.3956	24.4946	19.315	14.6106	11.5509	9.09607	8.82534	5.08949	6.45265	1.94965	3.34922
4.84003	65.5761	56.6844	41.6754	33.9398	28.8768	25.6973	17.8202	20.6183	11.1386	16.4422	6.34246	11.5368	2.68585	6.3886		4.84003	65.5761	69.6262	41.6754	37.4717	28.8768	22.2961	17.8202	13.2259	11.1386	9.69677	6.34246	6.89772	2.68585	3.5775
5.84003	70.8898	60.2107	46.4588	35.9807	32.2685	26.768	20.4435	21.1719	12.7488	16.722	7.37578	11.6775	3.36365	6.45953		5.84003	70.8898	74.5438	46.4588	41.9483	32.2685	25.0601	20.4435	14.8188	12.7488	10.5362	7.37578	7.32919	3.36365	3.79953
6.84003	75.1728	63.5441	50.3263	37.9564	35.0485	27.8168	22.5359	21.7174	14.1943	16.9987	8.28332	11.8169	3.92249	6.52978		6.84003	75.1728	78.5234	50.3263	45.9003	35.0485	27.6234	22.5359	16.3337	14.1943	11.3447	8.28332	7.74751	3.92249	4.01547
7.84003	78.646	66.6951	53.4203	39.8688	37.3669	28.8442	24.2093	22.2549	15.3718	17.2721	9.0141	11.9547	4.37518	6.59938		7.84003	78.646	81.7649	53.4203	49.3931	37.3669	30.0014	24.2093	17.7746	15.3718	12.1237	9.0141	8.15308	4.37518	4.2255
8.84003	81.6692	69.6737	56.0262	41.7201	39.2833	29.8507	25.6494	22.7846	16.42	17.5423	9.67951	12.0912	4.76563	6.66831		8.84003	81.6692	84.4254	56.0262	52.484	39.2833	32.2083	25.6494	19.1454	16.42	12.8741	9.67951	8.54632	4.76563	4.42979
9.84003	84.2828	72.4894	58.3134	43.5122	41.0177	30.8365	26.9935	23.3066	17.3327	17.8094	10.3205	12.2263	5.159	6.7366		9.84003	84.2828	86.628	58.3134	55.223	41.0177	34.2571	26.9935	20.4495	17.3327	13.5972	10.3205	8.92761	5.159	4.62851
10.84	86.6057	75.151	60.3699	45.247	42.5098	31.8023	28.1761	23.8209	18.0668	18.0733	10.8382	12.3601	5.4679	6.80424		10.84	86.6057	88.4693	60.3699	57.654	42.5098	36.1599	28.1761	21.6905	18.0668	14.2939	10.8382	9.29734	5.4679	4.82181
11.84	88.6104	77.667	62.1436	46.9263	43.8126	32.7484	29.2217	24.3278	18.7817	18.3342	11.2514	12.4924	5.77167	6.87124		11.84	88.6104	90.0254	62.1436	59.8152	43.8126	37.9279	29.2217	22.8715	18.7817	14.9653	11.2514	9.65587	5.77167	5.00984
12.84	90.4424	80.0454	63.6956	48.5519	45.0991	33.6751	30.1478	24.8273	19.5004	18.592	11.7505	12.6235	6.07892	6.93761		12.84	90.4424	91.3559	63.6956	61.7402	45.0991	39.5712	30.1478	23.9957	19.5004	15.6122	11.7505	10.0036	6.07892	5.19276
13.84	92.0978	82.2936	65.1708	50.1255	46.1994	34.5829	30.9296	25.3195	20.1225	18.8469	12.1717	12.7531	6.41064	7.00335		13.84	92.0978	92.5075	65.1708	63.4582	46.1994	41.0994	30.9296	25.0658	20.1225	16.2358	12.1717	10.3407	6.41064	5.37072
14.84	93.5973	84.4188	66.4327	51.6488	47.1924	35.4722	31.6608	25.8045	20.6238	19.0988	12.5081	12.8815	6.63361	7.06847		14.84	93.5973	93.5171	66.4327	64.9949	47.1924	42.5213	31.6608	26.0848	20.6238	16.8368	12.5081	10.6678	6.63361	5.54384
15.84	94.9249	86.4278	67.6035	53.1233	48.1477	36.3434	32.4176	26.2825	21.0881	19.3477	12.836	13.0086	6.79126	7.13298		15.84	94.9249	94.4135	67.6035	66.3727	48.1477	43.845	32.4176	27.0551	21.0881	17.4161	12.836	10.9849	6.79126	5.71228
16.84	96.1521	88.3268	68.7096	54.5507	48.9258	37.1968	33.081	26.7535	21.6202	19.5938	13.1407	13.1343	6.94574	7.19688		16.84	96.1521	95.2195	68.7096	67.6113	48.9258	45.0779	33.081	27.9793	21.6202	17.9745	13.1407	11.2926	6.94574	5.87617
17.84	97.2535	90.122	69.7333	55.9325	49.713	38.0327	33.6799	27.2176	22.0704	19.8369	13.3908	13.2588	7.10706	7.26017		17.84	97.2535	95.9528	69.7333	68.7277	49.713	46.227	33.6799	28.8597	22.0704	18.5129	13.3908	11.591	7.10706	6.03562
18.84	98.3833	91.8189	70.7172	57.2701	50.4698	38.8516	34.1943	27.675	22.5319	20.0773	13.7156	13.3821	7.31268	7.32287		18.84	98.3833	96.6276	70.7172	69.7371	50.4698	47.2986	34.1943	29.6986	22.5319	19.032	13.7156	11.8805	7.31268	6.19078
19.84	99.3742	93.4231	71.6189	58.5649	51.1551	39.6538	34.8241	28.1257	22.8844	20.3148	13.9716	13.504	7.50714	7.38498		19.84	99.3742	97.2548	71.6189	70.6525	51.1551	48.2985	34.8241	30.498	22.8844	19.5325	13.9716	12.1613	7.50714	6.34176
20.84	100.284	94.9394	72.4693	59.8182	51.8293	40.4395	35.3153	28.5698	23.2176	20.5496	14.21	13.6247	7.68774	7.4465		20.84	100.284	97.8432	72.4693	71.4854	51.8293	49.2323	35.3153	31.26	23.2176	20.0152	14.21	12.4338	7.68774	6.48868
21.84	101.185	96.3728	73.2523	61.0316	52.4293	41.2093	35.7738	29.0074	23.5409	20.7817	14.444	13.7442	7.8324	7.50743		21.84	101.185	98.3995	73.2523	72.2459	52.4293	50.105	35.7738	31.9866	23.5409	20.4807	14.444	12.6981	7.8324	6.63166
22.84	101.979	97.7278	73.9566	62.2061	53.0602	41.9633	36.2137	29.4387	23.8414	21.011	14.6855	13.8625	7.97778	7.5678		22.84	101.979	98.9292	73.9566	72.9428	53.0602	50.9211	36.2137	32.6794	23.8414	20.9297	14.6855	12.9546	7.97778	6.77081
23.84	102.738	99.0086	74.6536	63.343	53.6463	42.702	36.6843	29.8637	24.1903	21.2377	14.905	13.9796	8.08551	7.62759		23.84	102.738	99.4365	74.6536	73.5837	53.6463	51.685	36.6843	33.3403	24.1903	21.3628	14.905	13.2035	8.08551	6.90623
24.84	103.506	100.219	75.3932	64.4436	54.1256	43.4256	37.1053	30.2825	24.4977	21.4617	15.1078	14.0955	8.21033	7.68682		24.84	103.506	99.9249	75.3932	74.1754	54.1256	52.4006	37.1053	33.9708	24.4977	21.7807	15.1078	13.445	8.21033	7.03805
25.84	104.177	101.364	75.9708	65.509	54.6946	44.1344	37.5311	30.6952	24.7689	21.6832	15.2767	14.2102	8.30438	7.74549		25.84	104.177	100.397	75.9708	74.7239	54.6946	53.0715	37.5311	34.5725	24.7689	22.1838	15.2767	13.6794	8.30438	7.16634
26.84	104.836	102.446	76.5653	66.5403	55.2085	44.8287	37.8432	31.1018	25.0378	21.902	15.4729	14.3237	8.39203	7.80361		26.84	104.836	100.855	76.5653	75.2341	55.2085	53.7012	37.8432	35.1469	25.0378	22.5729	15.4729	13.9069	8.39203	7.29123
27.84	105.472	103.469	77.1243	67.5386	55.6251	45.5089	38.1746	31.5026	25.272	22.1183	15.6697	14.4361	8.47626	7.86117		27.84	105.472	101.3	77.1243	75.7107	55.6251	54.2927	38.1746	35.6954	25.272	22.9483	15.6697	14.1277	8.47626	7.41279
28.84	105.998	104.435	77.6424	68.505	56.022	46.1752	38.5438	31.8975	25.5302	22.3321	15.8202	14.5474	8.56451	7.9182		28.84	105.998	101.734	77.6424	76.1577	56.022	54.8489	38.5438	36.2192	25.5302	23.3107	15.8202	14.342	8.56451	7.53114
29.84	106.491	105.349	78.182	69.4405	56.4274	46.8278	38.8753	32.2866	25.7793	22.5434	15.9292	14.6575	8.64606	7.97468		29.84	106.491	102.158	78.182	76.5783	56.4274	55.3725	38.8753	36.7196	25.7793	23.6605	15.9292	14.5501	8.64606	7.64636
30.84	107.055	106.213	78.6944	70.3461	56.8536	47.4672	39.2173	32.6701	25.9868	22.7522	16.0627	14.7665	8.73657	8.03063		30.84	107.055	102.572	78.6944	76.9758	56.8536	55.8658	39.2173	37.1978	25.9868	23.9982	16.0627	14.7521	8.73657	7.75853
31.84	107.53	107.03	79.1835	71.2227	57.229	48.0935	39.4675	33.048	26.1513	22.9586	16.1868	14.8743	8.81775	8.08606		31.84	107.53	102.978	79.1835	77.3527	57.229	56.3313	39.4675	37.655	26.1513	24.3242	16.1868	14.9482	8.81775	7.86775
32.84	107.999	107.802	79.604	72.0713	57.6212	48.707	39.7139	33.4204	26.3121	23.1626	16.3594	14.9811	8.89746	8.14096		32.84	107.999	103.376	79.604	77.7113	57.6212	56.7709	39.7139	38.0922	26.3121	24.6391	16.3594	15.1386	8.89746	7.9741
33.84	108.468	108.531	80.0101	72.8927	58.0214	49.308	40.0589	33.7873	26.5142	23.3642	16.5251	15.0868	8.97601	8.19534		33.84	108.468	103.767	80.0101	78.0537	58.0214	57.1865	40.0589	38.5104	26.5142	24.9432	16.5251	15.3235	8.97601	8.07766
34.84	108.897	109.221	80.4253	73.6879	58.3629	49.8968	40.4044	34.1489	26.7463	23.5635	16.6262	15.1914	9.0332	8.24921		34.84	108.897	104.15	80.4253	78.3816	58.3629	57.5801	40.4044	38.9105	26.7463	25.2369	16.6262	15.503	9.0332	8.17851
35.84	109.359	109.873	80.8366	74.4576	58.714	50.4735	40.6201	34.5053	26.9669	23.7605	16.7468	15.295	9.09937	8.30257		35.84	109.359	104.527	80.8366	78.6967	58.714	57.9531	40.6201	39.2936	26.9669	25.5207	16.7468	15.6774	9.09937	8.27672
36.84	109.726	110.489	81.2185	75.2028	59.0267	51.0384	40.8171	34.8564	27.1995	23.9551	16.9036	15.3975	9.17371	8.35543		36.84	109.726	104.897	81.2185	79.0002	59.0267	58.3072	40.8171	39.6604	27.1995	25.7949	16.9036	15.8468	9.17371	8.37238
37.84	110.122	111.072	81.5909	75.9241	59.3177	51.5918	41.0703	35.2024	27.3604	24.1475	17.0193	15.499	9.24512	8.40778		37.84	110.122	105.26	81.5909	79.2934	59.3177	58.6437	41.0703	40.0118	27.3604	26.0599	17.0193	16.0114	9.24512	8.46555
38.84	110.484	111.623	81.9549	76.6223	59.6287	52.1339	41.3003	35.5434	27.4853	24.3377	17.1268	15.5994	9.3028	8.45965		38.84	110.484	105.618	81.9549	79.5773	59.6287	58.9639	41.3003	40.3486	27.4853	26.316	17.1268	16.1712	9.3028	8.55631
39.84	110.845	112.144	82.282	77.2982	59.9138	52.665	41.518	35.8794	27.6389	24.5256	17.2568	15.6988	9.3764	8.51102		39.84	110.845	105.969	82.282	79.8529	59.9138	59.269	41.518	40.6715	27.6389	26.5636	17.2568	16.3265	9.3764	8.64472
40.84	111.203	112.636	82.5841	77.9525	60.1868	53.1852	41.7323	36.2105	27.8515	24.7114	17.4036	15.7972	9.44507	8.56191		40.84	111.203	106.315	82.5841	80.1209	60.1868	59.5602	41.7323	40.9811	27.8515	26.803	17.4036	16.4774	9.44507	8.73085
41.84	111.482	113.101	82.895	78.5859	60.485	53.6948	41.9794	36.5368	28.0444	24.8949	17.5123	15.8946	9.51196	8.61232		41.84	111.482	106.655	82.895	80.382	60.485	59.8384	41.9794	41.2782	28.0444	27.0345	17.5123	16.624	9.51196	8.81476
42.84	111.836	113.541	83.1989	79.199	60.7497	54.194	42.1984	36.8583	28.2278	25.0764	17.5839	15.991	9.59027	8.66225		42.84	111.836	106.99	83.1989	80.6369	60.7497	60.1046	42.1984	41.5634	28.2278	27.2583	17.5839	16.7665	9.59027	8.89652
43.84	112.128	113.956	83.495	79.7925	61.0071	54.683	42.3853	37.1752	28.3724	25.2557	17.6915	16.0864	9.66956	8.71171		43.84	112.128	107.319	83.495	80.8862	61.0071	60.3597	42.3853	41.8374	28.3724	27.4749	17.6915	16.905	9.66956	8.97619
44.84	112.388	114.349	83.7947	80.367	61.2562	55.162	42.5923	37.4874	28.5251	25.433	17.832	16.1808	9.76099	8.7607		44.84	112.388	107.643	83.7947	81.1302	61.2562	60.6044	42.5923	42.1005	28.5251	27.6844	17.832	17.0397	9.76099	9.05383
45.84	112.655	114.721	84.042	80.9231	61.4989	55.6313	42.7746	37.7951	28.6654	25.6082	17.9197	16.2743	9.81927	8.80924		45.84	112.655	107.962	84.042	81.3694	61.4989	60.8395	42.7746	42.3535	28.6654	27.8872	17.9197	17.1706	9.81927	9.12949
46.84	112.949	115.072	84.3181	81.4615	61.7104	56.0909	42.9745	38.0982	28.8237	25.7813	18.0155	16.3669	9.85663	8.85731		46.84	112.949	108.276	84.3181	81.6042	61.7104	61.0657	42.9745	42.5968	28.8237	28.0835	18.0155	17.2978	9.85663	9.20323
47.84	113.208	115.404	84.6435	81.9826	61.964	56.5412	43.1854	38.397	28.9695	25.9524	18.0858	16.4585	9.89404	8.90493		47.84	113.208	108.584	84.6435	81.8349	61.964	61.2836	43.1854	42.8309	28.9695	28.2735	18.0858	17.4215	9.89404	9.27511
48.84	113.449	115.718	84.8758	82.4871	62.21	56.9823	43.379	38.6914	29.109	26.1216	18.1551	16.5491	9.9566	8.9521		48.84	113.449	108.888	84.8758	82.0618	62.21	61.4939	43.379	43.0562	29.109	28.4575	18.1551	17.5419	9.9566	9.34518
49.84	113.635	116.014	85.0891	82.9754	62.3918	57.4144	43.5337	38.9815	29.2147	26.2887	18.2175	16.6389	10.0079	8.99882		49.84	113.635	109.187	85.0891	82.2852	62.3918	61.697	43.5337	43.2732	29.2147	28.6357	18.2175	17.6589	10.0079	9.41348
50.84	113.822	116.295	85.2692	83.4482	62.5577	57.8376	43.6697	39.2674	29.3231	26.454	18.3032	16.7277	10.0422	9.04511		50.84	113.822	109.481	85.2692	82.5052	62.5577	61.8934	43.6697	43.4824	29.3231	28.8083	18.3032	17.7727	10.0422	9.48008
51.84	114.046	116.56	85.4737	83.9058	62.7665	58.2523	43.8278	39.5492	29.4172	26.6173	18.3916	16.8156	10.0807	9.09095		51.84	114.046	109.771	85.4737	82.7221	62.7665	62.0837	43.8278	43.684	29.4172	28.9755	18.3916	17.8835	10.0807	9.54501
52.84	114.252	116.81	85.6999	84.3488	62.9822	58.6584	44.0104	39.8268	29.5313	26.7787	18.4832	16.9026	10.1451	9.13637		52.84	114.252	110.055	85.6999	82.936	62.9822	62.2681	44.0104	43.8785	29.5313	29.1376	18.4832	17.9912	10.1451	9.60833
53.84	114.498	117.047	85.9219	84.7776	63.1634	59.0563	44.1719	40.1004	29.6521	26.9382	18.5652	16.9888	10.1875	9.18135		53.84	114.498	110.336	85.9219	83.1471	63.1634	62.4473	44.1719	44.0663	29.6521	29.2947	18.5652	18.096	10.1875	9.67008
54.84	114.735	117.271	86.1455	85.1927	63.3538	59.4461	44.3183	40.3699	29.7699	27.0958	18.6348	17.074	10.2253	9.22591		54.84	114.735	110.612	86.1455	83.3556	63.3538	62.6214	44.3183	44.2476	29.7699	29.447	18.6348	18.1981	10.2253	9.7303
55.84	114.933	117.483	86.3547	85.5945	63.5416	59.8279	44.4783	40.6356	29.8938	27.2516	18.713	17.1584	10.2742	9.27005		55.84	114.933	110.883	86.3547	83.5615	63.5416	62.7908	44.4783	44.4228	29.8938	29.5947	18.713	18.2974	10.2742	9.78904
56.84	115.115	117.683	86.5794	85.9834	63.7045	60.2019	44.662	40.8974	30.0066	27.4057	18.7895	17.242	10.2963	9.31377		56.84	115.115	111.151	86.5794	83.765	63.7045	62.9559	44.662	44.5921	30.0066	29.738	18.7895	18.394	10.2963	9.84634
57.84	115.273	117.872	86.8227	86.36	63.8663	60.5682	44.8171	41.1554	30.1235	27.5579	18.8456	17.3247	10.3212	9.35708		57.84	115.273	111.414	86.8227	83.9661	63.8663	63.1169	44.8171	44.756	30.1235	29.877	18.8456	18.4881	10.3212	9.90224
58.84	115.457	118.051	86.9922	86.7245	63.9788	60.9271	44.925	41.4096	30.2177	27.7083	18.8887	17.4065	10.3495	9.39999		58.84	115.457	111.673	86.9922	84.165	63.9788	63.2741	44.925	44.9146	30.2177	30.0119	18.8887	18.5798	10.3495	9.95678
59.84	115.602	118.22	87.1227	87.0773	64.1249	61.2787	45.0588	41.6601	30.3298	27.857	18.9564	17.4875	10.3884	9.44248		59.84	115.602	111.927	87.1227	84.3617	64.1249	63.4277	45.0588	45.0682	30.3298	30.1429	18.9564	18.669	10.3884	10.01
60.84	115.735	118.379	87.2985	87.4188	64.2727	61.6231	45.1737	41.9069	30.419	28.004	19.0175	17.5677	10.4272	9.48458		60.84	115.735	112.178	87.2985	84.5563	64.2727	63.578	45.1737	45.217	30.419	30.27	19.0175	18.7559	10.4272	10.0619
61.84	115.939	118.53	87.4727	87.7495	64.4267	61.9604	45.3028	42.1502	30.4946	28.1492	19.0769	17.6471	10.4595	9.52627		61.84	115.939	112.425	87.4727	84.7489	64.4267	63.7252	45.3028	45.3613	30.4946	30.3935	19.0769	18.8406	10.4595	10.1126
62.84	116.105	118.673	87.6642	88.0695	64.5894	62.2909	45.4178	42.3899	30.5873	28.2928	19.1607	17.7257	10.5067	9.56758		62.84	116.105	112.668	87.6642	84.9395	64.5894	63.8694	45.4178	45.5013	30.5873	30.5135	19.1607	18.9231	10.5067	10.1621
63.84	116.254	118.808	87.8552	88.3793	64.7422	62.6146	45.5529	42.6261	30.6964	28.4346	19.2304	17.8034	10.5538	9.60849		63.84	116.254	112.907	87.8552	85.1281	64.7422	64.0109	45.5529	45.6373	30.6964	30.6301	19.2304	19.0034	10.5538	10.2104
64.84	116.398	118.936	88.0509	88.6792	64.9012	62.9318	45.6893	42.8589	30.8099	28.5749	19.3107	17.8804	10.5954	9.64902		64.84	116.398	113.142	88.0509	85.3148	64.9012	64.1498	45.6893	45.7693	30.8099	30.7435	19.3107	19.0818	10.5954	10.2575
65.84	116.547	119.056	88.1798	88.9695	65.0328	63.2424	45.8096	43.0882	30.8886	28.7135	19.3707	17.9566	10.6502	9.68917		65.84	116.547	113.374	88.1798	85.4997	65.0328	64.2863	45.8096	45.8976	30.8886	30.8536	19.3707	19.1581	10.6502	10.3036
66.84	116.686	119.17	88.2943	89.2506	65.1675	63.5467	45.9065	43.3143	30.9916	28.8504	19.4286	18.032	10.7184	9.72893		66.84	116.686	113.601	88.2943	85.6828	65.1675	64.4205	45.9065	46.0224	30.9916	30.9608	19.4286	19.2325	10.7184	10.3485
67.84	116.812	119.278	88.4201	89.5226	65.3164	63.8448	46.0146	43.537	31.0493	28.9858	19.4451	18.1067	10.7711	9.76832		67.84	116.812	113.826	88.4201	85.8642	65.3164	64.5525	46.0146	46.1438	31.0493	31.0651	19.4451	19.3051	10.7711	10.3924
68.84	116.915	119.38	88.5617	89.786	65.4223	64.1368	46.1328	43.7565	31.1146	29.1197	19.4481	18.1806	10.78	9.80734		68.84	116.915	114.047	88.5617	86.0437	65.4223	64.6825	46.1328	46.2621	31.1146	31.1665	19.4481	19.3759	10.78	10.4353
69.84	117.018	119.476	88.6844	90.0409	65.5144	64.4229	46.2229	43.9728	31.1893	29.2519	19.5034	18.2537	10.7892	9.84599		69.84	117.018	114.264	88.6844	86.2216	65.5144	64.8105	46.2229	46.3773	31.1893	31.2653	19.5034	19.4449	10.7892	10.4772
70.84	117.113	119.567	88.7956	90.2877	65.629	64.7031	46.3244	44.1859	31.2669	29.3826	19.5596	18.3261	10.8209	9.88428		70.84	117.113	114.478	88.7956	86.3978	65.629	64.9367	46.3244	46.4896	31.2669	31.3614	19.5596	19.5122	10.8209	10.5181
71.84	117.262	119.653	88.9222	90.5265	65.7617	64.9776	46.4206	44.396	31.3419	29.5118	19.622	18.3978	10.8362	9.9222		71.84	117.262	114.688	88.9222	86.5724	65.7617	65.0612	46.4206	46.5992	31.3419	31.4551	19.622	19.5779	10.8362	10.5581
72.84	117.402	119.734	89.0558	90.7578	65.8949	65.2465	46.5192	44.603	31.4338	29.6395	19.6992	18.4687	10.8751	9.95977		72.84	117.402	114.895	89.0558	86.7453	65.8949	65.1841	46.5192	46.7061	31.4338	31.5463	19.6992	19.642	10.8751	10.5971
73.84	117.518	119.811	89.17	90.9816	65.9999	65.5099	46.6182	44.8069	31.4881	29.7657	19.7304	18.5389	10.905	9.99698		73.84	117.518	115.099	89.17	86.9166	65.9999	65.3054	46.6182	46.8105	31.4881	31.6353	19.7304	19.7046	10.905	10.6353
74.84	117.649	119.884	89.2778	91.1983	66.0898	65.7679	46.6935	45.0079	31.5315	29.8904	19.782	18.6084	10.9092	10.0338		74.84	117.649	115.299	89.2778	87.0863	66.0898	65.4252	46.6935	46.9125	31.5315	31.722	19.782	19.7657	10.9092	10.6726
75.84	117.745	119.953	89.391	91.4081	66.185	66.0207	46.7719	45.2059	31.586	30.0137	19.8566	18.6772	10.9106	10.0704		75.84	117.745	115.497	89.391	87.2545	66.185	65.5436	46.7719	47.0122	31.586	31.8065	19.8566	19.8253	10.9106	10.7091
76.84	117.808	120.017	89.5197	91.6111	66.2707	66.2683	46.8475	45.4011	31.6466	30.1356	19.9017	18.7452	10.9285	10.1065		76.84	117.808	115.691	89.5197	87.4211	66.2707	65.6607	46.8475	47.1098	31.6466	31.889	19.9017	19.8836	10.9285	10.7448
77.84	117.897	120.079	89.6114	91.8077	66.3458	66.5108	46.9461	45.5934	31.7009	30.256	19.9239	18.8126	10.9538	10.1423		77.84	117.897	115.882	89.6114	87.5862	66.3458	65.7765	46.9461	47.2053	31.7009	31.9694	19.9239	19.9405	10.9538	10.7797
78.84	118.014	120.137	89.7063	91.9979	66.4746	66.7484	47.0455	45.783	31.7662	30.375	19.9631	18.8793	10.9933	10.1778		78.84	118.014	116.071	89.7063	87.7498	66.4746	65.891	47.0455	47.2989	31.7662	32.048	19.9631	19.996	10.9933	10.8138
79.84	118.093	120.192	89.8252	92.1821	66.6073	66.9811	47.116	45.9697	31.8418	30.4926	19.9993	18.9454	11.0323	10.213		79.84	118.093	116.256	89.8252	87.9119	66.6073	66.0044	47.116	47.3905	31.8418	32.1247	19.9993	20.0503	11.0323	10.8471
80.84	118.2	120.244	89.949	92.3604	66.7574	67.2091	47.1752	46.1538	31.9167	30.6089	20.0593	19.0107	11.0726	10.2478		80.84	118.2	116.438	89.949	88.0725	66.7574	66.1167	47.1752	47.4803	31.9167	32.1996	20.0593	20.1034	11.0726	10.8797
81.84	118.306	120.293	90.0925	92.533	66.8785	67.4325	47.2643	46.3351	31.9566	30.7238	20.1097	19.0754	11.1044	10.2823		81.84	118.306	116.618	90.0925	88.2317	66.8785	66.2279	47.2643	47.5685	31.9566	32.2728	20.1097	20.1553	11.1044	10.9117
82.84	118.424	120.339	90.2022	92.7001	66.9532	67.6512	47.335	46.5138	31.9886	30.8374	20.1505	19.1395	11.1083	10.3165		82.84	118.424	116.794	90.2022	88.3895	66.9532	66.338	47.335	47.655	31.9886	32.3443	20.1505	20.206	11.1083	10.9429
83.84	118.525	120.383	90.2625	92.8618	67.0274	67.8656	47.4051	46.6899	32.0466	30.9496	20.1919	19.2028	11.1143	10.3503		83.84	118.525	116.968	90.2625	88.5458	67.0274	66.4472	47.4051	47.7399	32.0466	32.4143	20.1919	20.2556	11.1143	10.9735
84.84	118.608	120.424	90.3594	93.0183	67.1011	68.0755	47.4614	46.8635	32.1025	31.0606	20.2124	19.2656	11.1126	10.3838		84.84	118.608	117.139	90.3594	88.7007	67.1011	66.5553	47.4614	47.8233	32.1025	32.4827	20.2124	20.3041	11.1126	11.0034
85.84	118.696	120.463	90.4493	93.1699	67.1443	68.2812	47.5208	47.0345	32.1444	31.1702	20.2416	19.3277	11.1115	10.417		85.84	118.696	117.307	90.4493	88.8542	67.1443	66.6626	47.5208	47.9053	32.1444	32.5496	20.2416	20.3515	11.1115	11.0327
86.84	118.756	120.5	90.5284	93.3166	67.1955	68.4826	47.5845	47.203	32.1829	31.2786	20.2526	19.3891	11.1409	10.4499		86.84	118.756	117.473	90.5284	89.0063	67.1955	66.7689	47.5845	47.9859	32.1829	32.6151	20.2526	20.3979	11.1409	11.0614
87.84	118.807	120.535	90.6096	93.4586	67.2549	68.68	47.643	47.369	32.2146	31.3857	20.2706	19.45	11.1575	10.4825		87.84	118.807	117.636	90.6096	89.1571	67.2549	66.8744	47.643	48.0653	32.2146	32.6792	20.2706	20.4434	11.1575	11.0894
88.84	118.852	120.568	90.7035	93.5961	67.323	68.8733	47.7186	47.5327	32.2382	31.4916	20.31	19.5102	11.1771	10.5148		88.84	118.852	117.797	90.7035	89.3065	67.323	66.979	47.7186	48.1433	32.2382	32.742	20.31	20.4878	11.1771	11.1169
89.84	118.897	120.6	90.8073	93.7291	67.3866	69.0626	47.7762	47.6939	32.2927	31.5962	20.3521	19.5698	11.1928	10.5468		89.84	118.897	117.954	90.8073	89.4546	67.3866	67.0829	47.7762	48.2202	32.2927	32.8035	20.3521	20.5314	11.1928	11.1439
90.84	118.947	120.629	90.8895	93.858	67.4756	69.2482	47.8435	47.8528	32.3411	31.6996	20.3992	19.6288	11.1904	10.5784		90.84	118.947	118.11	90.8895	89.6013	67.4756	67.1859	47.8435	48.2959	32.3411	32.8637	20.3992	20.574	11.1904	11.1703
91.84	119.002	120.657	90.9749	93.9827	67.5663	69.4299	47.9121	48.0094	32.4057	31.8019	20.4577	19.6872	11.22	10.6098		91.84	119.002	118.263	90.9749	89.7467	67.5663	67.2881	47.9121	48.3705	32.4057	32.9228	20.4577	20.6158	11.22	11.1961
92.84	119.051	120.683	91.0437	94.1034	67.637	69.6079	47.9752	48.1637	32.473	31.9029	20.5201	19.745	11.2352	10.6409		92.84	119.051	118.413	91.0437	89.8908	67.637	67.3896	47.9752	48.4441	32.473	32.9807	20.5201	20.6567	11.2352	11.2215
93.84	119.106	120.708	91.1082	94.2202	67.7134	69.7823	48.0274	48.3158	32.5115	32.0027	20.5352	19.8022	11.2056	10.6717		93.84	119.106	118.562	91.1082	90.0337	67.7134	67.4904	48.0274	48.5167	32.5115	33.0376	20.5352	20.6968	11.2056	11.2463
94.84	119.206	120.732	91.1572	94.3333	67.774	69.9531	48.08	48.4656	32.5711	32.1014	20.5782	19.8589	11.226	10.7022		94.84	119.206	118.707	91.1572	90.1752	67.774	67.5904	48.08	48.5883	32.5711	33.0933	20.5782	20.7361	11.226	11.2706
95.84	119.294	120.754	91.2251	94.4428	67.8347	70.1204	48.1346	48.6133	32.6217	32.1989	20.5827	19.9149	11.2408	10.7324		95.84	119.294	118.851	91.2251	90.3155	67.8347	67.6897	48.1346	48.6589	32.6217	33.1481	20.5827	20.7746	11.2408	11.2945
96.84	119.381	120.775	91.2894	94.5488	67.8899	70.2843	48.1828	48.7588	32.6495	32.2953	20.5931	19.9704	11.2377	10.7623		96.84	119.381	118.992	91.2894	90.4545	67.8899	67.7884	48.1828	48.7287	32.6495	33.2018	20.5931	20.8124	11.2377	11.3179
97.84	119.45	120.795	91.3584	94.6514	67.9357	70.4449	48.207	48.9022	32.6811	32.3906	20.5892	20.0253	11.2242	10.7919		97.84	119.45	119.131	91.3584	90.5923	67.9357	67.8864	48.207	48.7976	32.6811	33.2546	20.5892	20.8494	11.2242	11.3409
98.84	119.527	120.814	91.4184	94.7507	67.9796	70.6022	48.2396	49.0435	32.7102	32.4848	20.5993	20.0797	11.2344	10.8213		98.84	119.527	119.268	91.4184	90.7289	67.9796	67.9837	48.2396	48.8657	32.7102	33.3064	20.5993	20.8858	11.2344	11.3634
99.84	119.602	120.832	91.5001	94.8469	68.0318	70.7563	48.2891	49.1827	32.7425	32.5778	20.6222	20.1335	11.244	10.8503		99.84	119.602	119.403	91.5001	90.8642	68.0318	68.0804	48.2891	48.933	32.7425	33.3574	20.6222	20.9214	11.244	11.3855
100.84	119.657	120.849	91.5405	94.94	68.1018	70.9072	48.3251	49.3199	32.7757	32.6698	20.6137	20.1868	11.248	10.8792		100.84	119.657	119.535	91.5405	90.9983	68.1018	68.1765	48.3251	48.9996	32.7757	33.4075	20.6137	20.9564	11.248	11.4071
101.84	119.714	120.865	91.5782	95.0301	68.1587	71.0551	48.362	49.4551	32.7989	32.7607	20.6358	20.2395	11.2532	10.9077		101.84	119.714	119.666	91.5782	91.1312	68.1587	68.2719	48.362	49.0654	32.7989	33.4568	20.6358	20.9908	11.2532	11.4284
102.84	119.746	120.88	91.6466	95.1173	68.205	71.1999	48.4052	49.5883	32.8227	32.8506	20.6465	20.2917	11.2664	10.9359		102.84	119.746	119.794	91.6466	91.263	68.205	68.3667	48.4052	49.1305	32.8227	33.5052	20.6465	21.0245	11.2664	11.4493
103.84	119.808	120.894	91.7192	95.2017	68.264	71.3418	48.4525	49.7196	32.8547	32.9394	20.6703	20.3434	11.2856	10.9639		103.84	119.808	119.92	91.7192	91.3935	68.264	68.461	48.4525	49.195	32.8547	33.5529	20.6703	21.0576	11.2856	11.4698
104.84	119.836	120.907	91.778	95.2834	68.3238	71.4808	48.5085	49.849	32.8752	33.0272	20.6884	20.3945	11.28	10.9917		104.84	119.836	120.045	91.778	91.5229	68.3238	68.5546	48.5085	49.2588	32.8752	33.5999	20.6884	21.0902	11.28	11.4899
105.84	119.911	120.92	91.8246	95.3625	68.3929	71.6169	48.5574	49.9765	32.9146	33.1139	20.7187	20.4451	11.2992	11.0191		105.84	119.911	120.167	91.8246	91.6511	68.3929	68.6477	48.5574	49.3219	32.9146	33.6461	20.7187	21.1222	11.2992	11.5097
106.84	119.954	120.932	91.85	95.4391	68.4583	71.7503	48.6094	50.1021	32.9584	33.1997	20.74	20.4952	11.3244	11.0464		106.84	119.954	120.288	91.85	91.7782	68.4583	68.7401	48.6094	49.3845	32.9584	33.6916	20.74	21.1536	11.3244	11.5291
107.84	119.985	120.943	91.9001	95.5132	68.5292	71.8809	48.6474	50.2259	32.9768	33.2844	20.7581	20.5448	11.3361	11.0733		107.84	119.985	120.406	91.9001	91.9042	68.5292	68.8321	48.6474	49.4465	32.9768	33.7365	20.7581	21.1845	11.3361	11.5482
108.84	120.025	120.954	91.9682	95.585	68.5886	72.0089	48.6944	50.3479	33.0065	33.3682	20.8091	20.5939	11.342	11.1		108.84	120.025	120.523	91.9682	92.029	68.5886	68.9234	48.6944	49.5079	33.0065	33.7807	20.8091	21.2148	11.342	11.5669
109.84	120.087	120.964	92.0341	95.6545	68.6718	72.1343	48.7281	50.4681	33.039	33.451	20.8548	20.6424	11.3755	11.1265		109.84	120.087	120.638	92.0341	92.1527	68.6718	69.0142	48.7281	49.5687	33.039	33.8242	20.8548	21.2447	11.3755	11.5853
110.84	120.148	120.974	92.0992	95.7217	68.7334	72.2571	48.7626	50.5866	33.0725	33.5328	20.9005	20.6905	11.41	11.1526		110.84	120.148	120.751	92.0992	92.2753	68.7334	69.1045	48.7626	49.6291	33.0725	33.8672	20.9005	21.274	11.41	11.6034
111.84	120.189	120.983	92.1574	95.7868	68.7747	72.3774	48.8031	50.7034	33.1039	33.6136	20.9402	20.7381	11.4304	11.1786		111.84	120.189	120.862	92.1574	92.3969	68.7747	69.1943	48.8031	49.6889	33.1039	33.9096	20.9402	21.3029	11.4304	11.6212
112.84	120.238	120.991	92.1983	95.8498	68.8131	72.4952	48.8277	50.8184	33.1291	33.6936	20.9506	20.7852	11.4301	11.2043		112.84	120.238	120.971	92.1983	92.5173	68.8131	69.2835	48.8277	49.7482	33.1291	33.9514	20.9506	21.3314	11.4301	11.6387
113.84	120.285	120.999	92.2358	95.9108	68.835	72.6107	48.8682	50.9318	33.1599	33.7726	20.9384	20.8319	11.4026	11.2298		113.84	120.285	121.079	92.2358	92.6366	68.835	69.3721	48.8682	49.8071	33.1599	33.9926	20.9384	21.3594	11.4026	11.6559
114.84	120.326	121.007	92.2768	95.9699	68.8819	72.7237	48.9144	51.0435	33.1854	33.8506	20.9354	20.878	11.395	11.255		114.84	120.326	121.185	92.2768	92.7549	68.8819	69.4603	48.9144	49.8655	33.1854	34.0334	20.9354	21.3869	11.395	11.6729
115.84	120.383	121.014	92.3083	96.027	68.8995	72.8345	48.9397	51.1535	33.2216	33.9278	20.9341	20.9237	11.3723	11.28		115.84	120.383	121.289	92.3083	92.8722	68.8995	69.548	48.9397	49.9234	33.2216	34.0736	20.9341	21.4141	11.3723	11.6895
116.84	120.419	121.021	92.3607	96.0824	68.9204	72.943	48.9823	51.262	33.2749	34.0041	20.9594	20.9689	11.3748	11.3047		116.84	120.419	121.392	92.3607	92.9883	68.9204	69.6351	48.9823	49.981	33.2749	34.1133	20.9594	21.4408	11.3748	11.7059
117.84	120.467	121.028	92.4399	96.1359	68.9675	73.0493	49.0248	51.3689	33.3049	34.0794	20.9908	21.0137	11.3798	11.3292		117.84	120.467	121.493	92.4399	93.1035	68.9675	69.7217	49.0248	50.038	33.3049	34.1525	20.9908	21.4671	11.3798	11.722
118.84	120.483	121.034	92.5062	96.1878	68.9974	73.1535	49.0707	51.4743	33.3123	34.1539	21.0034	21.058	11.3944	11.3535		118.84	120.483	121.593	92.5062	93.2176	68.9974	69.8079	49.0707	50.0947	33.3123	34.1913	21.0034	21.493	11.3944	11.7379
119.84	120.519	121.04	92.5308	96.238	69.0185	73.2555	49.1065	51.5781	33.3074	34.2276	21.0282	21.1019	11.4044	11.3776		119.84	120.519	121.691	92.5308	93.3307	69.0185	69.8935	49.1065	50.151	33.3074	34.2296	21.0282	21.5186	11.4044	11.7535
120.84	120.576	121.045	92.5768	96.2865	69.0721	73.3554	49.1496	51.6804	33.3322	34.3003	21.0826	21.1453	11.4355	11.4014		120.84	120.576	121.787	92.5768	93.4428	69.0721	69.9787	49.1496	50.2069	33.3322	34.2675	21.0826	21.5438	11.4355	11.7689
121.84	120.642	121.05	92.6361	96.3336	69.1381	73.4533	49.1781	51.7811	33.3617	34.3723	21.1118	21.1883	11.4624	11.425		121.84	120.642	121.882	92.6361	93.5539	69.1381	70.0634	49.1781	50.2624	33.3617	34.305	21.1118	21.5687	11.4624	11.7841
122.84	120.687	121.055	92.6918	96.3791	69.2031	73.5492	49.2425	51.8805	33.3959	34.4434	21.1188	21.2308	11.4901	11.4484		122.84	120.687	121.975	92.6918	93.664	69.2031	70.1476	49.2425	50.3176	33.3959	34.342	21.1188	21.5932	11.4901	11.799
123.84	120.728	121.06	92.7356	96.4232	69.2459	73.6431	49.2954	51.9784	33.4436	34.5136	21.1353	21.2729	11.5136	11.4715		123.84	120.728	122.067	92.7356	93.7731	69.2459	70.2313	49.2954	50.3724	33.4436	34.3787	21.1353	21.6173	11.5136	11.8137
124.84	120.757	121.064	92.7861	96.4658	69.3066	73.7351	49.3462	52.0748	33.4782	34.5831	21.1584	21.3146	11.5334	11.4945		124.84	120.757	122.157	92.7861	93.8812	69.3066	70.3145	49.3462	50.4268	33.4782	34.4149	21.1584	21.6412	11.5334	11.8282
125.84	120.771	121.068	92.8169	96.5071	69.3431	73.8252	49.3848	52.1699	33.5187	34.6517	21.1726	21.3558	11.5383	11.5172		125.84	120.771	122.246	92.8169	93.9884	69.3431	70.3973	49.3848	50.4809	33.5187	34.4508	21.1726	21.6647	11.5383	11.8425
126.84	120.794	121.072	92.8484	96.5471	69.3753	73.9135	49.433	52.2635	33.5669	34.7195	21.1838	21.3966	11.5505	11.5397		126.84	120.794	122.334	92.8484	94.0946	69.3753	70.4796	49.433	50.5347	33.5669	34.4864	21.1838	21.688	11.5505	11.8566
127.84	120.83	121.076	92.8936	96.5858	69.4311	74	49.4598	52.3558	33.5959	34.7866	21.1846	21.437	11.5489	11.562		127.84	120.83	122.42	92.8936	94.1999	69.4311	70.5615	49.4598	50.5882	33.5959	34.5216	21.1846	21.7109	11.5489	11.8705
128.84	120.874	121.079	92.932	96.6233	69.4891	74.0847	49.5117	52.4468	33.6133	34.8528	21.2058	21.477	11.5587	11.5841		128.84	120.874	122.505	92.932	94.3042	69.4891	70.6428	49.5117	50.6413	33.6133	34.5564	21.2058	21.7335	11.5587	11.8842
129.84	120.902	121.083	92.9717	96.6595	69.5397	74.1677	49.5495	52.5364	33.6394	34.9183	21.2126	21.5166	11.5546	11.606		129.84	120.902	122.588	92.9717	94.4076	69.5397	70.7238	49.5495	50.6941	33.6394	34.5909	21.2126	21.7559	11.5546	11.8977
130.84	120.917	121.086	93.0019	96.6946	69.5728	74.249	49.5504	52.6247	33.6538	34.9831	21.2248	21.5558	11.5635	11.6276		130.84	120.917	122.671	93.0019	94.5101	69.5728	70.8043	49.5504	50.7467	33.6538	34.6251	21.2248	21.778	11.5635	11.911
131.84	120.94	121.089	93.0244	96.7286	69.6162	74.3287	49.5761	52.7118	33.6853	35.047	21.2495	21.5946	11.5723	11.6491		131.84	120.94	122.751	93.0244	94.6116	69.6162	70.8843	49.5761	50.7989	33.6853	34.659	21.2495	21.7998	11.5723	11.9242
132.84	120.925	121.091	93.0563	96.7615	69.648	74.4067	49.5744	52.7975	33.7112	35.1103	21.2502	21.633	11.5682	11.6704		132.84	120.925	122.831	93.0563	94.7123	69.648	70.9639	49.5744	50.8509	33.7112	34.6926	21.2502	21.8214	11.5682	11.9371
133.84	120.923	121.094	93.0682	96.7933	69.6732	74.4831	49.5691	52.882	33.7365	35.1728	21.2678	21.671	11.5636	11.6914		133.84	120.923	122.909	93.0682	94.812	69.6732	71.043	49.5691	50.9025	33.7365	34.7259	21.2678	21.8427	11.5636	11.9499
134.84	120.949	121.096	93.0902	96.8242	69.7197	74.558	49.6012	52.9653	33.787	35.2345	21.2791	21.7086	11.5772	11.7123		134.84	120.949	122.986	93.0902	94.9109	69.7197	71.1217	49.6012	50.9539	33.787	34.7589	21.2791	21.8638	11.5772	11.9626
135.84	120.987	121.099	93.1308	96.854	69.7446	74.6313	49.6287	53.0474	33.8573	35.2956	21.3071	21.7459	11.5759	11.733		135.84	120.987	123.062	93.1308	95.0089	69.7446	71.2	49.6287	51.005	33.8573	34.7916	21.3071	21.8847	11.5759	11.975
136.84	121.048	121.101	93.1876	96.8829	69.7808	74.7032	49.6729	53.1283	33.9283	35.3559	21.3282	21.7827	11.5939	11.7534		136.84	121.048	123.137	93.1876	95.106	69.7808	71.2779	49.6729	51.0559	33.9283	34.8241	21.3282	21.9053	11.5939	11.9874
137.84	121.116	121.103	93.2458	96.9108	69.8333	74.7735	49.7325	53.208	33.9719	35.4156	21.332	21.8192	11.602	11.7737		137.84	121.116	123.21	93.2458	95.2022	69.8333	71.3553	49.7325	51.1064	33.9719	34.8563	21.332	21.9257	11.602	11.9995
138.84	121.133	121.105	93.2753	96.9379	69.8902	74.8425	49.7886	53.2865	34	35.4745	21.3249	21.8553	11.6004	11.7938		138.84	121.133	123.283	93.2753	95.2976	69.8902	71.4322	49.7886	51.1568	34	34.8882	21.3249	21.9458	11.6004	12.0116
139.84	121.155	121.107	93.307	96.9641	69.9217	74.91	49.823	53.3639	34.0181	35.5328	21.3448	21.8911	11.6013	11.8137		139.84	121.155	123.354	93.307	95.3921	69.9217	71.5088	49.823	51.2068	34.0181	34.9199	21.3448	21.9658	11.6013	12.0234
140.84	121.164	121.109	93.3263	96.9895	69.9468	74.9761	49.8385	53.4401	34.0321	35.5903	21.3657	21.9265	11.5914	11.8334		140.84	121.164	123.424	93.3263	95.4858	69.9468	71.5849	49.8385	51.2567	34.0321	34.9514	21.3657	21.9855	11.5914	12.0352
141.84	121.154	121.11	93.354	97.014	69.9668	75.0409	49.8607	53.5153	34.0253	35.6472	21.3745	21.9615	11.5994	11.8529		141.84	121.154	123.493	93.354	95.5787	69.9668	71.6606	49.8607	51.3063	34.0253	34.9826	21.3745	22.0051	11.5994	12.0468
142.84	121.15	121.112	93.3444	97.0378	69.964	75.1044	49.8765	53.5893	34.0204	35.7035	21.3687	21.9961	11.5858	11.8723		142.84	121.15	123.561	93.3444	95.6707	69.964	71.7359	49.8765	51.3556	34.0204	35.0136	21.3687	22.0244	11.5858	12.0582
143.84	121.137	121.114	93.3323	97.0608	69.9709	75.1666	49.8844	53.6623	34.0176	35.7591	21.3763	22.0305	11.5905	11.8914		143.84	121.137	123.628	93.3323	95.7619	69.9709	71.8108	49.8844	51.4047	34.0176	35.0444	21.3763	22.0436	11.5905	12.0696
144.84	121.125	121.115	93.318	97.0831	69.975	75.2275	49.8935	53.7342	34.0155	35.814	21.3828	22.0644	11.5881	11.9104		144.84	121.125	123.693	93.318	95.8523	69.975	71.8853	49.8935	51.4536	34.0155	35.075	21.3828	22.0626	11.5881	12.0808
145.84	121.133	121.116	93.3079	97.1046	69.9767	75.2872	49.9062	53.8051	34.0307	35.8683	21.3804	22.098	11.5919	11.9292		145.84	121.133	123.758	93.3079	95.9419	69.9767	71.9593	49.9062	51.5022	34.0307	35.1053	21.3804	22.0814	11.5919	12.0918
146.84	121.151	121.118	93.3251	97.1255	69.9991	75.3456	49.9197	53.8749	34.0415	35.922	21.402	22.1313	11.5789	11.9478		146.84	121.151	123.822	93.3251	96.0306	69.9991	72.033	49.9197	51.5506	34.0415	35.1355	21.402	22.1	11.5789	12.1028
147.84	121.179	121.119	93.3595	97.1457	70.0285	75.4029	49.9244	53.9437	34.0637	35.975	21.4207	22.1643	11.5914	11.9663		147.84	121.179	123.884	93.3595	96.1186	70.0285	72.1062	49.9244	51.5988	34.0637	35.1654	21.4207	22.1185	11.5914	12.1137
148.84	121.191	121.12	93.4091	97.1652	70.0475	75.459	49.9447	54.0115	34.0991	36.0274	21.4581	22.1969	11.6018	11.9845		148.84	121.191	123.946	93.4091	96.2058	70.0475	72.179	49.9447	51.6468	34.0991	35.1952	21.4581	22.1368	11.6018	12.1244
149.84	121.201	121.121	93.4493	97.1842	70.0578	75.5139	49.9638	54.0784	34.1258	36.0793	21.4727	22.2291	11.6125	12.0026		149.84	121.201	124.007	93.4493	96.2922	70.0578	72.2515	49.9638	51.6945	34.1258	35.2248	21.4727	22.1549	11.6125	12.135
150.84	121.236	121.122	93.4989	97.2025	70.0933	75.5678	49.974	54.1442	34.1562	36.1305	21.4859	22.2611	11.6327	12.0205		150.84	121.236	124.066	93.4989	96.3779	70.0933	72.3235	49.974	51.7421	34.1562	35.2541	21.4859	22.1729	11.6327	12.1455
151.84	121.274	121.123	93.52	97.2202	70.1326	75.6205	50.0168	54.2091	34.1801	36.1811	21.4949	22.2927	11.6485	12.0383		151.84	121.274	124.125	93.52	96.4628	70.1326	72.3952	50.0168	51.7894	34.1801	35.2833	21.4949	22.1907	11.6485	12.1559
152.84	121.319	121.124	93.5506	97.2374	70.1497	75.6721	50.057	54.273	34.1879	36.2311	21.5137	22.324	11.6744	12.0559		152.84	121.319	124.183	93.5506	96.5469	70.1497	72.4664	50.057	51.8365	34.1879	35.3124	21.5137	22.2083	11.6744	12.1662
153.84	121.321	121.125	93.5903	97.254	70.1709	75.7227	50.0996	54.336	34.1986	36.2806	21.5439	22.3549	11.6885	12.0733		153.84	121.321	124.24	93.5903	96.6303	70.1709	72.5373	50.0996	51.8834	34.1986	35.3412	21.5439	22.2259	11.6885	12.1764
154.84	121.314	121.125	93.6177	97.2701	70.1847	75.7723	50.1251	54.3981	34.2046	36.3294	21.5565	22.3856	11.6756	12.0906		154.84	121.314	124.296	93.6177	96.7129	70.1847	72.6078	50.1251	51.9302	34.2046	35.3699	21.5565	22.2432	11.6756	12.1865
155.84	121.293	121.126	93.6388	97.2857	70.1992	75.8208	50.1592	54.4593	34.2007	36.3777	21.5554	22.416	11.6698	12.1077		155.84	121.293	124.351	93.6388	96.7948	70.1992	72.6778	50.1592	51.9767	34.2007	35.3984	21.5554	22.2605	11.6698	12.1965
156.84	121.281	121.127	93.6505	97.3008	70.2133	75.8684	50.1811	54.5196	34.2114	36.4255	21.5653	22.446	11.6852	12.1246		156.84	121.281	124.405	93.6505	96.8759	70.2133	72.7475	50.1811	52.023	34.2114	35.4268	21.5653	22.2776	11.6852	12.2064
157.84	121.301	121.128	93.6615	97.3154	70.2588	75.915	50.2078	54.579	34.2273	36.4726	21.5719	22.4757	11.6853	12.1414		157.84	121.301	124.459	93.6615	96.9564	70.2588	72.8169	50.2078	52.0691	34.2273	35.455	21.5719	22.2945	11.6853	12.2162
158.84	121.311	121.128	93.6798	97.3295	70.3003	75.9606	50.2565	54.6376	34.2376	36.5193	21.575	22.5052	11.6949	12.158		158.84	121.311	124.511	93.6798	97.0361	70.3003	72.8858	50.2565	52.115	34.2376	35.483	21.575	22.3114	11.6949	12.226
159.84	121.353	121.129	93.7209	97.3432	70.3311	76.0053	50.2858	54.6953	34.2785	36.5654	21.5879	22.5343	11.7147	12.1744		159.84	121.353	124.563	93.7209	97.1151	70.3311	72.9544	50.2858	52.1607	34.2785	35.5109	21.5879	22.3281	11.7147	12.2356
160.84	121.371	121.129	93.7517	97.3564	70.3822	76.0491	50.3293	54.7521	34.3307	36.6109	21.6152	22.5631	11.7294	12.1908		160.84	121.371	124.614	93.7517	97.1934	70.3822	73.0226	50.3293	52.2062	34.3307	35.5386	21.6152	22.3447	11.7294	12.2451
161.84	121.419	121.13	93.779	97.3692	70.427	76.092	50.3745	54.8081	34.387	36.6559	21.6534	22.5917	11.7518	12.2069		161.84	121.419	124.664	93.779	97.271	70.427	73.0904	50.3745	52.2516	34.387	35.5662	21.6534	22.3611	11.7518	12.2546
162.84	121.439	121.131	93.8258	97.3816	70.4776	76.134	50.3979	54.8633	34.4267	36.7004	21.6875	22.6199	11.7741	12.2229		162.84	121.439	124.714	93.8258	97.3479	70.4776	73.1578	50.3979	52.2967	34.4267	35.5937	21.6875	22.3775	11.7741	12.264
163.84	121.446	121.131	93.8556	97.3936	70.4974	76.1752	50.4379	54.9178	34.4723	36.7444	21.7059	22.6479	11.7748	12.2387		163.84	121.446	124.762	93.8556	97.4241	70.4974	73.2249	50.4379	52.3417	34.4723	35.621	21.7059	22.3937	11.7748	12.2733
164.84	121.465	121.131	93.8546	97.4053	70.5073	76.2155	50.4588	54.9714	34.4827	36.7879	21.74	22.6756	11.7831	12.2544		164.84	121.465	124.81	93.8546	97.4997	70.5073	73.2916	50.4588	52.3864	34.4827	35.6482	21.74	22.4099	11.7831	12.2825
165.84	121.46	121.132	93.8442	97.4165	70.5029	76.255	50.4598	55.0242	34.4867	36.8308	21.7543	22.703	11.7813	12.27		165.84	121.46	124.857	93.8442	97.5746	70.5029	73.3579	50.4598	52.431	34.4867	35.6752	21.7543	22.4259	11.7813	12.2917
166.84	121.464	121.132	93.8475	97.4274	70.5137	76.2937	50.469	55.0763	34.5005	36.8733	21.8013	22.7301	11.7919	12.2854		166.84	121.464	124.903	93.8475	97.6488	70.5137	73.4239	50.469	52.4754	34.5005	35.7021	21.8013	22.4418	11.7919	12.3008
167.84	121.46	121.133	93.8521	97.438	70.5144	76.3316	50.4717	55.1276	34.5078	36.9153	21.8246	22.7569	11.7749	12.3006		167.84	121.46	124.949	93.8521	97.7223	70.5144	73.4895	50.4717	52.5197	34.5078	35.7289	21.8246	22.4576	11.7749	12.3098
168.84	121.436	121.133	93.8464	97.4482	70.5188	76.3688	50.472	55.1781	34.5165	36.9567	21.844	22.7835	11.758	12.3158		168.84	121.436	124.994	93.8464	97.7952	70.5188	73.5548	50.472	52.5637	34.5165	35.7556	21.844	22.4733	11.758	12.3187
169.84	121.391	121.133	93.8504	97.458	70.5224	76.4051	50.4782	55.2279	34.5261	36.9977	21.8362	22.8098	11.7602	12.3307		169.84	121.391	125.038	93.8504	97.8674	70.5224	73.6197	50.4782	52.6076	34.5261	35.7821	21.8362	22.4889	11.7602	12.3276
170.84	121.383	121.134	93.854	97.4676	70.5363	76.4408	50.4853	55.277	34.5302	37.0383	21.8439	22.8358	11.7527	12.3456		170.84	121.383	125.081	93.854	97.939	70.5363	73.6842	50.4853	52.6513	34.5302	35.8085	21.8439	22.5044	11.7527	12.3364
171.84	121.357	121.134	93.8498	97.4769	70.5623	76.4757	50.4969	55.3254	34.5477	37.0783	21.8445	22.8616	11.733	12.3602		171.84	121.357	125.124	93.8498	98.0099	70.5623	73.7484	50.4969	52.6948	34.5477	35.8348	21.8445	22.5198	11.733	12.3451
172.84	121.353	121.134	93.8463	97.4858	70.5562	76.5099	50.5428	55.3731	34.5599	37.1179	21.8537	22.8871	11.745	12.3748		172.84	121.353	125.166	93.8463	98.0802	70.5562	73.8122	50.5428	52.7381	34.5599	35.861	21.8537	22.5351	11.745	12.3538
173.84	121.371	121.135	93.8369	97.4945	70.5652	76.5434	50.5909	55.42	34.5694	37.157	21.8734	22.9123	11.7592	12.3892		173.84	121.371	125.207	93.8369	98.1499	70.5652	73.8757	50.5909	52.7813	34.5694	35.8871	21.8734	22.5504	11.7592	12.3624
174.84	121.347	121.135	93.8606	97.5029	70.5735	76.5762	50.6058	55.4663	34.5816	37.1957	21.8675	22.9373	11.7555	12.4035		174.84	121.347	125.248	93.8606	98.219	70.5735	73.9389	50.6058	52.8243	34.5816	35.913	21.8675	22.5655	11.7555	12.371
175.84	121.352	121.135	93.8556	97.511	70.5846	76.6083	50.6219	55.5119	34.6013	37.2339	21.8819	22.9621	11.7524	12.4176		175.84	121.352	125.288	93.8556	98.2874	70.5846	74.0017	50.6219	52.8671	34.6013	35.9388	21.8819	22.5805	11.7524	12.3794
176.84	121.343	121.135	93.8758	97.5189	70.604	76.6398	50.6434	55.5569	34.6292	37.2716	21.9142	22.9866	11.7795	12.4316		176.84	121.343	125.328	93.8758	98.3553	70.604	74.0641	50.6434	52.9098	34.6292	35.9646	21.9142	22.5955	11.7795	12.3879
177.84	121.335	121.136	93.9064	97.5265	70.6508	76.6706	50.6686	55.6012	34.6775	37.309	21.9521	23.0108	11.8071	12.4455		177.84	121.335	125.367	93.9064	98.4225	70.6508	74.1262	50.6686	52.9523	34.6775	35.9902	21.9521	22.6104	11.8071	12.3962
178.84	121.326	121.136	93.9475	97.5339	70.7212	76.7009	50.6946	55.6448	34.6971	37.3459	22.0371	23.0348	11.8641	12.4592		178.84	121.326	125.405	93.9475	98.4891	70.7212	74.188	50.6946	52.9946	34.6971	36.0157	22.0371	22.6252	11.8641	12.4045
179.84	132.014	121.136	93.6858	97.541	73.9249	76.7305	50.4623	55.6878	36.4717	37.3823	22.9347	23.0585	11.3949	12.4729		179.84	132.014	125.442	93.6858	98.5552	73.9249	74.2494	50.4623	53.0368	36.4717	36.0411	22.9347	22.6399	11.3949	12.4128
180.84	105.894	84.0803	95.6895	72.8832	66.254	56.0486	50.406	37.5441	31.7038	22.1778	19.6024	12.1383	11.3777	6.40471		180.84	105.894	102.338	95.6895	87.5116	66.254	67.2534	50.406	47.6363	31.7038	30.309	19.6024	17.717	11.3777	9.85623
181.84	114.071	83.3484	88.3853	72.2488	68.4491	55.5607	49.4463	37.2173	32.995	21.9847	20.3951	12.0327	11.3203	6.34896		181.84	114.071	100.652	88.3853	85.9798	68.4491	65.9887	49.4463	46.6813	32.995	29.6763	20.3951	17.3382	11.3203	9.64231
182.84	108.73	82.6228	86.8454	71.6198	64.8704	55.0771	46.8773	36.8933	31.3606	21.7933	19.7758	11.9279	10.819	6.29369		182.84	108.73	99.0067	86.8454	84.4853	64.8704	64.7551	46.8773	45.7499	31.3606	29.0593	19.7758	16.9688	10.819	9.43373
183.84	105.059	81.9036	83.8768	70.9964	62.6601	54.5976	45.3097	36.5722	30.3674	21.6036	19.0832	11.8241	10.6681	6.2389		183.84	105.059	97.4015	83.8768	83.0274	62.6601	63.5519	45.3097	44.8416	30.3674	28.4576	19.0832	16.6087	10.6681	9.23036
184.84	101.853	81.1906	81.0826	70.3784	60.5411	54.1224	43.6174	36.2538	29.2486	21.4156	18.2748	11.7212	10.1808	6.1846		184.84	101.853	95.8352	81.0826	81.605	60.5411	62.3783	43.6174	43.9558	29.2486	27.8709	18.2748	16.2575	10.1808	9.03206
185.84	98.9551	80.4839	78.6237	69.7657	58.5736	53.6512	42.1052	35.9382	28.1511	21.2291	17.483	11.6191	9.69653	6.13076		185.84	98.9551	94.3067	78.6237	80.2172	58.5736	61.2335	42.1052	43.0919	28.1511	27.2988	17.483	15.9151	9.69653	8.83871
186.84	96.3581	79.7833	76.3784	69.1584	56.8651	53.1842	40.7591	35.6254	27.2066	21.0444	16.7893	11.518	9.22882	6.07739		186.84	96.3581	92.8151	76.3784	78.8632	56.8651	60.1168	40.7591	42.2493	27.2066	26.7408	16.7893	15.5812	9.22882	8.65019
187.84	93.9825	79.0888	74.3977	68.5564	55.2872	52.7212	39.5441	35.3153	26.2823	20.8612	16.1946	11.4177	8.85034	6.02449		187.84	93.9825	91.3594	74.3977	77.5421	55.2872	59.0275	39.5441	41.4276	26.2823	26.1968	16.1946	15.2556	8.85034	8.46636
188.84	91.855	78.4003	72.5299	67.9596	53.8722	52.2623	38.4217	35.0079	25.5084	20.6796	15.6267	11.3184	8.41656	5.97205		188.84	91.855	89.9388	72.5299	76.2531	53.8722	57.9648	38.4217	40.6262	25.5084	25.6662	15.6267	14.9382	8.41656	8.28711
189.84	89.925	77.7178	70.9437	67.3681	52.651	51.8074	37.4714	34.7031	24.8667	20.4996	15.126	11.2198	8.04279	5.92006		189.84	89.925	88.5524	70.9437	74.9953	52.651	56.9283	37.4714	39.8446	24.8667	25.1488	15.126	14.6286	8.04279	8.11234
190.84	88.1268	77.0413	69.4026	66.7816	51.4729	51.3564	36.5877	34.401	24.2436	20.3211	14.708	11.1222	7.76166	5.86853		190.84	88.1268	87.1992	69.4026	73.7681	51.4729	55.9171	36.5877	39.0823	24.2436	24.6443	14.708	14.3267	7.76166	7.94191
191.84	86.4518	76.3707	68.0005	66.2003	50.3728	50.9093	35.7595	34.1016	23.6375	20.1442	14.2928	11.0253	7.49207	5.81744		191.84	86.4518	85.8786	68.0005	72.5705	50.3728	54.9306	35.7595	38.3387	23.6375	24.1522	14.2928	14.0323	7.49207	7.77573
192.84	84.8796	75.7059	66.6947	65.624	49.4265	50.4662	35.0142	33.8047	23.1069	19.9689	13.8948	10.9294	7.25891	5.7668		192.84	84.8796	84.5896	66.6947	71.402	49.4265	53.9682	35.0142	37.6135	23.1069	23.6723	13.8948	13.7452	7.25891	7.61368
193.84	83.4224	75.0469	65.4444	65.0528	48.4723	50.0269	34.303	33.5105	22.6306	19.795	13.5544	10.8342	7.03247	5.7166		193.84	83.4224	83.3314	65.4444	70.2616	48.4723	53.0293	34.303	36.9062	22.6306	23.2043	13.5544	13.4653	7.03247	7.45566
194.84	81.9864	74.3936	64.4104	64.4865	47.6097	49.5914	33.5992	33.2188	22.1782	19.6227	13.2392	10.7399	6.82214	5.66684		194.84	81.9864	82.1034	64.4104	69.1488	47.6097	52.1134	33.5992	36.2162	22.1782	22.7479	13.2392	13.1923	6.82214	7.30158
195.84	80.6676	73.746	63.3628	63.9252	46.7852	49.1597	33.015	32.9296	21.7226	19.4519	12.8988	10.6464	6.60358	5.61751		195.84	80.6676	80.9046	63.3628	68.0629	46.7852	51.2197	33.015	35.5433	21.7226	22.3028	12.8988	12.9261	6.60358	7.15132
196.84	79.4106	73.1041	62.3658	63.3687	46.0031	48.7318	32.4401	32.6429	21.3224	19.2826	12.615	10.5538	6.4024	5.56861		196.84	79.4106	79.7345	62.3658	67.0031	46.0031	50.3479	32.4401	34.8869	21.3224	21.8687	12.615	12.6665	6.4024	7.0048
197.84	78.2554	72.4677	61.3838	62.8171	45.2636	48.3076	31.9004	32.3588	20.9521	19.1147	12.3799	10.4619	6.22351	5.52014		197.84	78.2554	78.5921	61.3838	65.9687	45.2636	49.4972	31.9004	34.2466	20.9521	21.4453	12.3799	12.4133	6.22351	6.86192
198.84	77.1272	71.8369	60.4938	62.2703	44.5745	47.8871	31.3575	32.0771	20.5509	18.9483	12.1622	10.3708	6.09271	5.47208		198.84	77.1272	77.477	60.4938	64.9593	44.5745	48.6673	31.3575	33.622	20.5509	21.0323	12.1622	12.1664	6.09271	6.72258
199.84	76.1066	71.2115	59.6391	61.7282	43.8819	47.4702	30.9017	31.7979	20.1791	18.7834	11.9624	10.2805	5.95166	5.42445		199.84	76.1066	76.3883	59.6391	63.9741	43.8819	47.8574	30.9017	33.0127	20.1791	20.6296	11.9624	11.9256	5.95166	6.5867
200.84	75.0822	70.5917	58.8336	61.1909	43.2795	47.057	30.4227	31.5211	19.8596	18.6199	11.7255	10.191	5.80054	5.37723		200.84	75.0822	75.3255	58.8336	63.0124	43.2795	47.0673	30.4227	32.4184	19.8596	20.2368	11.7255	11.6907	5.80054	6.45419
201.84	74.0953	69.9772	58.0474	60.6582	42.6262	46.6474	29.9717	31.2467	19.5548	18.4578	11.5139	10.1023	5.64423	5.33042		201.84	74.0953	74.2878	58.0474	62.0738	42.6262	46.2963	29.9717	31.8387	19.5548	19.8536	11.5139	11.4617	5.64423	6.32497
202.84	73.1087	69.368	57.2139	60.1302	42.1301	46.2413	29.5444	30.9747	19.2471	18.2971	11.3242	10.0144	5.48932	5.28402		202.84	73.1087	73.2746	57.2139	61.1577	42.1301	45.5439	29.5444	31.2731	19.2471	19.4799	11.3242	11.2383	5.48932	6.19894
203.84	72.2576	68.7642	56.4755	59.6068	41.5629	45.8388	29.1359	30.7051	18.9773	18.1379	11.146	9.92722	5.36823	5.23803		203.84	72.2576	72.2853	56.4755	60.2634	41.5629	44.8098	29.1359	30.7214	18.9773	19.1154	11.146	11.0205	5.36823	6.07604
204.84	71.3849	68.1656	55.8154	59.0879	40.9682	45.4398	28.7242	30.4378	18.7101	17.98	10.9686	9.8408	5.26605	5.19243		204.84	71.3849	71.3194	55.8154	59.3905	40.9682	44.0934	28.7242	30.1831	18.7101	18.7599	10.9686	10.808	5.26605	5.95618
205.84	70.4739	67.5722	55.1251	58.5735	40.4449	45.0442	28.3162	30.1728	18.43	17.8235	10.7972	9.75514	5.15491	5.14723		205.84	70.4739	70.3761	55.1251	58.5383	40.4449	43.3943	28.3162	29.658	18.43	18.4131	10.7972	10.6008	5.15491	5.83929
206.84	69.6554	66.984	54.4397	58.0637	39.9295	44.6521	27.9617	29.9102	18.1506	17.6683	10.6151	9.67022	5.05591	5.10242		206.84	69.6554	69.455	54.4397	57.7064	39.9295	42.7121	27.9617	29.1457	18.1506	18.0748	10.6151	10.3987	5.05591	5.72529
207.84	68.8536	66.4009	53.8014	57.5582	39.4324	44.2634	27.6006	29.6498	17.8673	17.5145	10.447	9.58604	4.92352	5.05801		207.84	68.8536	68.5556	53.8014	56.8943	39.4324	42.0463	27.6006	28.6459	17.8673	17.7449	10.447	10.2016	4.92352	5.6141
208.84	68.115	65.8229	53.1614	57.0572	38.9873	43.8781	27.2516	29.3917	17.6301	17.362	10.2769	9.5026	4.80359	5.01398		208.84	68.115	67.6771	53.1614	56.1014	38.9873	41.3965	27.2516	28.1583	17.6301	17.423	10.2769	10.0093	4.80359	5.50566
209.84	67.3461	65.2499	52.6233	56.5605	38.5363	43.4961	26.9039	29.1359	17.399	17.2109	10.1175	9.41988	4.68445	4.97033		209.84	67.3461	66.8192	52.6233	55.3273	38.5363	40.7624	26.9039	27.6825	17.399	17.109	10.1175	9.82176	4.68445	5.3999
210.84	66.6188	64.6819	52.0546	56.0682	38.0803	43.1175	26.5527	28.8822	17.1826	17.0611	9.99047	9.33788	4.58557	4.92707		210.84	66.6188	65.9813	52.0546	54.5715	38.0803	40.1434	26.5527	27.2183	17.1826	16.8028	9.99047	9.63883	4.58557	5.29674
211.84	65.8977	64.1189	51.4505	55.5801	37.6492	42.7422	26.2237	28.6308	16.9527	16.9126	9.84485	9.2566	4.4776	4.88418		211.84	65.8977	65.1629	51.4505	53.8335	37.6492	39.5393	26.2237	26.7654	16.9527	16.504	9.84485	9.4604	4.4776	5.19613
212.84	65.2046	63.5607	50.9195	55.0963	37.2097	42.3701	25.9186	28.3816	16.6916	16.7653	9.71563	9.17602	4.36981	4.84166		212.84	65.2046	64.3635	50.9195	53.113	37.2097	38.9497	25.9186	26.3234	16.6916	16.2125	9.71563	9.28636	4.36981	5.098
213.84	64.5243	63.0074	50.3713	54.6167	36.8223	42.0013	25.61	28.1345	16.462	16.6194	9.56751	9.09614	4.27179	4.79951		213.84	64.5243	63.5826	50.3713	52.4094	36.8223	38.3741	25.61	25.8922	16.462	15.9281	9.56751	9.11659	4.27179	5.00229
214.84	63.827	62.459	49.8042	54.1412	36.41	41.6357	25.3113	27.8896	16.2588	16.4747	9.39605	9.01696	4.16882	4.75773		214.84	63.827	62.8198	49.8042	51.7223	36.41	37.8124	25.3113	25.4714	16.2588	15.6507	9.39605	8.95099	4.16882	4.90893
215.84	63.1416	61.9153	49.2703	53.6699	35.9472	41.2732	25.0273	27.6468	16.0489	16.3313	9.22173	8.93847	4.04773	4.71632		215.84	63.1416	62.0746	49.2703	51.0513	35.9472	37.264	25.0273	25.0608	16.0489	15.3801	9.22173	8.78945	4.04773	4.81787
216.84	62.5404	61.3763	48.7572	53.2027	35.5232	40.914	24.7178	27.4062	15.8265	16.1892	9.06128	8.86066	3.94525	4.67526		216.84	62.5404	61.3466	48.7572	50.396	35.5232	36.7286	24.7178	24.6601	15.8265	15.116	9.06128	8.63187	3.94525	4.72904
217.84	62.0013	60.842	48.2916	52.7396	35.129	40.5578	24.4198	27.1676	15.6326	16.0482	8.92285	8.78353	3.84076	4.63457		217.84	62.0013	60.6353	48.2916	49.7561	35.129	36.206	24.4198	24.2691	15.6326	14.8584	8.92285	8.47814	3.84076	4.6424
218.84	61.4261	60.3124	47.7838	52.2805	34.7647	40.2048	24.1319	26.9311	15.4683	15.9085	8.79131	8.70707	3.75336	4.59422		218.84	61.4261	59.9404	47.7838	49.131	34.7647	35.6959	24.1319	23.8876	15.4683	14.6071	8.79131	8.32818	3.75336	4.55789
219.84	60.8231	59.7874	47.2834	51.8254	34.4221	39.8548	23.868	26.6967	15.2873	15.7701	8.66862	8.63128	3.66913	4.55423		219.84	60.8231	59.2613	47.2834	48.5205	34.4221	35.1978	23.868	23.5152	15.2873	14.3619	8.66862	8.18188	3.66913	4.47544
220.84	60.2131	59.267	46.7973	51.3743	34.0716	39.5078	23.6168	26.4643	15.1077	15.6328	8.56857	8.55614	3.59949	4.51459		220.84	60.2131	58.5978	46.7973	47.9243	34.0716	34.7115	23.6168	23.1518	15.1077	14.1226	8.56857	8.03915	3.59949	4.39502
221.84	59.6646	58.751	46.3865	50.9271	33.7496	39.1639	23.3721	26.2339	14.9478	15.4967	8.45209	8.48166	3.55475	4.47529		221.84	59.6646	57.9494	46.3865	47.3418	33.7496	34.2367	23.3721	22.7971	14.9478	13.8891	8.45209	7.89991	3.55475	4.31657
222.84	59.1056	58.2396	45.9651	50.4838	33.4293	38.823	23.1205	26.0056	14.7712	15.3618	8.32153	8.40783	3.48444	4.43633		222.84	59.1056	57.3158	45.9651	46.7728	33.4293	33.7731	23.1205	22.4509	14.7712	13.6613	8.32153	7.76407	3.48444	4.24004
223.84	58.5457	57.7327	45.5741	50.0443	33.0874	38.4851	22.8805	25.7792	14.5824	15.2281	8.17937	8.33464	3.43188	4.39771		223.84	58.5457	56.6965	45.5741	46.217	33.0874	33.3205	22.8805	22.113	14.5824	13.439	8.17937	7.63153	3.43188	4.16537
224.84	58.0275	57.2301	45.192	49.6087	32.7386	38.1501	22.6163	25.5548	14.4128	15.0955	8.05774	8.26209	3.37958	4.35943		224.84	58.0275	56.0912	45.192	45.6739	32.7386	32.8785	22.6163	21.7832	14.4128	13.2221	8.05774	7.50222	3.37958	4.09254
225.84	57.5629	56.7319	44.7056	49.1769	32.4337	37.818	22.3662	25.3323	14.2585	14.9641	7.95618	8.19017	3.3194	4.32148		225.84	57.5629	55.4996	44.7056	45.1434	32.4337	32.4469	22.3662	21.4614	14.2585	13.0105	7.95618	7.37605	3.3194	4.02148
226.84	57.0974	56.2381	44.2838	48.7488	32.1404	37.4888	22.1583	25.1118	14.0956	14.8339	7.84042	8.11887	3.22369	4.28387		226.84	57.0974	54.9213	44.2838	44.6251	32.1404	32.0254	22.1583	21.1471	14.0956	12.8039	7.84042	7.25296	3.22369	3.95215
227.84	56.6072	55.7485	43.8869	48.3244	31.8286	37.1624	21.9737	24.8932	13.9252	14.7047	7.73181	8.0482	3.14972	4.24657		227.84	56.6072	54.356	43.8869	44.1186	31.8286	31.6138	21.9737	20.8404	13.9252	12.6023	7.73181	7.13284	3.14972	3.88452
228.84	56.0883	55.2632	43.5037	47.9038	31.4848	36.8389	21.7514	24.6765	13.7455	14.5767	7.61848	7.97814	3.08319	4.20961		228.84	56.0883	53.8034	43.5037	43.6237	31.4848	31.2118	21.7514	20.541	13.7455	12.4056	7.61848	7.01565	3.08319	3.81853
229.84	55.6504	54.7822	43.1183	47.4868	31.2129	36.5183	21.499	24.4617	13.5848	14.4498	7.53187	7.90869	3.01044	4.17296		229.84	55.6504	53.2631	43.1183	43.14	31.2129	30.8191	21.499	20.2487	13.5848	12.2136	7.53187	6.90129	3.01044	3.75414
230.84	55.1967	54.3053	42.7535	47.0734	30.9328	36.2004	21.2899	24.2488	13.4149	14.3241	7.41976	7.83985	2.95062	4.13664		230.84	55.1967	52.7348	42.7535	42.6674	30.9328	30.4357	21.2899	19.9634	13.4149	12.0263	7.41976	6.78969	2.95062	3.69132
231.84	54.6899	53.8326	42.3955	46.6636	30.66	35.8852	21.084	24.0377	13.2638	14.1994	7.31632	7.7716	2.87311	4.10063		231.84	54.6899	52.2183	42.3955	42.2055	30.66	30.0611	21.084	19.6848	13.2638	11.8434	7.31632	6.6808	2.87311	3.63003
232.84	54.2258	53.364	42.0233	46.2574	30.3816	35.5729	20.8805	23.8285	13.1031	14.0758	7.22623	7.70395	2.79248	4.06493		232.84	54.2258	51.7132	42.0233	41.7541	30.3816	29.6952	20.8805	19.4128	13.1031	11.6649	7.22623	6.57454	2.79248	3.57022
233.84	53.76	52.8994	41.6831	45.8548	30.0754	35.2632	20.6447	23.621	12.9622	13.9532	7.13888	7.63689	2.71234	4.02955		233.84	53.76	51.2192	41.6831	41.3128	30.0754	29.3378	20.6447	19.1473	12.9622	11.4907	7.13888	6.47084	2.71234	3.51187
234.84	53.33	52.439	41.3104	45.4556	29.7891	34.9563	20.4337	23.4154	12.8118	13.8318	7.05726	7.57041	2.63538	3.99447		234.84	53.33	50.7362	41.3104	40.8815	29.7891	28.9887	20.4337	18.888	12.8118	11.3207	7.05726	6.36964	2.63538	3.45492
235.84	52.9014	51.9825	40.9337	45.0599	29.5307	34.652	20.2005	23.2116	12.664	13.7114	6.97909	7.50451	2.55847	3.9597		235.84	52.9014	50.2637	40.9337	40.4599	29.5307	28.6476	20.2005	18.6348	12.664	11.1547	6.97909	6.27087	2.55847	3.39936
236.84	52.4333	51.53	40.5748	44.6677	29.2645	34.3503	19.9678	23.0095	12.5144	13.592	6.88051	7.43919	2.48505	3.92523		236.84	52.4333	49.8016	40.5748	40.0477	29.2645	28.3143	19.9678	18.3876	12.5144	10.9927	6.88051	6.17448	2.48505	3.34513
237.84	52.0176	51.0814	40.1995	44.2788	29.0003	34.0513	19.7962	22.8092	12.3811	13.4737	6.76939	7.37443	2.42273	3.89106		237.84	52.0176	49.3495	40.1995	39.6448	29.0003	27.9887	19.7962	18.1462	12.3811	10.8345	6.76939	6.08041	2.42273	3.29222
238.84	51.6033	50.6368	39.877	43.8934	28.7225	33.7549	19.644	22.6107	12.2369	13.3564	6.67304	7.31023	2.37964	3.85719		238.84	51.6033	48.9073	39.877	39.2508	28.7225	27.6706	19.644	17.9105	12.2369	10.6801	6.67304	5.98859	2.37964	3.24058
239.84	51.1833	50.196	39.5614	43.5113	28.4743	33.4611	19.4805	22.4139	12.1055	13.2401	6.57614	7.2466	2.33984	3.82362		239.84	51.1833	48.4747	39.5614	38.8656	28.4743	27.3597	19.4805	17.6803	12.1055	10.5294	6.57614	5.89897	2.33984	3.19018
240.84	50.8008	49.759	39.2339	43.1326	28.2412	33.1698	19.2825	22.2188	11.9749	13.1249	6.4657	7.18352	2.2981	3.79033		240.84	50.8008	48.0514	39.2339	38.4889	28.2412	27.056	19.2825	17.4554	11.9749	10.3822	6.4657	5.8115	2.2981	3.14099
241.84	50.4299	49.3259	38.8909	42.7571	28.0094	32.881	19.0685	22.0253	11.8623	13.0106	6.38082	7.12099	2.26563	3.75734		241.84	50.4299	47.6372	38.8909	38.1205	28.0094	26.7591	19.0685	17.2359	11.8623	10.2386	6.38082	5.72612	2.26563	3.09299
242.84	50.0501	48.8965	38.5562	42.3849	27.7567	32.5948	18.8844	21.8336	11.7289	12.8974	6.28043	7.059	2.22382	3.72463		242.84	50.0501	47.2319	38.5562	37.7602	27.7567	26.469	18.8844	17.0214	11.7289	10.0983	6.28043	5.64277	2.22382	3.04614
243.84	49.6685	48.4709	38.2657	42.0159	27.5038	32.3111	18.7104	21.6436	11.5849	12.7851	6.19287	6.99755	2.17993	3.69221		243.84	49.6685	46.8353	38.2657	37.4079	27.5038	26.1854	18.7104	16.8119	11.5849	9.96134	6.19287	5.56141	2.17993	3.00041
244.84	49.2972	48.0489	37.987	41.6502	27.259	32.0298	18.5275	21.4552	11.4499	12.6738	6.10083	6.93664	2.12622	3.66007		244.84	49.2972	46.4471	37.987	37.0633	27.259	25.9083	18.5275	16.6073	11.4499	9.82761	6.10083	5.48199	2.12622	2.95578
245.84	48.9165	47.6307	37.6853	41.2876	27.041	31.751	18.3206	21.2684	11.3312	12.5635	6.02185	6.87626	2.07098	3.62821		245.84	48.9165	46.0671	37.6853	36.7261	27.041	25.6374	18.3206	16.4074	11.3312	9.69703	6.02185	5.40445	2.07098	2.91221
246.84	48.547	47.2161	37.3669	40.9282	26.8199	31.4746	18.1334	21.0832	11.2189	12.4541	5.94232	6.8164	2.01691	3.59662		246.84	48.547	45.6952	37.3669	36.3964	26.8199	25.3726	18.1334	16.2121	11.2189	9.56952	5.94232	5.32875	2.01691	2.86969
247.84	48.1944	46.805	37.076	40.572	26.6181	31.2006	17.9546	20.8997	11.1197	12.3457	5.85283	6.75706	1.95746	3.56532		247.84	48.1944	45.3311	37.076	36.0737	26.6181	25.1137	17.9546	16.0213	11.1197	9.445	5.85283	5.25485	1.95746	2.82818
248.84	47.8719	46.3976	36.8181	40.2188	26.4246	30.929	17.797	20.7178	11.0173	12.2382	5.79584	6.69824	1.91174	3.53428		248.84	47.8719	44.9746	36.8181	35.7581	26.4246	24.8606	17.797	15.8349	11.0173	9.3234	5.79584	5.1827	1.91174	2.78765
249.84	47.5662	45.9937	36.5927	39.8687	26.2266	30.6598	17.6613	20.5374	10.9297	12.1317	5.73645	6.63994	1.87506	3.50351		249.84	47.5662	44.6256	36.5927	35.4492	26.2266	24.6131	17.6613	15.6528	10.9297	9.20464	5.73645	5.11225	1.87506	2.74809
250.84	47.1895	45.5934	36.3107	39.5216	26.0187	30.3929	17.5096	20.3587	10.82	12.0261	5.66377	6.58214	1.81842	3.47302		250.84	47.1895	44.2838	36.3107	35.147	26.0187	24.3712	17.5096	15.4749	10.82	9.08865	5.66377	5.04346	1.81842	2.70947
251.84	46.8282	45.1965	36.0005	39.1776	25.8091	30.1283	17.3584	20.1814	10.7019	11.9214	5.57886	6.52484	1.76703	3.44278		251.84	46.8282	43.9491	36.0005	34.8512	25.8091	24.1346	17.3584	15.301	10.7019	8.97537	5.57886	4.97629	1.76703	2.67177
252.84	46.4962	44.803	35.685	38.8366	25.6047	29.8661	17.2128	20.0058	10.5981	11.8176	5.51251	6.46804	1.72021	3.41282		252.84	46.4962	43.6213	35.685	34.5617	25.6047	23.9032	17.2128	15.1311	10.5981	8.86472	5.51251	4.9107	1.72021	2.63495
253.84	46.1462	44.413	35.3951	38.4985	25.3961	29.6061	17.0656	19.8316	10.4879	11.7148	5.45355	6.41174	1.68274	3.38311		253.84	46.1462	43.3003	35.3951	34.2784	25.3961	23.677	17.0656	14.9651	10.4879	8.75663	5.45355	4.84665	1.68274	2.59901
254.84	45.8083	44.0264	35.1271	38.1634	25.2172	29.3484	16.9459	19.659	10.3595	11.6128	5.38568	6.35592	1.64459	3.35366		254.84	45.8083	42.9858	35.1271	34.0011	25.2172	23.4557	16.9459	14.8028	10.3595	8.65105	5.38568	4.7841	1.64459	2.56392
255.84	45.4692	43.6432	34.8962	37.8312	25.0121	29.0929	16.8048	19.4879	10.271	11.5117	5.30811	6.3006	1.58112	3.32446		255.84	45.4692	42.6777	34.8962	33.7296	25.0121	23.2392	16.8048	14.6442	10.271	8.54791	5.30811	4.72302	1.58112	2.52965
256.84	45.1452	43.2633	34.6709	37.5018	24.8107	28.8397	16.6507	19.3182	10.2021	11.4115	5.24242	6.24575	1.53674	3.29553		256.84	45.1452	42.3758	34.6709	33.4638	24.8107	23.0275	16.6507	14.4892	10.2021	8.44715	5.24242	4.66336	1.53674	2.49619
257.84	44.8663	42.8867	34.4558	37.1754	24.6175	28.5886	16.5058	19.1501	10.1199	11.3122	5.18383	6.19138	1.50708	3.26684		257.84	44.8663	42.0801	34.4558	33.2035	24.6175	22.8204	16.5058	14.3377	10.1199	8.3487	5.18383	4.60509	1.50708	2.46351
258.84	44.5885	42.5133	34.2244	36.8518	24.4143	28.3397	16.3625	18.9834	10.0426	11.2137	5.1364	6.13749	1.47211	3.2384		258.84	44.5885	41.7902	34.2244	32.9487	24.4143	22.6178	16.3625	14.1896	10.0426	8.25252	5.1364	4.54817	1.47211	2.4316
259.84	44.3107	42.1433	33.9906	36.531	24.2345	28.0931	16.2074	18.8181	9.93733	11.1161	5.06387	6.08406	1.41583	3.21021		259.84	44.3107	41.5062	33.9906	32.6991	24.2345	22.4196	16.2074	14.0448	9.93733	8.15855	5.06387	4.49258	1.41583	2.40044
260.84	44.016	41.7764	33.7241	36.213	24.0565	27.8485	16.0636	18.6543	9.82931	11.0193	4.99651	6.0311	1.35693	3.18227		260.84	44.016	41.2278	33.7241	32.4547	24.0565	22.2256	16.0636	13.9033	9.82931	8.06672	4.99651	4.43828	1.35693	2.37001
261.84	43.7166	41.4128	33.4747	35.8978	23.8652	27.6061	15.942	18.4919	9.72705	10.9234	4.91925	5.9786	1.30273	3.15457		261.84	43.7166	40.9549	33.4747	32.2154	23.8652	22.0358	15.942	13.7649	9.72705	7.97698	4.91925	4.38523	1.30273	2.34028
262.84	43.4209	41.0523	33.2199	35.5853	23.6464	27.3658	15.8147	18.3309	9.62576	10.8283	4.84246	5.92656	1.24695	3.12711		262.84	43.4209	40.6874	33.2199	31.9809	23.6464	21.85	15.8147	13.6295	9.62576	7.88929	4.84246	4.3334	1.24695	2.31125
263.84	43.1342	40.6949	32.9691	35.2755	23.4535	27.1276	15.6698	18.1714	9.53451	10.7341	4.7965	5.87497	1.1991	3.09988		263.84	43.1342	40.4251	32.9691	31.7512	23.4535	21.6682	15.6698	13.4972	9.53451	7.8036	4.7965	4.28277	1.1991	2.28289
264.84	42.8728	40.3407	32.729	34.9684	23.2927	26.8914	15.563	18.0132	9.45411	10.6406	4.74862	5.82383	1.15027	3.0729		264.84	42.8728	40.1679	32.729	31.5261	23.2927	21.4903	15.563	13.3678	9.45411	7.71984	4.74862	4.2333	1.15027	2.25519
265.84	42.5857	39.9895	32.5189	34.664	23.1434	26.6573	15.4471	17.8564	9.38291	10.548	4.69465	5.77313	1.10907	3.04615		265.84	42.5857	39.9157	32.5189	31.3056	23.1434	21.3162	15.4471	13.2413	9.38291	7.63797	4.69465	4.18497	1.10907	2.22813
266.84	42.3099	39.6414	32.3325	34.3623	23.0193	26.4253	15.3196	17.701	9.28151	10.4562	4.63766	5.72288	1.078	3.01963		266.84	42.3099	39.6684	32.3325	31.0895	23.0193	21.1457	15.3196	13.1175	9.28151	7.55795	4.63766	4.13774	1.078	2.20169
267.84	42.0542	39.2963	32.1358	34.0632	22.8473	26.1953	15.2006	17.5469	9.20341	10.3651	4.59297	5.67306	1.04144	2.99335		267.84	42.0542	39.4258	32.1358	30.8778	22.8473	20.9787	15.2006	12.9965	9.20341	7.47973	4.59297	4.09159	1.04144	2.17587
268.84	41.8259	38.9543	31.9227	33.7667	22.6888	25.9672	15.0723	17.3941	9.12861	10.2749	4.53707	5.62368	1.01135	2.96729		268.84	41.8259	39.1878	31.9227	30.6702	22.6888	20.8153	15.0723	12.8781	9.12861	7.40326	4.53707	4.0465	1.01135	2.15064
269.84	41.5958	38.6152	31.7162	33.4727	22.5102	25.7412	14.9498	17.2427	9.03977	10.1855	4.47493	5.57472	0.973694	2.94146		269.84	41.5958	38.9543	31.7162	30.4668	22.5102	20.6553	14.9498	12.7622	9.03977	7.32851	4.47493	4.00242	0.973694	2.12598
270.84	41.3364	38.279	31.504	33.1814	22.332	25.5171	14.819	17.0926	8.9425	10.0968	4.40735	5.52619	0.940125	2.91586		270.84	41.3364	38.7252	31.504	30.2673	22.332	20.4986	14.819	12.6489	8.9425	7.25542	4.40735	3.95935	0.940125	2.10189
271.84	41.071	37.9458	31.3168	32.8925	22.1835	25.295	14.7093	16.9438	8.86306	10.0089	4.35631	5.47809	0.902649	2.89047		271.84	41.071	38.5005	31.3168	30.0718	22.1835	20.3451	14.7093	12.538	8.86306	7.18395	4.35631	3.91725	0.902649	2.07836
272.84	40.8262	37.6155	31.1058	32.6062	22.0374	25.0748	14.591	16.7963	8.80004	9.9218	4.3173	5.4304	0.875671	2.86531		272.84	40.8262	38.2798	31.1058	29.8801	22.0374	20.1948	14.591	12.4295	8.80004	7.11407	4.3173	3.87609	0.875671	2.05535
273.84	40.5377	37.2881	30.9239	32.3224	21.8638	24.8565	14.4657	16.6501	8.70452	9.83543	4.25254	5.38313	0.8349	2.84037		273.84	40.5377	38.0633	30.9239	29.6921	21.8638	20.0476	14.4657	12.3234	8.70452	7.04574	4.25254	3.83587	0.8349	2.03288
274.84	40.2805	36.9635	30.6824	32.041	21.7122	24.6402	14.341	16.5052	8.61425	9.74981	4.20048	5.33627	0.773254	2.81565		274.84	40.2805	37.8508	30.6824	29.5077	21.7122	19.9033	14.341	12.2195	8.61425	6.97891	4.20048	3.79654	0.773254	2.01091
275.84	40.0106	36.6417	30.4798	31.7621	21.5714	24.4257	14.2119	16.3615	8.53247	9.66494	4.15009	5.28982	0.750427	2.79114		275.84	40.0106	37.6421	30.4798	29.3269	21.5714	19.762	14.2119	12.1178	8.53247	6.91355	4.15009	3.7581	0.750427	1.98943
276.84	39.7746	36.3227	30.2502	31.4856	21.4142	24.213	14.0749	16.2191	8.47417	9.58081	4.10862	5.24377	0.72522	2.76684		276.84	39.7746	37.4372	30.2502	29.1495	21.4142	19.6236	14.0749	12.0183	8.47417	6.84963	4.10862	3.72052	0.72522	1.96845
277.84	39.5438	36.0066	30.0563	31.2115	21.2747	24.0023	13.9547	16.0779	8.37694	9.49741	4.04447	5.19813	0.683594	2.74275		277.84	39.5438	37.236	30.0563	28.9755	21.2747	19.4879	13.9547	11.9209	8.37694	6.7871	4.04447	3.68377	0.683594	1.94793
278.84	39.3004	35.6931	29.8682	30.9398	21.1128	23.7933	13.8289	15.9379	8.2928	9.41474	3.98159	5.15288	0.650085	2.71888		278.84	39.3004	37.0385	29.8682	28.8047	21.1128	19.3549	13.8289	11.8255	8.2928	6.72593	3.98159	3.64783	0.650085	1.92788
279.84	39.0484	35.3824	29.6726	30.6705	20.9378	23.5862	13.7219	15.7992	8.22814	9.33278	3.93174	5.10802	0.61438	2.69521		279.84	39.0484	36.8444	29.6726	28.6372	20.9378	19.2246	13.7219	11.7322	8.22814	6.66608	3.93174	3.6127	0.61438	1.90827
280.84	38.8019	35.0744	29.4978	30.4035	20.7945	23.3809	13.6412	15.6617	8.16471	9.25154	3.87318	5.06356	0.582642	2.67175		280.84	38.8019	36.6537	29.4978	28.4727	20.7945	19.0969	13.6412	11.6408	8.16471	6.60754	3.87318	3.57833	0.582642	1.88911
281.84	38.5817	34.7691	29.288	30.1388	20.6152	23.1774	13.5424	15.5253	8.08527	9.17101	3.80286	5.01948	0.532837	2.64849		281.84	38.5817	36.4664	29.288	28.3113	20.6152	18.9717	13.5424	11.5513	8.08527	6.55025	3.80286	3.54472	0.532837	1.87037
282.84	38.3801	34.4664	29.0873	29.8765	20.4773	22.9756	13.4366	15.3902	8.02146	9.09117	3.73158	4.97579	0.494812	2.62544		282.84	38.3801	36.2824	29.0873	28.1529	20.4773	18.8489	13.4366	11.4636	8.02146	6.4942	3.73158	3.51185	0.494812	1.85204
283.84	38.1628	34.1664	28.9302	29.6164	20.3385	22.7756	13.3368	15.2562	7.96608	9.01204	3.65316	4.93247	0.445801	2.60258		283.84	38.1628	36.1016	28.9302	27.9974	20.3385	18.7285	13.3368	11.3778	7.96608	6.43934	3.65316	3.4797	0.445801	1.83413
284.84	37.9102	33.869	28.7126	29.3586	20.2017	22.5774	13.2254	15.1234	7.87407	8.93359	3.56773	4.88954	0.393555	2.57993		284.84	37.9102	35.9238	28.7126	27.8447	20.2017	18.6105	13.2254	11.2937	7.87407	6.38565	3.56773	3.44825	0.393555	1.8166
285.84	37.6463	33.5742	28.5241	29.1031	20.0579	22.3808	13.1114	14.9918	7.77988	8.85582	3.50386	4.84697	0.356689	2.55747		285.84	37.6463	35.7491	28.5241	27.6948	20.0579	18.4947	13.1114	11.2114	7.77988	6.33311	3.50386	3.41748	0.356689	1.79947
286.84	37.4184	33.2819	28.3545	28.8497	19.9152	22.186	13.0041	14.8613	7.67686	8.77873	3.44838	4.80478	0.311096	2.53521		286.84	37.4184	35.5774	28.3545	27.5475	19.9152	18.3812	13.0041	11.1307	7.67686	6.28167	3.44838	3.38738	0.311096	1.78271
287.84	37.2087	32.9922	28.1674	28.5986	19.7813	21.9929	12.899	14.7319	7.58276	8.70232	3.40894	4.76296	0.279602	2.51314		287.84	37.2087	35.4085	28.1674	27.4029	19.7813	18.2698	12.899	11.0517	7.58276	6.23133	3.40894	3.35792	0.279602	1.76631
288.84	37.0095	32.705	28.0056	28.3496	19.6344	21.8014	12.7913	14.6037	7.48511	8.62656	3.36987	4.72149	0.242065	2.49126		288.84	37.0095	35.2424	28.0056	27.2608	19.6344	18.1606	12.7913	10.9743	7.48511	6.18204	3.36987	3.3291	0.242065	1.75028
289.84	36.7879	32.4203	27.8256	28.1029	19.4948	21.6116	12.7024	14.4765	7.39415	8.55147	3.33915	4.68039	0.200684	2.46958		289.84	36.7879	35.0791	27.8256	27.1212	19.4948	18.0534	12.7024	10.8984	7.39415	6.13378	3.33915	3.3009	0.200684	1.73459
290.84	36.5895	32.1381	27.6381	27.8582	19.3533	21.4235	12.5887	14.3505	7.32479	8.47703	3.29638	4.63965	0.180542	2.44808		290.84	36.5895	34.9185	27.6381	26.9841	19.3533	17.9482	12.5887	10.824	7.32479	6.08652	3.29638	3.2733	0.180542	1.71924
291.84	36.3943	31.8583	27.4672	27.6157	19.206	21.237	12.4895	14.2256	7.26625	8.40324	3.25674	4.59926	0.151794	2.42677		291.84	36.3943	34.7605	27.4672	26.8493	19.206	17.845	12.4895	10.7511	7.26625	6.04025	3.25674	3.24629	0.151794	1.70423
292.84	36.174	31.581	27.2934	27.3753	19.0585	21.0522	12.4	14.1018	7.18935	8.33009	3.18383	4.55923	0.110168	2.40564		292.84	36.174	34.605	27.2934	26.7169	19.0585	17.7436	12.4	10.6797	7.18935	5.99493	3.18383	3.21984	0.110168	1.68954
293.84	35.9735	31.3061	27.1182	27.137	18.9153	20.8689	12.2947	13.979	7.12537	8.25758	3.11481	4.51954	0.0725708	2.3847		293.84	35.9735	34.4521	27.1182	26.5867	18.9153	17.6442	12.2947	10.6097	7.12537	5.95054	3.11481	3.19396	0.0725708	1.67516
294.84	35.7824	31.0336	26.9502	26.9008	18.7749	20.6872	12.1965	13.8573	7.0479	8.1857	3.05381	4.4802	0.0391846	2.36394		294.84	35.7824	34.3015	26.9502	26.4587	18.7749	17.5466	12.1965	10.541	7.0479	5.90707	3.05381	3.16862	0.0391846	1.66109
295.84	35.5808	30.7634	26.7842	26.6666	18.6594	20.5072	12.1213	13.7367	6.99204	8.11444	3.01198	4.4412	0.0123291	2.34337		295.84	35.5808	34.1533	26.7842	26.3329	18.6594	17.4507	12.1213	10.4737	6.99204	5.86448	3.01198	3.14381	0.0123291	1.64732
296.84	35.3805	30.4956	26.6395	26.4345	18.5527	20.3287	12.0366	13.6171	6.9433	8.0438	2.98859	4.40254	-0.0150146	2.32297		296.84	35.3805	34.0075	26.6395	26.2091	18.5527	17.3566	12.0366	10.4077	6.9433	5.82275	2.98859	3.11952	-0.0150146	1.63384
297.84	35.2099	30.2302	26.4899	26.2044	18.4502	20.1517	11.9348	13.4986	6.88368	7.97378	2.9504	4.36422	-0.0362549	2.30275		297.84	35.2099	33.8639	26.4899	26.0874	18.4502	17.2642	11.9348	10.3429	6.88368	5.78187	2.9504	3.09573	-0.0362549	1.62064
298.84	35.0498	29.967	26.3623	25.9763	18.3653	19.9763	11.8616	13.3811	6.84021	7.90437	2.94647	4.32623	-0.0598755	2.2827		298.84	35.0498	33.7225	26.3623	25.9678	18.3653	17.1734	11.8616	10.2794	6.84021	5.74181	2.94647	3.07244	-0.0598755	1.60773
299.84	34.9015	29.7062	26.225	25.7502	18.2907	19.8024	11.7955	13.2646	6.81553	7.83557	2.9344	4.28857	-0.0842896	2.26283		299.84	34.9015	33.5832	26.225	25.85	18.2907	17.0842	11.7955	10.2171	6.81553	5.70255	2.9344	3.04962	-0.0842896	1.59508
300.84	34.7426	29.4476	26.0978	25.526	18.1934	19.63	11.7405	13.1491	6.76868	7.76736	2.91553	4.25123	-0.0906982	2.24313		300.84	34.7426	33.4461	26.0978	25.7342	18.1934	16.9966	11.7405	10.156	6.76868	5.66408	2.91553	3.02727	-0.0906982	1.5827
301.84	34.5583	29.1912	25.9572	25.3038	18.0883	19.4591	11.678	13.0347	6.71106	7.69974	2.87708	4.21423	-0.123047	2.22361		301.84	34.5583	33.311	25.9572	25.6202	18.0883	16.9105	11.678	10.0961	6.71106	5.62636	2.87708	3.00538	-0.123047	1.57058
302.84	34.3513	28.9371	25.813	25.0835	17.9795	19.2897	11.6137	12.9212	6.63707	7.63272	2.83048	4.17754	-0.139709	2.20425		302.84	34.3513	33.1779	25.813	25.5081	17.9795	16.8259	11.6137	10.0372	6.63707	5.58939	2.83048	2.98393	-0.139709	1.55871
303.84	34.1569	28.6852	25.675	24.8652	17.8657	19.1218	11.5341	12.8087	6.56119	7.56628	2.78755	4.14118	-0.155823	2.18506		303.84	34.1569	33.0468	25.675	25.3977	17.8657	16.7428	11.5341	9.97951	6.56119	5.55315	2.78755	2.96292	-0.155823	1.54708
304.84	33.9564	28.4355	25.5118	24.6487	17.7271	18.9554	11.4469	12.6972	6.46294	7.50041	2.70347	4.10513	-0.182007	2.16604		304.84	33.9564	32.9175	25.5118	25.289	17.7271	16.6611	11.4469	9.92285	6.46294	5.51761	2.70347	2.94233	-0.182007	1.53569
305.84	33.7731	28.188	25.3517	24.4342	17.5941	18.7904	11.3447	12.5867	6.37042	7.43512	2.65051	4.0694	-0.244446	2.14719		305.84	33.7731	32.7902	25.3517	25.182	17.5941	16.5807	11.3447	9.86723	6.37042	5.48276	2.65051	2.92215	-0.244446	1.52453
306.84	33.6188	27.9426	25.2169	24.2215	17.5063	18.6268	11.2366	12.4771	6.30237	7.3704	2.60132	4.03397	-0.283508	2.1285		306.84	33.6188	32.6646	25.2169	25.0767	17.5063	16.5018	11.2366	9.81263	6.30237	5.44859	2.60132	2.90238	-0.283508	1.5136
307.84	33.4427	27.6994	25.0774	24.0106	17.39	18.4647	11.1551	12.3685	6.22801	7.30624	2.54081	3.99886	-0.324341	2.10997		307.84	33.4427	32.5408	25.0774	24.973	17.39	16.4241	11.1551	9.75902	6.22801	5.41507	2.54081	2.883	-0.324341	1.5029
308.84	33.2884	27.4583	24.9306	23.8016	17.2808	18.3039	11.0584	12.2609	6.1536	7.24264	2.48012	3.96405	-0.373474	2.0916		308.84	33.2884	32.4188	24.9306	24.8708	17.2808	16.3477	11.0584	9.70638	6.1536	5.38219	2.48012	2.864	-0.373474	1.4924
309.84	33.1088	27.2193	24.7918	23.5944	17.1532	18.1446	10.9766	12.1541	6.12056	7.1796	2.43923	3.92954	-0.421265	2.07339		309.84	33.1088	32.2984	24.7918	24.7702	17.1532	16.2726	10.9766	9.65468	6.12056	5.34994	2.43923	2.84537	-0.421265	1.48212
310.84	32.9441	26.9823	24.6625	23.3891	17.0442	17.9866	10.9072	12.0483	6.07468	7.1171	2.40571	3.89533	-0.458679	2.05534		310.84	32.9441	32.1797	24.6625	24.671	17.0442	16.1987	10.9072	9.60391	6.07468	5.31829	2.40571	2.82711	-0.458679	1.47205
311.84	32.8154	26.7474	24.5395	23.1855	16.9502	17.8301	10.8528	11.9435	6.04066	7.05515	2.3879	3.86143	-0.457764	2.03745		311.84	32.8154	32.0626	24.5395	24.5734	16.9502	16.126	10.8528	9.55403	6.04066	5.28724	2.3879	2.8092	-0.457764	1.46217
312.84	32.6755	26.5146	24.4213	22.9836	16.8551	17.6749	10.7729	11.8395	5.99683	6.99373	2.35974	3.82781	-0.452087	2.01972		312.84	32.6755	31.947	24.4213	24.4771	16.8551	16.0545	10.7729	9.50503	5.99683	5.25677	2.35974	2.79164	-0.452087	1.45249
313.84	32.5556	26.2838	24.3005	22.7836	16.7891	17.521	10.6967	11.7364	5.95288	6.93285	2.33759	3.79449	-0.465149	2.00214		313.84	32.5556	31.8331	24.3005	24.3822	16.7891	15.9841	10.6967	9.45689	5.95288	5.22687	2.33759	2.77441	-0.465149	1.443
314.84	32.4277	26.055	24.1905	22.5852	16.7233	17.3685	10.6222	11.6343	5.9157	6.8725	2.31571	3.76146	-0.472412	1.98471		314.84	32.4277	31.7206	24.1905	24.2887	16.7233	15.9149	10.6222	9.40958	5.9157	5.19751	2.31571	2.75752	-0.472412	1.4337
315.84	32.3145	25.8282	24.0865	22.3886	16.6641	17.2173	10.5491	11.533	5.86829	6.81268	2.28784	3.72872	-0.489563	1.96743		315.84	32.3145	31.6095	24.0865	24.1965	16.6641	15.8467	10.5491	9.36309	5.86829	5.16869	2.28784	2.74095	-0.489563	1.42457
316.84	32.1872	25.6034	23.977	22.1937	16.581	17.0674	10.4872	11.4326	5.83131	6.75337	2.25118	3.69626	-0.503418	1.9503		316.84	32.1872	31.4999	23.977	24.1056	16.581	15.7795	10.4872	9.31739	5.83131	5.1404	2.25118	2.72469	-0.503418	1.41563
317.84	32.0407	25.3805	23.8568	22.0005	16.4664	16.9188	10.4154	11.3331	5.76774	6.69459	2.19984	3.66408	-0.545105	1.93333		317.84	32.0407	31.3917	23.8568	24.016	16.4664	15.7134	10.4154	9.27246	5.76774	5.11262	2.19984	2.70873	-0.545105	1.40685
318.84	31.8802	25.1596	23.7199	21.809	16.3529	16.7716	10.341	11.2344	5.71394	6.63631	2.15798	3.63219	-0.589233	1.9165		318.84	31.8802	31.2849	23.7199	23.9275	16.3529	15.6484	10.341	9.22829	5.71394	5.08533	2.15798	2.69307	-0.589233	1.39825
319.84	31.7168	24.9405	23.6006	21.6192	16.2464	16.6256	10.284	11.1366	5.67894	6.57854	2.13761	3.60057	-0.616089	1.89982		319.84	31.7168	31.1794	23.6006	23.8403	16.2464	15.5843	10.284	9.18486	5.67894	5.05854	2.13761	2.67771	-0.616089	1.38981
320.84	31.5583	24.7234	23.4779	21.431	16.152	16.4809	10.2284	11.0397	5.62396	6.52128	2.09119	3.56923	-0.651184	1.88328		320.84	31.5583	31.0752	23.4779	23.7543	16.152	15.5211	10.2284	9.14215	5.62396	5.03222	2.09119	2.66263	-0.651184	1.38153
321.84	31.4245	24.5082	23.3406	21.2444	16.066	16.3374	10.1806	10.9436	5.57822	6.46451	2.06428	3.53816	-0.661072	1.86688		321.84	31.4245	30.9722	23.3406	23.6694	16.066	15.4589	10.1806	9.10014	5.57822	5.00636	2.06428	2.64782	-0.661072	1.3734
322.84	31.2689	24.2949	23.2168	21.0595	15.9881	16.1952	10.1043	10.8483	5.53112	6.40824	2.02555	3.50736	-0.675903	1.85063		322.84	31.2689	30.8706	23.2168	23.5856	15.9881	15.3976	10.1043	9.05882	5.53112	4.98095	2.02555	2.63328	-0.675903	1.36543
323.84	31.127	24.0834	23.1069	20.8762	15.8971	16.0542	10.043	10.7539	5.49083	6.35245	2.00455	3.47683	-0.688232	1.83452		323.84	31.127	30.7701	23.1069	23.5029	15.8971	15.3372	10.043	9.01817	5.49083	4.95599	2.00455	2.61901	-0.688232	1.3576
324.84	30.9736	23.8738	22.9844	20.6945	15.8216	15.9144	9.96878	10.6603	5.4322	6.29716	1.96774	3.44656	-0.719299	1.81855		324.84	30.9736	30.6708	22.9844	23.4213	15.8216	15.2777	9.96878	8.97817	5.4322	4.93145	1.96774	2.605	-0.719299	1.34992
325.84	30.8197	23.6659	22.8766	20.5143	15.7299	15.7759	9.89341	10.5675	5.37059	6.24234	1.94547	3.41656	-0.73645	1.80272		325.84	30.8197	30.5726	22.8766	23.3408	15.7299	15.219	9.89341	8.9388	5.37059	4.90734	1.94547	2.59123	-0.73645	1.34238
326.84	30.6548	23.4599	22.7686	20.3357	15.6422	15.6386	9.83893	10.4755	5.323	6.188	1.90735	3.38682	-0.729797	1.78703		326.84	30.6548	30.4756	22.7686	23.2612	15.6422	15.1612	9.83893	8.90006	5.323	4.88363	1.90735	2.57771	-0.729797	1.33498
327.84	30.4885	23.2557	22.6442	20.1587	15.5494	15.5025	9.75869	10.3843	5.24226	6.13414	1.88211	3.35734	-0.751831	1.77148		327.84	30.4885	30.3797	22.6442	23.1826	15.5494	15.1041	9.75869	8.86192	5.24226	4.86033	1.88211	2.56443	-0.751831	1.32771
328.84	30.3417	23.0533	22.5249	19.9832	15.4373	15.3675	9.67302	10.2939	5.17495	6.08074	1.84099	3.32811	-0.786072	1.75605		328.84	30.3417	30.2849	22.5249	23.105	15.4373	15.0479	9.67302	8.82438	5.17495	4.83741	1.84099	2.55138	-0.786072	1.32057
329.84	30.2175	22.8526	22.4073	19.8093	15.3474	15.2337	9.59641	10.2043	5.12847	6.02781	1.81882	3.29914	-0.813049	1.74077		329.84	30.2175	30.1912	22.4073	23.0284	15.3474	14.9924	9.59641	8.78741	5.12847	4.81488	1.81882	2.53855	-0.813049	1.31357
330.84	30.0762	22.6537	22.2951	19.6369	15.2387	15.1011	9.5428	10.1155	5.07688	5.97533	1.78547	3.27042	-0.836853	1.72562		330.84	30.0762	30.0984	22.2951	22.9527	15.2387	14.9377	9.5428	8.75101	5.07688	4.79271	1.78547	2.52595	-0.836853	1.30668
331.84	29.9111	22.4565	22.195	19.4659	15.1373	14.9697	9.45944	10.0274	5.02467	5.92332	1.74142	3.24195	-0.87616	1.71059		331.84	29.9111	30.0067	22.195	22.8779	15.1373	14.8837	9.45944	8.71516	5.02467	4.77091	1.74142	2.51357	-0.87616	1.29992
332.84	29.7552	22.261	22.0588	19.2965	15.036	14.8394	9.37836	9.94014	4.95972	5.87176	1.67407	3.21373	-0.930969	1.6957		332.84	29.7552	29.916	22.0588	22.804	15.036	14.8305	9.37836	8.67984	4.95972	4.74946	1.67407	2.50139	-0.930969	1.29328
333.84	29.627	22.0672	21.9468	19.1285	14.9413	14.7102	9.2978	9.85361	4.9105	5.82065	1.63356	3.18576	-0.97583	1.68094		333.84	29.627	29.8262	21.9468	22.7309	14.9413	14.7779	9.2978	8.64505	4.9105	4.72835	1.63356	2.48942	-0.97583	1.28675
334.84	29.493	21.8751	21.8357	18.962	14.8727	14.5821	9.22565	9.76783	4.86206	5.76998	1.58392	3.15803	-1.00092	1.66631		334.84	29.493	29.7374	21.8357	22.6587	14.8727	14.726	9.22565	8.61077	4.86206	4.70759	1.58392	2.47765	-1.00092	1.28033
335.84	29.3625	21.6847	21.7162	18.7969	14.7942	14.4552	9.1557	9.68281	4.81165	5.71975	1.55151	3.13054	-1.0368	1.65181		335.84	29.3625	29.6495	21.7162	22.5873	14.7942	14.6748	9.1557	8.57699	4.81165	4.68715	1.55151	2.46608	-1.0368	1.27403
336.84	29.2232	21.4959	21.6091	18.6333	14.7335	14.3294	9.08291	9.59852	4.76551	5.66996	1.50375	3.10329	-1.06689	1.63743		336.84	29.2232	29.5624	21.6091	22.5167	14.7335	14.6243	9.08291	8.5437	4.76551	4.66703	1.50375	2.4547	-1.06689	1.26783
337.84	29.08	21.3088	21.5156	18.4711	14.6559	14.2046	9.01228	9.51496	4.74656	5.6206	1.49946	3.07627	-1.09705	1.62317		337.84	29.08	29.4763	21.5156	22.4469	14.6559	14.5744	9.01228	8.51088	4.74656	4.64722	1.49946	2.4435	-1.09705	1.26174
338.84	28.9547	21.1233	21.4138	18.3103	14.5902	14.081	8.95215	9.43214	4.7345	5.57168	1.49463	3.04949	-1.10541	1.60904		338.84	28.9547	29.391	21.4138	22.3779	14.5902	14.5251	8.95215	8.47853	4.7345	4.62772	1.49463	2.43248	-1.10541	1.25575
339.84	28.8332	20.9394	21.3475	18.1509	14.5217	13.9584	8.89605	9.35003	4.71352	5.52318	1.47448	3.02295	-1.10071	1.59504		339.84	28.8332	29.3066	21.3475	22.3096	14.5217	14.4764	8.89605	8.44664	4.71352	4.60852	1.47448	2.42165	-1.10071	1.24986
340.84	28.7247	20.7572	21.2544	17.9929	14.4312	13.8369	8.85254	9.26864	4.68799	5.4751	1.43604	2.99663	-1.11713	1.58115		340.84	28.7247	29.223	21.2544	22.242	14.4312	14.4284	8.85254	8.41518	4.68799	4.5896	1.43604	2.41098	-1.11713	1.24407
341.84	28.6009	20.5765	21.145	17.8363	14.3348	13.7165	8.79885	9.18796	4.6432	5.42744	1.40097	2.97055	-1.13257	1.56739		341.84	28.6009	29.1402	21.145	22.1752	14.3348	14.3809	8.79885	8.38416	4.6432	4.57097	1.40097	2.40049	-1.13257	1.23837
342.84	28.4819	20.3974	21.0336	17.681	14.2289	13.5971	8.72925	9.10798	4.59863	5.38019	1.36249	2.94469	-1.15204	1.55374		342.84	28.4819	29.0582	21.0336	22.1091	14.2289	14.334	8.72925	8.35356	4.59863	4.55262	1.36249	2.39016	-1.15204	1.23276
343.84	28.3564	20.2198	20.9265	17.5271	14.1274	13.4787	8.66262	9.02869	4.54493	5.33336	1.3193	2.91906	-1.1709	1.54022		343.84	28.3564	28.9769	20.9265	22.0436	14.1274	14.2876	8.66262	8.32337	4.54493	4.53454	1.3193	2.37999	-1.1709	1.22725
344.84	28.2425	20.0438	20.8128	17.3745	14.0534	13.3614	8.60259	8.9501	4.4941	5.28693	1.28264	2.89365	-1.19958	1.52681		344.84	28.2425	28.8964	20.8128	21.9789	14.0534	14.2418	8.60259	8.29359	4.4941	4.51672	1.28264	2.36998	-1.19958	1.22182
345.84	28.1317	19.8693	20.7018	17.2233	13.97	13.2451	8.52722	8.87219	4.45093	5.24091	1.26074	2.86846	-1.20538	1.51352		345.84	28.1317	28.8166	20.7018	21.9148	13.97	14.1965	8.52722	8.2642	4.45093	4.49916	1.26074	2.36012	-1.20538	1.21648
346.84	28.0308	19.6964	20.6003	17.0734	13.8827	13.1298	8.47776	8.79496	4.41393	5.19529	1.24174	2.84349	-1.22412	1.50035		346.84	28.0308	28.7376	20.6003	21.8513	13.8827	14.1517	8.47776	8.23519	4.41393	4.48185	1.24174	2.35041	-1.22412	1.21123
347.84	27.9199	19.5249	20.4991	16.9247	13.7913	13.0155	8.41721	8.7184	4.38964	5.15006	1.21903	2.81874	-1.24683	1.48729		347.84	27.9199	28.6592	20.4991	21.7884	13.7913	14.1074	8.41721	8.20656	4.38964	4.46479	1.21903	2.34084	-1.24683	1.20605
348.84	27.8265	19.3549	20.408	16.7774	13.719	12.9022	8.36094	8.64251	4.35741	5.10523	1.19852	2.7942	-1.26147	1.47434		348.84	27.8265	28.5816	20.408	21.7262	13.719	14.0636	8.36094	8.17829	4.35741	4.44797	1.19852	2.33142	-1.26147	1.20096
349.84	27.697	19.1865	20.3278	16.6314	13.6388	12.7899	8.31687	8.56728	4.32836	5.06079	1.16971	2.76988	-1.26733	1.4615		349.84	27.697	28.5046	20.3278	21.6646	13.6388	14.0203	8.31687	8.15038	4.32836	4.43138	1.16971	2.32214	-1.26733	1.19594
350.84	27.5745	19.0194	20.2311	16.4866	13.5729	12.6785	8.26749	8.4927	4.31798	5.01674	1.1442	2.74576	-1.28137	1.44878		350.84	27.5745	28.4283	20.2311	21.6035	13.5729	13.9775	8.26749	8.12282	4.31798	4.41502	1.1442	2.31299	-1.28137	1.19101
351.84	27.463	18.8539	20.1564	16.3431	13.5234	12.5682	8.23535	8.41877	4.29443	4.97307	1.11475	2.72186	-1.2724	1.43617		351.84	27.463	28.3526	20.1564	21.5431	13.5234	13.9352	8.23535	8.0956	4.29443	4.39888	1.11475	2.30398	-1.2724	1.18614
352.84	27.3665	18.6898	20.0899	16.2008	13.4673	12.4588	8.19699	8.34549	4.26619	4.92978	1.08682	2.69817	-1.25989	1.42367		352.84	27.3665	28.2776	20.0899	21.4831	13.4673	13.8932	8.19699	8.06871	4.26619	4.38296	1.08682	2.29509	-1.25989	1.18135
353.84	27.2685	18.5271	20.0114	16.0598	13.4052	12.3503	8.15786	8.27284	4.22993	4.88687	1.06033	2.67468	-1.26654	1.41128		353.84	27.2685	28.2031	20.0114	21.4238	13.4052	13.8518	8.15786	8.04215	4.22993	4.36725	1.06033	2.28634	-1.26654	1.17663
354.84	27.1679	18.3658	19.9128	15.92	13.3545	12.2428	8.12736	8.20083	4.19847	4.84433	1.04618	2.6514	-1.26965	1.39899		354.84	27.1679	28.1293	19.9128	21.365	13.3545	13.8107	8.12736	8.01591	4.19847	4.35175	1.04618	2.2777	-1.26965	1.17198
355.84	27.04	18.2059	19.836	15.7814	13.3068	12.1362	8.09263	8.12944	4.17137	4.80216	1.01896	2.62832	-1.28369	1.38681		355.84	27.04	28.0561	19.836	21.3067	13.3068	13.7701	8.09263	7.98998	4.17137	4.33645	1.01896	2.26919	-1.28369	1.16739
356.84	26.9224	18.0474	19.7344	15.644	13.2314	12.0306	8.04031	8.05867	4.11671	4.76035	0.982265	2.60544	-1.31885	1.37474		356.84	26.9224	27.9834	19.7344	21.2489	13.2314	13.7299	8.04031	7.96435	4.11671	4.32135	0.982265	2.26079	-1.31885	1.16287
357.84	26.812	17.8903	19.6245	15.5079	13.1807	11.9259	7.97026	7.98852	4.0574	4.71892	0.951588	2.58276	-1.35797	1.36277		357.84	26.812	27.9114	19.6245	21.1916	13.1807	13.6901	7.97026	7.93902	4.0574	4.30645	0.951588	2.25251	-1.35797	1.15842
358.84	26.6907	17.7346	19.5349	15.3729	13.1164	11.822	7.92358	7.91898	4.01361	4.67784	0.93744	2.56028	-1.39233	1.35091		358.84	26.6907	27.8398	19.5349	21.1348	13.1164	13.6507	7.92358	7.91398	4.01361	4.29173	0.93744	2.24434	-1.39233	1.15403
359.84	26.5763	17.5802	19.4431	15.239	13.0263	11.7191	7.87789	7.85005	3.96608	4.63712	0.901576	2.53799	-1.42175	1.33915		359.84	26.5763	27.7688	19.4431	21.0785	13.0263	13.6117	7.87789	7.88922	3.96608	4.2772	0.901576	2.23628	-1.42175	1.1497
360.84	26.468	17.4272	19.3428	15.1064	12.9596	11.6171	7.82541	7.78172	3.93419	4.59675	0.896399	2.5159	-1.43317	1.32749		360.84	26.468	27.6984	19.3428	21.0226	12.9596	13.573	7.82541	7.86474	3.93419	4.26285	0.896399	2.22832	-1.43317	1.14543
361.84	26.3732	17.2755	19.279	14.9749	12.9107	11.516	7.80593	7.71398	3.90321	4.55674	0.870325	2.494	-1.46277	1.31594		361.84	26.3732	27.6285	19.279	20.9673	12.9107	13.5348	7.80593	7.84052	3.90321	4.24867	0.870325	2.22047	-1.46277	1.14122
362.84	26.2694	17.1251	19.2116	14.8445	12.845	11.4157	7.77205	7.64683	3.88718	4.51707	0.848706	2.47229	-1.48645	1.30448		362.84	26.2694	27.5591	19.2116	20.9123	12.845	13.4968	7.77205	7.81657	3.88718	4.23466	0.848706	2.21272	-1.48645	1.13707
363.84	26.1774	16.976	19.147	14.7153	12.7852	11.3164	7.73889	7.58026	3.85815	4.47775	0.837036	2.45077	-1.50757	1.29313		363.84	26.1774	27.4901	19.147	20.8578	12.7852	13.4593	7.73889	7.79288	3.85815	4.22083	0.837036	2.20508	-1.50757	1.13297
364.84	26.0951	16.8283	19.0786	14.5872	12.7353	11.2179	7.70864	7.51428	3.82838	4.43877	0.82052	2.42943	-1.51459	1.28187		364.84	26.0951	27.4217	19.0786	20.8038	12.7353	13.4221	7.70864	7.76945	3.82838	4.20716	0.82052	2.19752	-1.51459	1.12893
365.84	26.0126	16.6818	19.0158	14.4602	12.6926	11.1202	7.67639	7.44887	3.79431	4.40013	0.800538	2.40828	-1.54138	1.27071		365.84	26.0126	27.3538	19.0158	20.7501	12.6926	13.3852	7.67639	7.74626	3.79431	4.19364	0.800538	2.19007	-1.54138	1.12494
366.84	25.9085	16.5366	18.9499	14.3344	12.6303	11.0234	7.63555	7.38402	3.73312	4.36183	0.777821	2.38732	-1.56458	1.25965		366.84	25.9085	27.2863	18.9499	20.6969	12.6303	13.3486	7.63555	7.72331	3.73312	4.18029	0.777821	2.1827	-1.56458	1.121
367.84	25.7824	16.3926	18.8572	14.2096	12.5624	10.9275	7.58882	7.31975	3.69248	4.32386	0.749037	2.36654	-1.58105	1.24869		367.84	25.7824	27.2193	18.8572	20.6441	12.5624	13.3124	7.58882	7.70059	3.69248	4.16708	0.749037	2.17543	-1.58105	1.11711
368.84	25.6731	16.2499	18.775	14.0859	12.4798	10.8323	7.52774	7.25603	3.63655	4.28622	0.710719	2.34594	-1.6236	1.23782		368.84	25.6731	27.1527	18.775	20.5917	12.4798	13.2765	7.52774	7.67811	3.63655	4.15403	0.710719	2.16825	-1.6236	1.11327
369.84	25.5516	16.1085	18.6708	13.9633	12.4098	10.738	7.47327	7.19287	3.59973	4.24891	0.679444	2.32552	-1.66278	1.22704		369.84	25.5516	27.0866	18.6708	20.5397	12.4098	13.2409	7.47327	7.65585	3.59973	4.14112	0.679444	2.16115	-1.66278	1.10948
370.84	25.4263	15.9682	18.5868	13.8417	12.349	10.6446	7.41965	7.13025	3.55809	4.21193	0.638893	2.30527	-1.69226	1.21636		370.84	25.4263	27.0209	18.5868	20.488	12.349	13.2056	7.41965	7.63381	3.55809	4.12836	0.638893	2.15413	-1.69226	1.10574
371.84	25.3153	15.8292	18.4885	13.7212	12.277	10.5519	7.35925	7.06819	3.49939	4.17526	0.593142	2.28521	-1.73309	1.20577		371.84	25.3153	26.9557	18.4885	20.4368	12.277	13.1706	7.35925	7.61199	3.49939	4.11573	0.593142	2.1472	-1.73309	1.10204
372.84	25.2238	15.6914	18.3812	13.6018	12.2053	10.4601	7.30552	7.00666	3.45629	4.13892	0.553261	2.26531	-1.77783	1.19528		372.84	25.2238	26.8908	18.3812	20.3858	12.2053	13.1358	7.30552	7.59037	3.45629	4.10325	0.553261	2.14035	-1.77783	1.09839
373.84	25.1386	15.5549	18.2803	13.4834	12.1409	10.369	7.2656	6.94567	3.41429	4.10289	0.537757	2.24559	-1.79407	1.18487		373.84	25.1386	26.8264	18.2803	20.3353	12.1409	13.1014	7.2656	7.56897	3.41429	4.09089	0.537757	2.13358	-1.79407	1.09479
374.84	25.0762	15.4195	18.2189	13.366	12.0957	10.2787	7.22095	6.8852	3.35999	4.06717	0.528442	2.22605	-1.79156	1.17456		374.84	25.0762	26.7624	18.2189	20.2851	12.0957	13.0672	7.22095	7.54776	3.35999	4.07867	0.528442	2.12688	-1.79156	1.09122
375.84	24.9804	15.2852	18.1427	13.2497	12.0339	10.1893	7.18142	6.82527	3.30397	4.03177	0.518764	2.20667	-1.79413	1.16433		375.84	24.9804	26.6988	18.1427	20.2353	12.0339	13.0333	7.18142	7.52675	3.30397	4.06657	0.518764	2.12026	-1.79413	1.0877
376.84	24.8786	15.1522	18.0461	13.1343	11.9511	10.1006	7.12476	6.76586	3.26666	3.99667	0.507752	2.18746	-1.79932	1.1542		376.84	24.8786	26.6355	18.0461	20.1857	11.9511	12.9997	7.12476	7.50594	3.26666	4.05459	0.507752	2.11371	-1.79932	1.08422
377.84	24.7755	15.0203	17.9532	13.02	11.8805	10.0126	7.07446	6.70696	3.24658	3.96188	0.488038	2.16842	-1.80817	1.14415		377.84	24.7755	26.5727	17.9532	20.1366	11.8805	12.9664	7.07446	7.48531	3.24658	4.04274	0.488038	2.10724	-1.80817	1.08078
378.84	24.6758	14.8895	17.885	12.9067	11.8183	9.92548	7.00763	6.64858	3.22864	3.92739	0.476686	2.14954	-1.80658	1.13419		378.84	24.6758	26.5102	17.885	20.0877	11.8183	12.9333	7.00763	7.46487	3.22864	4.03101	0.476686	2.10083	-1.80658	1.07738
379.84	24.6031	14.7599	17.8025	12.7943	11.7794	9.83908	6.96344	6.5907	3.21301	3.89321	0.456665	2.13083	-1.80658	1.12432		379.84	24.6031	26.448	17.8025	20.0392	11.7794	12.9004	6.96344	7.4446	3.21301	4.01939	0.456665	2.0945	-1.80658	1.07402
380.84	24.5361	14.6314	17.7485	12.6829	11.727	9.75343	6.93368	6.53333	3.22535	3.85932	0.421289	2.11228	-1.80908	1.11453		380.84	24.5361	26.3863	17.7485	19.9909	11.727	12.8678	6.93368	7.42452	3.22535	4.00789	0.421289	2.08823	-1.80908	1.07069

## Sheet: panel b
Time (s)	Response (60s)	Response (120 s)	Response (240 s)	Response (400 s)
-59.86	-0.0221725	0.0393066	0.804671	-0.26878
-58.86	0.188819	0.10965	0.820544	-0.248047
-57.86	-0.357989	0.12294	0.805613	-0.225543
-56.86	-0.0229292	0.320038	0.79171	-0.235254
-55.86	-0.0119996	0.247162	0.789846	-0.233307
-54.86	0.0911226	0.216248	0.738909	-0.198932
-53.86	-0.118784	0.194962	0.696419	-0.214307
-52.86	-0.0563733	0.189468	0.598506	-0.225739
-51.86	0.0505037	0.199692	0.468416	-0.240332
-50.86	0.0349301	0.218811	0.368234	-0.23866
-49.86	0.0592729	0.242615	0.320142	-0.256189
-48.86	0.0494687	0.298325	0.321456	-0.241339
-47.86	0.0404426	0.329056	0.329374	-0.244623
-46.86	-0.0263141	0.294937	0.345112	-0.241736
-45.86	-0.0529492	0.20079	0.351342	-0.208984
-44.86	-0.0331788	0.144577	0.338342	-0.208215
-43.86	0.019691	0.141251	0.336938	-0.236816
-42.86	0.0757276	0.169189	0.346317	-0.202808
-41.86	0.0540678	0.218796	0.326701	-0.180481
-40.86	0.0177803	0.253952	0.326234	-0.201428
-39.86	-0.0502558	0.264694	0.292755	-0.219238
-38.86	-0.0230226	0.264694	0.209512	-0.20907
-37.86	0.00519	0.279343	0.178893	-0.211194
-36.86	0.0599685	0.268585	0.193816	-0.254822
-35.86	0.0747066	0.236954	0.21041	-0.28493
-34.86	0.0939453	0.249069	0.226442	-0.286908
-33.86	0.0875549	0.219391	0.277992	-0.285369
-32.86	0.0419857	0.190842	0.295303	-0.21792
-31.86	0.020813	0.181412	0.276573	-0.154718
-30.86	0.0634696	0.185211	0.252115	-0.063147
-29.86	0.0461171	0.174789	0.228768	-0.0311093
-28.86	0.00637	0.164688	0.178192	-0.00287
-27.86	-0.00942	0.151642	0.148101	0.0315373
-26.86	-0.0319754	0.137009	0.120619	0.0464914
-25.86	-0.0399036	0.133057	0.124369	0.0930242
-24.86	-0.00506	0.1436	0.125892	0.128046
-23.86	0.0387231	0.12146	0.129617	0.135126
-22.86	0.0782485	0.0951538	0.112479	0.131171
-21.86	0.111451	0.0592346	0.0855104	0.156561
-20.86	0.103466	0.0306702	-0.00202	0.182886
-19.86	0.0613445	0.0309601	-0.0378041	0.206715
-18.86	0.0612842	0.0262146	-0.0534277	0.262824
-17.86	0.0549487	0.0394135	-0.00711	0.221552
-16.86	0.0778503	0.0447693	-0.00162	0.200995
-15.86	0.0597278	0.0601959	-0.0543716	0.112579
-14.86	0.0478517	0.0650787	-0.0858426	0.0206054
-13.86	0.0103394	0.0783539	-0.0943837	-0.0328185
-12.86	0.00114	0.120743	-0.0870764	-0.0541442
-11.86	-0.00911	0.114868	-0.0494579	-0.0896236
-10.86	-0.0120296	0.111755	-0.00963	-0.0679074
-9.85999	-0.0217468	0.0808411	0.0376111	-0.0573485
-8.85999	0.00714	0.028183	0.0487778	-0.0245237
-7.85999	0.0285645	-0.0378418	0.0804235	0.0224004
-6.85999	-0.00302	-0.118774	0.092368	0.0463201
-5.85999	-0.0271671	-0.193008	0.0789887	0.110517
-4.85999	-0.0310724	-0.253464	0.0551022	0.188056
-3.85999	0.00732	-0.270462	0.00509	0.217622
-2.85999	0.0818515	-0.201431	-0.0670441	0.272866
-1.85999	0.0238493	-0.319748	-0.360859	0.0450063
-0.859985	0.101077	-0.0968323	1.98877	1.39343
0.140015	-9.80609	-6.54677	-10.4108	-7.15751
1.14001	7.10575	3.18726	7.29159	3.12388
2.14001	13.192	10.3751	12.2987	9.75022
3.14001	22.6956	19.5703	20.7056	18.0772
4.14001	30.0403	26.8923	27.3392	24.8387
5.14001	35.8527	32.7233	32.6544	30.1077
6.14001	40.6123	37.5386	36.9732	34.5717
7.14001	44.5903	41.464	41.5452	38.2147
8.14001	47.8926	44.7152	51.8051	41.2182
9.14001	50.7353	47.5314	55.0353	43.7977
10.14	53.1615	49.963	57.6471	46.0191
11.14	55.2203	52.0032	59.7493	47.9848
12.14	56.9886	53.7986	53.2596	49.687
13.14	58.6482	55.4114	53.805	51.2417
14.14	60.0665	56.802	55.0999	52.5339
15.14	61.3223	57.9812	56.1413	53.7437
16.14	62.3674	59.0817	57.2836	54.7475
17.14	63.3581	60.0754	58.247	55.5986
18.14	64.2394	60.9278	59.105	56.4513
19.14	64.9991	61.6672	59.8636	57.2248
20.14	65.7054	62.4428	60.4703	57.9059
21.14	66.3671	63.0498	61.1171	58.5189
22.14	66.9342	63.6117	61.7473	59.0245
23.14	67.4191	64.1956	62.1863	59.5135
24.14	67.7995	64.6832	62.6712	59.9937
25.14	68.1492	65.164	63.0218	60.3776
26.14	68.4768	65.5904	63.4233	60.7955
27.14	68.7964	65.9417	63.8231	61.123
28.14	69.0988	66.2992	64.1546	61.4427
29.14	69.4405	66.6492	64.4948	61.7722
30.14	70.1217	66.9746	64.8358	62.0818
31.14	70.1395	67.2647	65.0465	62.4281
32.14	70.4132	67.5205	65.277	62.7012
33.14	70.6741	67.7731	65.494	62.9192
34.14	70.9053	68.033	65.6992	63.1852
35.14	71.2203	68.2499	65.8676	63.4136
36.14	71.5394	68.4891	66.1061	63.6237
37.14	71.785	68.763	66.3259	63.8375
38.14	72.0136	68.9527	66.4877	64.0163
39.14	71.8734	69.1189	66.599	64.1906
40.14	72.2369	69.3	66.7055	64.3625
41.14	72.41	69.4377	66.8591	64.5098
42.14	72.5248	69.5986	67.0259	64.6613
43.14	72.6683	69.7169	67.1458	64.7986
44.14	72.8779	69.8292	67.277	64.9374
45.14	73.0003	69.949	67.4248	65.0579
46.14	73.1011	70.0841	67.5253	65.1794
47.14	73.2181	70.2209	67.6045	65.2871
48.14	73.3509	70.3167	67.7443	65.4108
49.14	73.313	70.3928	67.8596	65.5461
50.14	83.0747	70.4559	67.9507	65.6724
51.14	72.4319	70.5442	68.0388	65.7332
52.14	74.3115	70.6033	68.1525	65.8042
53.14	70.5903	70.6641	68.2402	65.9187
54.14	67.49	70.7382	68.3292	66.0384
55.14	64.5628	70.816	68.3986	66.1252
56.14	61.6293	70.8757	68.4928	66.1841
57.14	59.0562	70.9428	68.5779	66.2512
58.14	56.6056	70.9936	68.6322	66.3033
59.14	54.2992	71.0524	68.6675	66.358
60.14	52.1923	71.0988	68.6975	66.4431
61.14	50.2052	71.1645	68.7521	66.5277
62.14	48.361	71.246	68.8195	66.5912
63.14	46.6104	71.3261	68.8622	66.66
64.14	44.8914	71.4011	68.9077	66.7287
65.14	43.3417	71.4535	68.9573	66.8042
66.14	41.9502	71.4999	69.0213	66.8782
67.14	40.5194	71.5607	69.0554	66.956
68.14	39.2106	71.5989	69.0924	67.0344
69.14	38.2024	71.6552	69.1175	67.0897
70.14	36.9891	71.6823	69.1647	67.1557
71.14	35.7366	71.7356	69.1829	67.2222
72.14	34.6314	71.7802	69.2168	67.2695
73.14	33.6571	71.8465	69.2828	67.3022
74.14	32.7722	71.8981	69.3404	67.3189
75.14	31.9816	71.9136	69.4104	68.0737
76.14	31.3086	71.9118	69.474	67.4071
77.14	30.6604	71.9342	69.5296	67.4621
78.14	29.892	71.9911	69.5857	67.5169
79.14	29.2364	72.0518	69.6283	67.5752
80.14	28.6413	72.0923	69.6834	67.5898
81.14	28.056	72.1409	69.6985	67.6359
82.14	27.5243	72.213	69.7326	67.653
83.14	27.0172	72.3058	69.7731	67.6783
84.14	26.4679	72.3572	69.8274	67.6972
85.14	26.0196	72.346	69.8886	67.7044
86.14	25.6675	72.3107	69.9207	67.7547
87.14	25.1866	72.3107	69.9284	67.795
88.14	24.6756	72.3142	69.9428	67.8497
89.14	24.2039	72.3493	69.9597	67.9059
90.14	23.9479	72.3981	70.0032	67.9298
91.14	23.5626	72.4373	70.0567	67.9676
92.14	23.1726	72.488	70.0994	68.0147
93.14	22.8162	72.4873	70.1427	68.0706
94.14	22.4272	72.4816	70.1534	68.1241
95.14	22.2251	72.4857	70.12	68.1881
96.14	21.9836	72.4932	70.0858	68.2436
97.14	21.7518	72.4882	70.0492	68.2733
98.14	21.537	72.4793	70.0375	68.2897
99.14	21.396	71.5878	70.0511	68.3042
100.14	21.1703	81.7488	70.0431	68.3029
101.14	20.8631	71.3424	70.0576	68.3369
102.14	20.6517	74.596	70.078	68.3695
103.14	20.4554	71.3091	70.0878	68.4066
104.14	20.2704	68.3545	70.0927	68.4349
105.14	20.0489	65.5902	70.0711	68.4494
106.14	19.7678	63.0081	70.068	68.4512
107.14	19.6382	60.6629	70.0691	68.489
108.14	19.5109	58.239	70.0736	68.5041
109.14	19.374	56.1687	70.0835	68.5245
110.14	19.24	54.0381	70.0962	68.5362
111.14	19.1076	52.1461	70.1165	68.5675
112.14	18.8789	50.4935	70.1254	68.6046
113.14	18.7007	49.0977	70.1341	68.6134
114.14	18.5085	47.4268	70.1395	68.6083
115.14	18.3825	45.9892	70.1308	68.6362
116.14	18.2088	44.6814	70.1238	68.6576
117.14	18.051	43.5751	70.1103	68.6697
118.14	17.9283	42.5063	70.1074	68.6746
119.14	17.8004	41.2947	70.1256	68.6667
120.14	17.7104	40.3371	70.1186	68.6651
121.14	17.605	39.2018	70.0981	68.6718
122.14	17.492	38.3932	70.0806	68.6815
123.14	17.3711	37.5717	70.0448	68.6965
124.14	17.2389	36.7674	70.0339	68.719
125.14	17.1177	35.9023	70.0354	68.7221
126.14	17.0143	35.1423	70.0381	68.7241
127.14	16.9337	34.5497	70.0512	68.7229
128.14	16.8675	33.7853	70.0559	68.7372
129.14	16.7867	33.1286	70.0612	68.7706
130.14	16.7356	32.6298	70.0774	68.8016
131.14	16.6548	32.076	70.0734	68.8245
132.14	16.6312	31.5735	70.0408	68.8437
133.14	16.595	31.0504	70.0468	68.8714
134.14	16.5308	30.4941	70.0453	68.869
135.14	16.4089	30.036	70.0375	68.8399
136.14	16.2314	29.7575	70.0486	68.8297
137.14	16.1439	29.3374	70.0734	68.8167
138.14	16.0868	28.9696	70.0798	68.807
139.14	16.0123	28.5706	70.091	68.7829
140.14	15.8861	28.1436	70.0976	68.7917
141.14	15.8446	27.9128	70.0983	68.8057
142.14	15.8434	27.6976	70.0981	68.8188
143.14	15.8199	27.3487	70.0997	68.8304
144.14	15.7325	27.0781	70.1128	68.8418
145.14	15.6436	26.8729	70.1288	68.8666
146.14	15.5357	26.5533	70.1386	68.8475
147.14	15.4329	26.3482	70.1387	68.8313
148.14	15.3703	26.1735	70.1425	68.8452
149.14	15.2897	25.911	70.1454	68.8354
150.14	15.2874	25.693	70.1154	68.8382
151.14	15.2868	25.4541	70.103	68.8478
152.14	15.2794	25.3471	70.0953	68.8534
153.14	15.2724	25.1792	70.0553	68.8484
154.14	15.2272	24.9088	70.0337	68.8543
155.14	15.1344	24.6712	70.0079	68.866
156.14	15.0685	24.4011	69.9935	68.8667
157.14	15.0282	24.192	69.9583	68.8945
158.14	15.0306	23.9798	69.9675	68.909
159.14	15.0837	23.7247	69.9836	68.924
160.14	15.1509	23.4693	70.0064	68.938
161.14	15.2467	23.2893	70.0198	68.9467
162.14	15.3241	23.2262	70.0547	68.9644
163.14	15.3284	23.1727	70.0469	68.9858
164.14	15.2967	23.0935	70.0231	68.979
165.14	15.2306	23.002	70.0084	68.9972
166.14	15.2271	22.8969	70.0016	68.9995
167.14	15.1736	22.7587	69.9975	68.9932
168.14	15.1359	22.6448	70.0045	68.9852
169.14	15.0715	22.5683	70.0127	68.9868
170.14	15.0204	22.5054	69.9923	68.9823
171.14	14.9488	22.3867	69.98	68.9844
172.14	14.8727	22.239	69.9656	68.978
173.14	14.808	22.1441	69.9692	68.966
174.14	14.7501	22.1398	69.9601	68.9642
175.14	14.7166	22.1342	69.9643	68.9689
176.14	14.7605	22.0609	69.9713	68.9742
177.14	14.7764	21.8761	69.9721	68.968
178.14	14.7702	21.6962	69.9611	68.9725
179.14	14.683	21.648	69.9395	68.9641
180.14	14.5825	21.6797	69.9227	68.9745
181.14	14.5388	21.6907	69.9125	68.9823
182.14	14.4654	21.6048	69.8842	68.9816
183.14	14.4327	21.4568	69.886	68.984
184.14	14.4353	21.3385	69.8671	68.9881
185.14	14.4548	21.3187	69.8487	68.9973
186.14	14.4217	21.2896	69.803	68.9754
187.14	14.4515	21.2332	69.7525	68.9631
188.14	14.4697	21.0616	69.7369	68.9529
189.14	14.4853	20.9763	69.7578	68.9553
190.14	14.4745	20.8915	69.7512	68.9597
191.14	14.4343	20.8069	69.7758	68.9672
192.14	14.3411	20.6686	69.8035	68.9709
193.14	14.2701	20.5672	69.7952	68.9627
194.14	14.2341	20.5568	69.7973	68.9602
195.14	14.2184	20.5245	69.7887	68.936
196.14	14.1821	20.4885	69.7888	68.9241
197.14	14.178	20.4759	69.7883	68.9317
198.14	14.1911	20.4112	69.7724	68.9414
199.14	14.1776	20.3633	68.8182	68.9327
200.14	14.1475	20.2956	76.8585	68.9595
201.14	14.0966	20.2327	70.9848	68.9584
202.14	14.0701	20.2281	71.1024	68.959
203.14	14.0385	20.1426	68.2021	68.9534
204.14	13.9978	20.0393	65.4721	68.9581
205.14	13.9412	19.8722	63.1031	68.9475
206.14	13.9051	19.722	60.7469	68.9212
207.14	13.8795	19.6294	58.7997	68.8925
208.14	13.8567	19.5688	56.9404	68.8719
209.14	13.8484	19.4829	55.0557	68.8534
210.14	13.8396	19.4751	53.2238	68.8465
211.14	13.825	19.483	51.7344	68.8327
212.14	13.817	19.4414	50.2303	68.8318
213.14	13.8004	19.376	48.9682	68.8376
214.14	13.8064	19.3392	47.7208	68.8302
215.14	13.7672	19.305	46.5125	68.8197
216.14	13.7282	19.2217	45.2612	68.7903
217.14	13.6775	19.1175	44.1417	68.7553
218.14	13.6901	19.0219	43.0622	68.7271
219.14	13.676	18.9517	42.2188	68.6996
220.14	13.6483	18.9306	41.316	68.7012
221.14	13.6482	18.8914	40.5458	68.6687
222.14	13.6483	18.8947	39.7613	68.675
223.14	13.5644	18.877	39.0505	68.6573
224.14	13.4998	18.8024	38.3139	68.6419
225.14	13.4653	18.7337	37.7588	68.6244
226.14	13.4486	18.6521	37.1799	68.5879
227.14	13.4728	18.5911	36.4691	68.5689
228.14	13.4842	18.5376	35.9664	68.5502
229.14	13.4341	18.4806	35.4139	68.5575
230.14	13.3122	18.4276	34.9374	68.5581
231.14	13.1911	18.3669	34.4239	68.566
232.14	13.1159	18.3392	33.8364	68.5643
233.14	13.0773	18.3211	33.3529	68.5583
234.14	13.0842	18.2312	32.9688	68.533
235.14	13.085	18.1848	32.5599	68.5099
236.14	13.1267	18.1288	32.2327	68.4921
237.14	13.136	18.0303	31.7718	68.4891
238.14	13.1719	17.9895	31.4514	68.4711
239.14	13.1425	17.992	31.2041	68.4582
240.14	13.1056	17.9977	30.975	68.4464
241.14	13.036	17.983	30.6873	68.4283
242.14	12.9783	17.9463	30.4091	68.4152
243.14	12.9326	17.8929	30.1202	68.3967
244.14	12.8948	17.7938	29.9972	68.3904
245.14	12.8814	17.7663	29.7171	68.3986
246.14	12.8954	17.7221	29.3941	68.3907
247.14	12.8905	17.6747	29.1845	68.3812
248.14	12.8437	17.6094	29.0292	68.3781
249.14	12.8396	17.5514	28.8303	68.3675
250.14	12.8521	17.5177	28.6103	68.3564
251.14	12.8346	17.4874	28.3863	68.3409
252.14	12.8414	17.4849	28.1709	68.3502
253.14	12.8231	17.5453	27.9252	68.3283
254.14	12.7612	17.5418	27.7	68.3178
255.14	12.7094	17.5196	27.5774	68.3158
256.14	12.6272	17.4665	27.3859	68.313
257.14	12.5195	17.4264	27.1064	68.3072
258.14	12.4726	17.4478	26.922	68.3225
259.14	12.4553	17.4471	26.7645	68.3151
260.14	12.4474	17.4131	26.6061	68.3045
261.14	12.4107	17.3609	26.4898	68.2974
262.14	12.426	17.2901	26.4339	68.2984
263.14	12.4216	17.2063	26.2378	68.2859
264.14	12.3991	17.0618	25.9526	68.2868
265.14	12.3625	16.9936	25.8156	68.278
266.14	12.3504	16.9264	25.7711	68.2685
267.14	12.3376	16.8424	25.6688	68.2936
268.14	12.252	16.7326	25.5464	68.2958
269.14	12.1977	16.6598	25.3947	68.2849
270.14	12.1931	16.5912	25.2837	68.2681
271.14	12.1925	16.5049	25.1404	68.267
272.14	12.2029	16.451	25.0241	68.2701
273.14	12.2449	16.4704	24.8586	68.257
274.14	12.2807	16.4756	24.8179	68.2554
275.14	12.2739	16.4753	24.8296	68.2289
276.14	12.2393	16.4478	24.7793	68.2344
277.14	12.2071	16.4431	24.6205	68.2454
278.14	12.1728	16.4186	24.4335	68.2338
279.14	12.1664	16.3554	24.2825	68.2763
280.14	12.1505	16.326	24.128	68.3351
281.14	12.144	16.3536	23.9783	68.3782
282.14	12.1509	16.393	23.794	68.4191
283.14	12.154	16.3886	23.6271	68.4365
284.14	12.1486	16.4036	23.5452	68.4302
285.14	12.1253	16.4298	23.4862	68.4083
286.14	12.1061	16.4125	23.433	68.4186
287.14	12.0658	16.3541	23.3665	68.433
288.14	12.031	16.217	23.2624	68.4527
289.14	12.0172	16.0789	23.1364	68.4809
290.14	12.0247	15.9377	23.0596	68.4806
291.14		15.7979	23.0258	68.4924
292.14		15.7466	22.9593	68.497
293.14		15.7869	22.8901	68.4865
294.14		15.8309	22.8043	68.4701
295.14		15.9045	22.7252	68.4666
296.14		15.9394	22.6768	68.4677
297.14		15.9442	22.6351	68.4663
298.14		15.9124	22.5471	68.4445
299.14		15.866	22.4546	68.4248
300.14		15.7909	22.4012	68.4068
301.14		15.7132	22.3596	68.3928
302.14		15.6571	22.3208	68.4062
303.14		15.6352	22.2351	68.4127
304.14		15.6079	22.1394	68.4274
305.14		15.5867	22.0893	68.4614
306.14		15.5723	22.0826	68.4645
307.14		15.5728	22.1209	68.4631
308.14		15.5557	22.1504	68.4414
309.14		15.5385	22.1161	68.4344
310.14		15.5282	22.0689	68.4222
311.14		15.469	22.0436	68.4165
312.14		15.4016	22.0408	68.4218
313.14		15.3296	22.0335	68.4273
314.14		15.277	22.0111	68.4383
315.14		15.2604	21.9954	68.4366
316.14		15.2697	21.9772	68.4465
317.14		15.2875	21.953	68.4286
318.14		15.2989	21.9154	68.4273
319.14		15.2903	21.853	68.4235
320.14		15.2346	21.75	68.4156
321.14		15.2266	21.6579	68.4259
322.14		15.201	21.6379	68.4234
323.14		15.1804	21.6217	68.4142
324.14		15.1581	21.5357	68.4068
325.14		15.12	21.4363	68.3954
326.14		15.0678	21.3462	68.3706
327.14		15.0644	21.2653	68.3429
328.14		15.0792	21.1966	68.3164
329.14		15.0669	21.1292	68.3141
330.14		15.0906	21.063	68.3123
331.14		15.1259	21.0422	68.2951
332.14		15.0717	21.0417	68.2866
333.14		15.03	21.0401	68.2877
334.14		15.0401	21.1154	68.2985
335.14		15.0391	21.071	68.2857
336.14		15.0442	20.9832	68.2631
337.14		15.0614	20.9328	68.2565
338.14		15.0597	20.8949	68.2588
339.14		14.9829	20.9148	68.2244
340.14		14.8983	20.9333	68.2108
341.14			20.9402	68.1943
342.14			20.8851	68.193
343.14			20.8149	68.1819
344.14			20.7458	68.1705
345.14			20.6807	68.1839
346.14			20.6352	68.1718
347.14			20.5976	68.1673
348.14			20.5721	68.1804
349.14			20.5576	68.1746
350.14			20.5061	68.1621
351.14			20.5181	68.1632
352.14			20.5155	68.1356
353.14			20.5104	68.1323
354.14			20.4911	68.1157
355.14			20.5043	68.0933
356.14			20.5194	68.0783
357.14			20.4894	68.0909
358.14			20.4752	68.084
359.14			20.4392	68.0768
360.14			20.3848	68.0749
361.14			20.3484	68.0758
362.14			20.3633	68.0803
363.14			20.4037	68.0672
364.14			20.4556	68.0558
365.14			20.4256	68.0619
366.14			20.3707	68.0444
367.14			20.3139	68.0309
368.14			20.2892	68.0031
369.14			20.2618	67.9809
370.14			20.2371	67.9442
371.14			20.1919	67.9133
372.14			20.1144	67.8945
373.14			20.0463	67.8922
374.14			20.0145	67.8743
375.14			20.0072	67.8679
376.14			20.0412	67.8547
377.14			20.0291	67.8332
378.14			19.9524	67.8037
379.14			19.9051	67.7958
380.14			19.8332	67.7984
381.14			19.7653	67.8059
382.14			19.7432	67.834
383.14			19.7194	67.8664
384.14			19.6585	67.9144
385.14			19.6555	67.9471
386.14			19.6599	67.9588
387.14			19.6568	67.9191
388.14			19.6242	67.8321
389.14			19.6062	67.7651
390.14			19.5886	67.7363
391.14			19.5555	67.7297
392.14			19.5208	67.7408
393.14			19.4953	67.7489
394.14			19.4645	67.7602
395.14			19.4589	67.755
396.14			19.4262	67.7512
397.14			19.3581	67.7377
398.14			19.2977	67.7092
399.14			19.226	67.0908
400.14			19.1124	74.413
401.14			19.048	68.5664
402.14			19.0676	70.1499
403.14			19.0684	67.5412
404.14			19.0506	65.0962
405.14			19.0236	62.781
406.14			18.9709	60.7439
407.14			18.9772	58.9031
408.14			18.963	57.1813
409.14			18.9651	55.5161
410.14			18.9671	53.9203
411.14			18.9508	52.4689
412.14			18.9075	51.2006
413.14			18.9005	49.9727
414.14			18.9332	48.7498
415.14			18.9331	47.7061
416.14			18.9421	46.7316
417.14			18.9472	45.8114
418.14			18.9299	44.7751
419.14			18.9263	43.877
420.14			18.9044	43.1759
421.14			18.8833	42.593
422.14			18.8291	42.0287
423.14			18.8006	41.3358
424.14			18.7841	40.7978
425.14			18.736	40.3166
426.14			18.7638	39.6485
427.14			18.7897	39.1157
428.14			18.8163	38.5605
429.14			18.7932	37.9959
430.14			18.7877	37.5537
431.14			18.7452	37.1441
432.14			18.6904	36.7254
433.14			18.5954	36.2817
434.14			18.5026	35.947
435.14			18.4291	35.5201
436.14			18.4085	35.1579
437.14			18.4134	34.8777
438.14			18.4349	34.571
439.14			18.4063	34.3813
440.14			18.3423	34.0488
441.14				33.7879
442.14				33.6351
443.14				33.5474
444.14				33.3824
445.14				33.055
446.14				32.7918
447.14				32.6038
448.14				32.4412
449.14				32.2117
450.14				31.9884
451.14				31.904
452.14				31.7232
453.14				31.4894
454.14				31.3186
455.14				31.197
456.14				31.1206
457.14				30.9988
458.14				30.8491
459.14				30.7001
460.14				30.5648
461.14				30.4381
462.14				30.3094
463.14				30.1939
464.14				30.0955
465.14				30.0245
466.14				29.8801
467.14				29.7554
468.14				29.5895
469.14				29.4103
470.14				29.2566
471.14				29.0728
472.14				28.9254
473.14				28.8199
474.14				28.7488
475.14				28.7093
476.14				28.6567
477.14				28.6401
478.14				28.5586
479.14				28.5111
480.14				28.412
481.14				28.2501
482.14				28.1394
483.14				28.021
484.14				27.9165
485.14				27.7752
486.14				27.7167
487.14				27.6901
488.14				27.6443
489.14				27.5657
490.14				27.477
491.14				27.3699
492.14				27.2806
493.14				27.1597
494.14				27.0526
495.14				27.0356
496.14				27.0575
497.14				27.0033
498.14				26.9502
499.14				26.8312
500.14				26.7923
501.14				26.8197
502.14				26.7906
503.14				26.7715
504.14				26.729
505.14				26.7177
506.14				26.7149
507.14				26.6629
508.14				26.5821
509.14				26.4827
510.14				26.4072
511.14				26.3627
512.14				26.3606
513.14				26.3192
514.14				26.2516
515.14				26.1761
516.14				26.0943
517.14				26.0493
518.14				26.0101
519.14				25.9456
520.14				25.9378
521.14				25.9489
522.14				25.9524
523.14				25.9695
524.14				25.9245
525.14				25.8501
526.14				25.8075
527.14				25.7447
528.14				25.6733
529.14				25.5724
530.14				25.4869
531.14				25.4802
532.14				25.4801
533.14				25.4939
534.14				25.5076
535.14				25.5464
536.14				25.6046
537.14				25.6597
538.14				25.6492
539.14				25.5626
540.14				25.4529
541.14				25.313
542.14				25.2401
543.14				25.1825
544.14				25.0941
545.14				25.0372
546.14				25.0238
547.14				24.9804
548.14				24.9408
549.14				24.9648
550.14				24.9952
551.14				24.9742
552.14				24.9234
553.14				24.8559
554.14				24.8276
555.14				24.7695
556.14				24.7309
557.14				24.7004
558.14				24.7067
559.14				24.6614
560.14				24.6641
561.14				24.6896
562.14				24.6233
563.14				24.5687
564.14				24.529
565.14				24.4489
566.14				24.3605
567.14				24.2777
568.14				24.2133
569.14				24.1954
570.14				24.1597
571.14				24.1388
572.14				24.1341
573.14				24.1294
574.14				24.1789
575.14				24.1935
576.14				24.1983
577.14				24.2037
578.14				24.1743
579.14				24.0772
580.14				23.9352
581.14				23.7696
582.14				23.7121
583.14				23.7204
584.14				23.7336
585.14				23.7845
586.14				23.8431
587.14				23.828
588.14				23.8013
589.14				23.7176
590.14				23.5782
591.14				23.489
592.14				23.4535
593.14				23.4676
594.14				23.4937
595.14				23.4875
596.14				23.4594
597.14				23.4215
598.14				23.3962
599.14				23.3914
600.14				23.4366
601.14				23.5381
602.14				23.6118
603.14				23.7084
604.14				23.7526
605.14				23.7495
606.14				23.6621
607.14				23.5978
608.14				23.547
609.14				23.5273
610.14				23.5028
611.14				23.4599
612.14				23.3926
613.14				23.3175
614.14				23.2641
615.14				23.2173
616.14				23.1749
617.14				23.1274
618.14				23.1197
619.14				23.0688
620.14				23.0319
621.14				23.0019
622.14				22.9857
623.14				22.9674
624.14				22.9766
625.14				22.9794
626.14				22.9599
627.14				22.9522
628.14				22.9105
629.14				22.8556
630.14				22.811
631.14				22.7819
632.14				22.7767
633.14				22.8148
634.14				22.8669
635.14				22.9035
636.14				22.9051
637.14				22.8188
638.14				22.7457
639.14				22.7078
640.14				22.6358
