# Supplementary material for: Erythrocyte invasion-neutralising antibodies prevent Plasmodium falciparum RH5 from binding to basigin-containing membrane protein complexes
Source: eLife. 2023 Oct 5;12:e83681. doi: 10.7554/eLife.83681 (PMC10569788; doi:10.7554/eLife.83681)
Supplement: Figure 3—figure supplement 2—source data 1. [file elife-83681-fig3-figsupp2-data1.zip]

Archive with 14 entries (13 files):
- Figure 3 - figure supplement 2 - source data 2/
- __MACOSX/._Figure 3 - figure supplement 2 - source data 2
- Figure 3 - figure supplement 2 - source data 2/bottom right markup.jpg
- __MACOSX/Figure 3 - figure supplement 2 - source data 2/._bottom right markup.jpg
- Figure 3 - figure supplement 2 - source data 2/top left markup.jpg
- __MACOSX/Figure 3 - figure supplement 2 - source data 2/._top left markup.jpg
- Figure 3 - figure supplement 2 - source data 2/top left.jpg
- __MACOSX/Figure 3 - figure supplement 2 - source data 2/._top left.jpg
- Figure 3 - figure supplement 2 - source data 2/top right markup.jpg
- __MACOSX/Figure 3 - figure supplement 2 - source data 2/._top right markup.jpg
- Figure 3 - figure supplement 2 - source data 2/top right.jpg
- __MACOSX/Figure 3 - figure supplement 2 - source data 2/._top right.jpg
- Figure 3 - figure supplement 2 - source data 2/bottom right.jpg
- __MACOSX/Figure 3 - figure supplement 2 - source data 2/._bottom right.jpg
