# Supplementary material for: Erythrocyte invasion-neutralising antibodies prevent Plasmodium falciparum RH5 from binding to basigin-containing membrane protein complexes
Source: eLife. 2023 Oct 5;12:e83681. doi: 10.7554/eLife.83681 (PMC10569788; doi:10.7554/eLife.83681)
Supplement: Figure 4—figure supplement 1—source data 1. [file elife-83681-fig4-figsupp1-data1.xlsx]

## Sheet: panel a
left-hand panel							right-hand panel
No mAb	R5.015	R5.011	R5.016	9AD4	R5.004		Time (s)	9AD4	R5.004	no mAb	R5.016	R5.015	R5.011
100	101	101.02	99.8	97.6	2.8		-59.56	-0.290439	0.037256	0.554726	-3.16514		0.554726
100	98	99.06	98	98	2.2		-58.56	-0.280318	0.02981	0.196983	-3.67616		0.196983
100	97.2	98.02	99.1	99.9	3.5		-57.56	-0.247042	0.030225	0.350426	-3.14709	-0.290439	0.350426
							-56.56	-0.2264	0.030176	0.357155	-3.02201	-0.280318	0.357155
							-55.56	-0.187338	0.030469	0.348938	-2.9942	-0.247042	0.348938
							-54.56	-0.176046	0.041895	0.324341	-2.89928	-0.2264	0.324341
							-53.56	-0.166159	0.041578	0.311447	-2.8028	-0.187338	0.311447
							-52.56	-0.164034	0.041895	0.306679	-2.74381	-0.176046	0.306679
							-51.56	-0.14523	0.041505	0.306435	-2.68983	-0.166159	0.306435
							-50.56	-0.167256	0.036768	0.308388	-2.4685	-0.164034	0.308388
							-49.56	-0.174032	0.036402	0.219559	-2.40233	-0.14523	0.219559
							-48.56	-0.168324	0.03318	0.202065	-2.37623	-0.167256	0.202065
							-47.56	-0.162984	0.057301	0.203552	-2.32904	-0.174032	0.203552
							-46.56	-0.161336	0.070484	0.229492	-2.23436	-0.168324	0.229492
							-45.56	-0.172004	0.067994	0.200508	-2.1735	-0.162984	0.200508
							-44.56	-0.164553	0.067383	0.180977	-2.11646	-0.161336	0.180977
							-43.56	-0.1639	0.043165	0.156212	-2.06107	-0.172004	0.156212
							-42.56	-0.160342	0.022218	0.139183	-1.99928	-0.164553	0.139183
							-41.56	-0.135171	0.018458	0.120033	-1.93522	-0.1639	0.120033
							-40.56	-0.119956	0.013844	0.118469	-1.85826	-0.160342	0.118469
							-39.56	-0.0788972	0.026954	0.097305	-1.78802	-0.135171	0.097305
							-38.56	-0.0706263	0.025221	0.059486	-1.74577	-0.119956	0.059486
							-37.56	-0.0540676	0.042091	0.044655	-1.68873	-0.0788972	0.044655
							-36.56	-0.0591819	0.068043	0.017227	-1.6478	-0.0706263	0.017227
							-35.56	-0.0593588	0.051881	-0.01083	-1.59733	-0.0540676	-0.01083
							-34.56	-0.0731406	0.061207	-0.01074	-1.54498	-0.0591819	-0.01074
							-33.56	-0.0799761	0.06338	-0.0316	-1.49741	-0.0593588	-0.0316
							-32.56	-0.087044	0.072755	-0.0155	-1.42076	-0.0731406	-0.0155
							-31.56	-0.10721	0.0698	-0.03857	-1.35709	-0.0799761	-0.03857
							-30.56	-0.113485	0.072388	-0.02175	-1.28638	-0.087044	-0.02175
							-29.56	-0.0972195	0.072804	-0.01988	-1.22748	-0.10721	-0.01988
							-28.56	-0.0841885	0.062794	-0.0202	-1.15748	-0.113485	-0.0202
							-27.56	-0.0817772	0.059327	-0.0202	-1.08717	-0.0972195	-0.0202
							-26.56	-0.060495	0.058204	-0.02341	-1.03647	-0.0841885	-0.02341
							-25.56	-0.0413293	0.046997	-0.03699	-0.981308	-0.0817772	-0.03699
							-24.56	-0.0247706	0.031446	-0.01707	-0.899277	-0.060495	-0.01707
							-23.56	-0.0280658	0.034888	-0.02363	-0.837166	-0.0413293	-0.02363
							-22.56	-0.032125	0.02002	0.00285	-0.766853	-0.0247706	0.00285
							-21.56	-0.0247945	0.00464	0.032234	-0.696541	-0.0280658	0.032234
							-20.56	-0.0503925	-0.00373	0.069954	-0.619667	-0.032125	0.069954
							-19.56	-0.0454494	-0.01245	0.090736	-0.551231	-0.0247945	0.090736
							-18.56	-0.0403953	-0.01269	0.088783	-0.471153	-0.0503925	0.088783
							-17.56	-0.0432949	-0.01155	0.043083	-0.407478	-0.0454494	0.043083
							-16.56	-0.0520225	-0.00852	0.04847	-0.361855	-0.0403953	0.04847
							-15.56	-0.0509117	-0.00903	0.044731	-0.354042	-0.0432949	0.044731
							-14.56	-0.0613119	0.00122	0.045036	-0.354042	-0.0520225	0.045036
							-13.56	-0.0715537	0.00842	0.03363	-0.307953	-0.0509117	0.03363
							-12.56	-0.076437	0.010645	0.038399	-0.245766	-0.0613119	0.038399
							-11.56	-0.0666103	0.011841	0.018471	-0.196938	-0.0715537	0.018471
							-10.56	-0.0606346	0.00855	0.032059	-0.126312	-0.076437	0.032059
							-9.56	-0.0541591	0.024634	0.020424	-0.057869	-0.0666103	0.020424
							-8.56	-0.0573626	0.019336	0.00754	0.00111	-0.0606346	0.00754
							-7.56	-0.0458888	0.016114	-0.000664	0.0632248	-0.0541591	-0.000664
							-6.56	-0.0308563	0.00708	-0.01395	0.120255	-0.0573626	-0.01395
							-5.56	-0.00847	-0.0033	-0.05302	0.179237	-0.0458888	-0.05302
							-4.56	-0.00529	-0.01279	-0.04636	0.24955	-0.0308563	-0.04636
							-3.56	-0.0106605	-0.03108	-0.03661	0.321426	-0.00847	-0.03661
							-2.56	0.00205	-0.05933	-0.03511	0.461975	-0.00529	-0.03511
							-1.56	-0.12218	-0.10916	-0.02716	0.417984	-0.0106605	-0.02716
							-0.56	-0.160775	0.00149	-0.15981	0.316818	0.00205	-0.15981
							0.440002	-13.4202	-12.9465	-1.29121	-2.50381	-0.12218	-1.29121
							1.44	21.4327	-1.70049	14.7515	19.5428	-0.160775	14.7515
							2.44	31.8332	-1.89036	33.7802	35.1274	-13.4202	33.7802
							3.44	39.839	-1.35088	44.4676	45.8975	21.4327	44.4676
							4.44	45.0114	-0.98274	50.5235	52.0729	31.8332	50.5235
							5.44	48.6681	-0.72991	54.2638	55.9339	39.839	54.2638
							6.44	51.283	-0.51018	56.6821	58.4648	45.0114	56.6821
							7.44	53.189	-0.3417	58.3098	60.2038	48.6681	58.3098
							8.44	54.677	-0.20391	59.4775	61.473	51.283	59.4775
							9.44	55.8033	-0.09443	60.3161	62.3816	53.189	60.3161
							10.44	56.6902	0.00549	60.8786	63.0241	54.677	60.8786
							11.44	57.3716	0.097412	61.3146	63.5222	55.8033	61.3146
							12.44	57.9371	0.186889	61.6267	63.8913	56.6902	61.6267
							13.44	58.4195	0.251001	61.9161	64.2331	57.3716	61.9161
							14.44	58.8456	0.331665	62.1462	64.5124	57.9371	62.1462
							15.44	59.1627	0.407959	62.3571	64.7738	58.4195	62.3571
							16.44	59.4235	0.470068	62.5189	64.9945	58.8456	62.5189
							17.44	59.6899	0.519214	62.6645	65.194	59.1627	62.6645
							18.44	59.8998	0.57207	62.7767	65.3636	59.4235	62.7767
							19.44	60.0825	0.635889	62.8686	65.5124	59.6899	62.8686
							20.44	60.2656	0.673267	62.9457	65.6417	59.8998	62.9457
							21.44	60.4454	0.721143	62.9978	65.7624	60.0825	62.9978
							22.44	60.5977	0.765015	63.0548	65.8718	60.2656	63.0548
							23.44	60.7279	0.804004	63.0583	65.9538	60.4454	63.0583
							24.44	60.8474	0.841553	63.0775	66.0335	60.5977	63.0775
							25.44	60.9444	0.882568	63.1087	66.1136	60.7279	63.1087
							26.44	61.0424	0.915283	63.1364	66.1921	60.8474	63.1364
							27.44	61.1193	0.952808	63.1677	66.264	60.9444	63.1677
							28.44	61.1898	0.990356	63.179	66.3261	61.0424	63.179
							29.44	61.2428	1.03528	63.1954	66.3835	61.1193	63.1954
							30.44	61.297	1.09028	63.1885	66.4355	61.1898	63.1885
							31.44	61.3562	1.12141	63.1676	66.4749	61.2428	63.1676
							32.44	61.4234	1.16118	63.156	66.5238	61.297	63.156
							33.44	61.4833	1.18499	63.1497	66.5647	61.3562	63.1497
							34.44	61.5442	1.21284	63.1494	66.6152	61.4234	63.1494
							35.44	61.5912	1.24187	63.1481	66.6545	61.4833	63.1481
							36.44	61.6424	1.27356	63.1575	66.7035	61.5442	63.1575
							37.44	61.6775	1.29294	63.14	66.7363	61.5912	63.14
							38.44	61.7156	1.31785	63.1383	66.7756	61.6424	63.1383
							39.44	61.7648	1.36543	63.1381	66.8066	61.6775	63.1381
							40.44	61.7844	1.39915	63.125	66.8245	61.7156	63.125
							41.44	61.8212	1.42397	63.0907	66.8374	61.7648	63.0907
							42.44	61.8455	1.44548	63.0614	66.8475	61.7844	63.0614
							43.44	61.8755	1.47493	63.0548	66.8734	61.8212	63.0548
							44.44	61.8992	1.50195	63.027	66.8948	61.8455	63.027
							45.44	61.9328	1.53301	63.0056	66.9242	61.8755	63.0056
							46.44	61.9556	1.55464	62.9896	66.9456	61.8992	62.9896
							47.44	61.9791	1.58633	62.9388	66.9453	61.9328	62.9388
							48.44	62.0307	1.62639	62.9094	66.9569	61.9556	62.9094
							49.44	62.0635	1.6543	62.8798	66.9683	61.9791	62.8798
							50.44	62.0756	1.67578	62.8489	66.9831	62.0307	62.8489
							51.44	62.1029	1.70503	62.831	66.9976	62.0635	62.831
							52.44	62.1512	1.73455	62.8082	67.0159	62.0756	62.8082
							53.44	62.1709	1.77314	62.795	67.0238	62.1029	62.795
							54.44	62.1885	1.80549	62.7786	67.037	62.1512	62.7786
							55.44	62.1916	1.85278	62.7575	67.0351	62.1709	62.7575
							56.44	62.2109	1.8877	62.7282	67.037	62.1885	62.7282
							57.44	62.2126	1.92493	62.708	67.0367	62.1916	62.708
							58.44	62.2236	1.95869	62.7051	67.0647	62.2109	62.7051
							59.44	62.2377	2.00283	62.6692	67.0663	62.2126	62.6692
							60.44	62.2712	2.03433	62.651	67.0777	62.2236	62.651
							61.44	62.2904	2.05774	62.625	67.0924	62.2377	62.625
							62.44	62.3296	2.08643	62.6087	67.1054	62.2712	62.6087
							63.44	62.3395	2.1144	62.5892	67.1269	62.2904	62.5892
							64.44	62.3544	2.15637	62.5384	67.1253	62.3296	62.5384
							65.44	62.3713	2.16038	62.5193	67.1367	62.3395	62.5193
							66.44	62.3938	2.1707	62.4879	67.1448	62.3544	62.4879
							67.44	62.4014	2.19534	62.4582	67.1463	62.3713	62.4582
							68.44	62.405	2.21301	62.4107	67.1363	62.3938	62.4107
							69.44	62.4244	2.22751	62.3883	67.135	62.4014	62.3883
							70.44	62.4152	2.25471	62.3583	67.1363	62.405	62.3583
							71.44	62.4234	2.29385	62.3391	67.1366	62.4244	62.3391
							72.44	62.4332	2.32502	62.2915	67.1284	62.4152	62.2915
							73.44	62.4266	2.34753	62.2884	67.146	62.4234	62.2884
							74.44	62.4321	2.38721	62.259	67.1479	62.4332	62.259
							75.44	62.4343	2.43313	62.2212	67.1479	62.4266	62.2212
							76.44	62.4473	2.46497	62.2067	67.1578	62.4321	62.2067
							77.44	62.4623	2.4876	62.1774	67.1463	62.4343	62.1774
							78.44	62.4718	2.5157	62.1525	67.1398	62.4473	62.1525
							79.44	62.4863	2.5415	62.1203	67.1366	62.4623	62.1203
							80.44	62.4863	2.53833	62.1153	67.1448	62.4718	62.1153
							81.44	62.5103	2.57266	62.0807	67.146	62.4863	62.0807
							82.44	62.5264	2.58931	62.0582	67.1366	62.4863	62.0582
							83.44	62.5301	2.62195	62.0286	67.1382	62.5103	62.0286
							84.44	62.532	2.62695	61.9977	67.1448	62.5264	61.9977
							85.44	62.5497	2.65117	61.96	67.1382	62.5301	61.96
							86.44	62.5558	2.69575	61.9176	67.1268	62.532	61.9176
							87.44	62.5645	2.71396	61.9161	67.135	62.5497	61.9161
							88.44	62.5569	2.7208	61.8978	67.1363	62.5558	61.8978
							89.44	62.5527	2.74849	61.8766	67.1448	62.5645	61.8766
							90.44	62.5624	2.78401	61.8568	67.1445	62.5569	61.8568
							91.44	62.5719	2.8061	61.8278	67.1546	62.5527	61.8278
							92.44	62.5667	2.8165	61.7965	67.1643	62.5624	61.7965
							93.44	62.5599	2.85566	61.7868	67.1839	62.5719	61.7868
							94.44	62.5712	2.88557	61.7591	67.2053	62.5667	61.7591
							95.44	62.5765	2.91609	61.7376	67.2246	62.5599	61.7376
							96.44	62.5574	2.93701	61.7	67.2475	62.5712	61.7
							97.44	62.5484	2.97573	61.6493	67.2655	62.5765	61.6493
							98.44	62.5401	3.00689	61.592	67.28	62.5574	61.592
							99.44	62.5251	3.02551	61.5516	67.3065	62.5484	61.5516
							100.44	62.5105	3.03479	61.5188	67.326	62.5401	61.5188
							101.44	62.5187	3.06465	61.4892	67.3472	62.5251	61.4892
							102.44	62.5056	3.08472	61.4684	67.385	62.5105	61.4684
							103.44	62.5006	3.09351	61.4322	67.4078	62.5187	61.4322
							104.44	62.5045	3.11658	61.418	67.4456	62.5056	61.418
							105.44	62.5068	3.13716	61.3915	67.4781	62.5006	61.3915
							106.44	62.5089	3.17432	61.3606	67.5077	62.5045	61.3606
							107.44	62.4995	3.19539	61.3274	67.5252	62.5068	61.3274
							108.44	62.5068	3.2115	61.2802	67.5285	62.5089	61.2802
							109.44	62.5027	3.23613	61.2492	67.537	62.4995	61.2492
							110.44	62.5108	3.24526	61.2279	67.5664	62.5068	61.2279
							111.44	62.5193	3.28565	61.2086	67.6057	62.5027	61.2086
							112.44	62.5121	3.30271	61.2166	67.6464	62.5108	61.2166
							113.44	62.5214	3.31873	61.1989	67.6858	62.5193	61.1989
							114.44	62.5272	3.34941	61.1822	67.7312	62.5121	61.1822
							115.44	62.5303	3.37927	61.1837	67.7835	62.5214	61.1837
							116.44	62.5325	3.40986	61.1575	67.8229	62.5272	61.1575
							117.44	62.5354	3.43472	61.1298	67.8652	62.5303	61.1298
							118.44	62.5153	3.45391	61.1368	67.9225	62.5325	61.1368
							119.44	62.5109	3.49531	61.1068	67.9746	62.5354	61.1068
							120.44	62.5122	3.50503	61.0989	68.0272	62.5153	61.0989
							121.44	62.4915	3.5092	61.0614	68.0679	62.5109	61.0614
							122.44	62.4792	3.50977	61.0469	68.1073	62.5122	61.0469
							123.44	62.4718	3.52969	61.0498	68.1578	62.4915	61.0498
							124.44	62.4607	3.53579	61.0289	68.2053	62.4792	61.0289
							125.44	62.436	3.54031	61.0173	68.2558	62.4718	61.0173
							126.44	62.4067	3.56162	60.9797	68.2952	62.4607	60.9797
							127.44	62.4094	3.58699	60.9486	68.3343	62.436	60.9486
							128.44	62.4088	3.60776	60.8899	68.3737	62.4067	60.8899
							129.44	62.4072	3.6106	60.8571	68.4144	62.4094	60.8571
							130.44	62.4191	3.62334	60.8079	68.4535	62.4088	60.8079
							131.44	62.4268	3.6593	60.759	68.4846	62.4072	60.759
							132.44	62.4165	3.68594	60.7279	68.5351	62.4191	60.7279
							133.44	62.4162	3.70083	60.6986	68.594	62.4268	60.6986
							134.44	62.4093	3.72998	60.6693	68.6382	62.4165	60.6693
							135.44	62.4025	3.75505	60.6547	68.694	62.4162	60.6547
							136.44	62.3751	3.77376	60.6299	68.746	62.4093	60.6299
							137.44	62.3464	3.76919	60.609	68.8034	62.4025	60.609
							138.44	62.3166	3.78894	60.5876	68.8456	62.3751	60.5876
							139.44	62.3012	3.81328	60.5778	68.9046	62.3464	60.5778
							140.44	62.2923	3.81675	60.5583	68.9635	62.3166	60.5583
							141.44	62.291	3.82598	60.5283	69.0253	62.3012	60.5283
							142.44	62.2912	3.84785	60.4974	69.0745	62.2923	60.4974
							143.44	62.2958	3.87224	60.4517	69.1167	62.291	60.4517
							144.44	62.2986	3.86685	60.4192	69.1741	62.2912	60.4192
							145.44	62.2994	3.86738	60.3736	69.2265	62.2958	60.3736
							146.44	62.2941	3.88594	60.3375	69.2952	62.2986	60.3375
							147.44	62.2857	3.89846	60.3259	69.3636	62.2994	60.3259
							148.44	62.2692	3.90674	60.3161	69.4421	62.2941	60.3161
							149.44	62.2628	3.90979	60.3263	69.532	62.2857	60.3263
							150.44	62.2523	3.92647	60.3064	69.5956	62.2692	60.3064
							151.44	62.2317	3.92737	60.3146	69.6725	62.2628	60.3146
							152.44	62.2206	3.91763	60.3083	69.7542	62.2523	60.3083
							153.44	62.2272	3.92468	60.2884	69.8261	62.2317	60.2884
							154.44	62.2042	3.94104	60.2754	69.9128	62.2206	60.2754
							155.44	62.1789	3.95706	60.2572	69.9863	62.2272	60.2572
							156.44	62.1633	3.96875	60.2348	70.0631	62.2042	60.2348
							157.44	62.1609	3.97002	60.195	70.1429	62.1789	60.195
							158.44	62.1448	4.00667	60.1791	70.2249	62.1633	60.1791
							159.44	62.1324	4.01956	60.1645	70.3116	62.1609	60.1645
							160.44	62.126	4.03584	60.1591	70.4042	62.1448	60.1591
							161.44	62.117	4.04524	60.1482	70.4929	62.1324	60.1482
							162.44	62.0834	4.05645	60.1348	70.5909	62.126	60.1348
							163.44	62.0644	4.07688	60.1185	70.6839	62.117	60.1185
							164.44	62.0655	4.11318	60.0791	70.7558	62.0834	60.0791
							165.44	62.0656	4.11128	60.0305	70.8245	62.0644	60.0305
							166.44	62.0789	4.10486	59.9993	70.9144	62.0655	59.9993
							167.44	62.0742	4.12075	59.9961	71.0124	62.0656	59.9961
							168.44	62.0621	4.13098	59.9763	71.1038	62.0789	59.9763
							169.44	62.0447	4.11523	59.9486	71.1855	62.0742	59.9486
							170.44	62.0147	4.12041	59.9357	71.2741	62.0621	59.9357
							171.44	61.9988	4.13513	59.9142	71.3636	62.0447	59.9142
							172.44	61.9675	4.1562	59.8965	71.4538	62.0147	59.8965
							173.44	61.9325	4.1637	59.8584	71.5433	61.9988	59.8584
							174.44	61.8922	4.15786	59.8673	71.6628	61.9675	59.8673
							175.44	61.8439	4.19397	59.8293	71.7542	61.9325	59.8293
							176.44	61.7923	4.20667	59.7704	71.8441	61.8922	59.7704
							177.44	61.7495	4.23081	59.7361	71.9421	61.8439	59.7361
							178.44	61.7217	4.23489	59.6789	72.0221	61.7923	59.6789
							179.44	62.6434	4.25256	59.6708	72.1136	61.7495	59.6708
							180.44	61.3482	14.6691	59.469	72.3364	61.7217	59.469
							181.44	54.9809	-4.04712	58.8676	74.6538	62.6434	58.8676
							182.44	48.784	5.40595	51.1003	65.3215	61.3482	51.1003
							183.44	43.6077	5.0429	45.0897	56.2656	54.9809	45.0897
							184.44	38.9428	4.68775	39.572	49.577	48.784	39.572
							185.44	34.8472	4.4396	34.6041	44.0602	43.6077	34.6041
							186.44	31.244	4.19041	30.2904	39.4488	38.9428	30.2904
							187.44	28.0844	3.97295	26.4963	35.4507	34.8472	26.4963
							188.44	25.3048	3.8054	23.2037	32.0125	31.244	23.2037
							189.44	22.8564	3.64409	20.356	29.0421	28.0844	20.356
							190.44	20.6935	3.4634	17.7904	26.3754	25.3048	17.7904
							191.44	18.7755	3.31126	15.5583	24.0652	22.8564	15.5583
							192.44	17.0567	3.16826	13.5517	22.0144	20.6935	13.5517
							193.44	15.5833	3.03218	11.81	20.2153	18.7755	11.81
							194.44	14.2397	2.92129	10.2575	18.632	17.0567	10.2575
							195.44	13.033	2.80593	8.84074	17.1956	15.5833	8.84074
							196.44	11.9136	2.71841	7.60684	15.9438	14.2397	7.60684
							197.44	10.9559	2.61382	6.52245	14.8363	13.033	6.52245
							198.44	10.1118	2.53091	5.51262	13.8066	11.9136	5.51262
							199.44	9.38474	2.45864	4.63175	12.9242	10.9559	4.63175
							200.44	8.66441	2.4083	3.87199	12.1578	10.1118	3.87199
							201.44	7.99994	2.36187	3.19386	11.4765	9.38474	3.19386
							202.44	7.46597	2.30432	2.55285	10.8472	8.66441	2.55285
							203.44	6.91573	2.27095	2.00402	10.3081	7.99994	2.00402
							204.44	6.42974	2.23013	1.49589	9.82775	7.46597	1.49589
							205.44	5.99445	2.17114	1.03878	9.39017	6.91573	1.03878
							206.44	5.59982	2.11416	0.607536	8.97025	6.42974	0.607536
							207.44	5.25864	2.05984	0.226669	8.61713	5.99445	0.226669
							208.44	4.95329	2.00899	-0.09676	8.30033	5.59982	-0.09676
							209.44	4.63404	1.96968	-0.36316	8.04213	5.25864	-0.36316
							210.44	4.33499	1.94919	-0.58543	7.83939	4.95329	-0.58543
							211.44	4.09445	1.92041	-0.79801	7.63033	4.63404	-0.79801
							212.44	3.87977	1.90559	-1.02879	7.43705	4.33499	-1.02879
							213.44	3.65192	1.89182	-1.22637	7.25736	4.09445	-1.22637
							214.44	3.46058	1.89404	-1.39793	7.10697	3.87977	-1.39793
							215.44	3.28946	1.85779	-1.55457	6.97807	3.65192	-1.55457
							216.44	3.13631	1.82546	-1.68699	6.86869	3.46058	-1.68699
							217.44	2.98543	1.80947	-1.79636	6.77885	3.28946	-1.79636
							218.44	2.83665	1.78689	-1.90762	6.69689	3.13631	-1.90762
							219.44	2.68235	1.77664	-2.00887	6.60892	2.98543	-2.00887
							220.44	2.55775	1.75867	-2.09676	6.54877	2.83665	-2.09676
							221.44	2.42553	1.74734	-2.18536	6.48978	2.68235	-2.18536
							222.44	2.30964	1.729	-2.23739	6.44877	2.55775	-2.23739
							223.44	2.19586	1.7178	-2.28817	6.41947	2.42553	-2.28817
							224.44	2.10014	1.70789	-2.32723	6.39994	2.30964	-2.32723
							225.44	2.01453	1.68677	-2.36511	6.39174	2.19586	-2.36511
							226.44	1.94832	1.65852	-2.42378	6.36237	2.10014	-2.42378
							227.44	1.86846	1.62947	-2.47481	6.339	2.01453	-2.47481
							228.44	1.79834	1.60627	-2.53503	6.31947	1.94832	-2.53503
							229.44	1.72044	1.59663	-2.59402	6.30971	1.86846	-2.59402
							230.44	1.63743	1.59492	-2.64598	6.29994	1.79834	-2.64598
							231.44	1.57479	1.58682	-2.68542	6.29018	1.72044	-2.68542
							232.44	1.51183	1.58655	-2.73433	6.28033	1.63743	-2.73433
							233.44	1.45663	1.57673	-2.74754	6.29018	1.57479	-2.74754
							234.44	1.41055	1.5575	-2.75566	6.29994	1.51183	-2.75566
							235.44	1.3666	1.54417	-2.78347	6.30151	1.45663	-2.78347
							236.44	1.31298	1.5197	-2.81433	6.29994	1.41055	-2.81433
							237.44	1.27512	1.49653	-2.85183	6.30346	1.3666	-2.85183
							238.44	1.22727	1.46541	-2.87292	6.31166	1.31298	-2.87292
							239.44	1.20538	1.45789	-2.90582	6.32955	1.27512	-2.90582
							240.44	1.15876	1.46577	-2.92754	6.339	1.22727	-2.92754
							241.44	1.12708	1.47778	-2.92527	6.36205	1.20538	-2.92527
							242.44	1.08823	1.47224	-2.92879	6.37182	1.15876	-2.92879
							243.44	1.04302	1.46748	-2.92558	6.4015	1.12708	-2.92558
							244.44	1.00158	1.47774	-2.95621	6.40143	1.08823	-2.95621
							245.44	0.959328	1.47939	-2.96981	6.42728	1.04302	-2.96981
							246.44	0.944435	1.47542	-2.96817	6.45033	1.00158	-2.96817
							247.44	0.901125	1.46113	-3.00223	6.46986	0.959328	-3.00223
							248.44	0.890724	1.4676	-3.00536	6.50111	0.944435	-3.00536
							249.44	0.878231	1.45596	-3.02527	6.52065	0.901125	-3.02527
							250.44	0.849861	1.44744	-3.03347	6.54174	0.890724	-3.03347
							251.44	0.817116	1.44458	-3.03511	6.57135	0.878231	-3.03511
							252.44	0.78882	1.4446	-3.06473	6.589	0.849861	-3.06473
							253.44	0.775624	1.42627	-3.06473	6.63002	0.817116	-3.06473
							254.44	0.752687	1.41492	-3.07449	6.65932	0.78882	-3.07449
							255.44	0.722024	1.38528	-3.09247	6.69057	0.775624	-3.09247
							256.44	0.697865	1.36768	-3.08582	6.72963	0.752687	-3.08582
							257.44	0.680532	1.3739	-3.08582	6.76088	0.722024	-3.08582
							258.44	0.667202	1.36611	-3.09051	6.79369	0.697865	-3.09051
							259.44	0.647719	1.36572	-3.10535	6.81158	0.680532	-3.10535
							260.44	0.633021	1.34619	-3.10497	6.84096	0.667202	-3.10497
							261.44	0.617311	1.33682	-3.09559	6.87182	0.647719	-3.09559
							262.44	0.614168	1.32671	-3.09363	6.9015	0.633021	-3.09363
							263.44	0.609908	1.347	-3.11356	6.9308	0.617311	-3.11356
							264.44	0.593959	1.36257	-3.13309	6.95033	0.614168	-3.13309
							265.44	0.593759	1.35469	-3.11668	6.98978	0.609908	-3.11668
							266.44	0.578292	1.36418	-3.10535	7.02885	0.593959	-3.10535
							267.44	0.557461	1.37537	-3.12138	7.0601	0.593759	-3.12138
							268.44	0.539687	1.3824	-3.12652	7.08932	0.578292	-3.12652
							269.44	0.517921	1.37488	-3.11512	7.12846	0.557461	-3.11512
							270.44	0.490946	1.36641	-3.0991	7.17728	0.539687	-3.0991
							271.44	0.458376	1.36213	-3.09558	7.2101	0.517921	-3.09558
							272.44	0.45054	1.3459	-3.09246	7.25268	0.490946	-3.09246
							273.44	0.451161	1.35413	-3.07597	7.29018	0.458376	-3.07597
							274.44	0.44872	1.34495	-3.07098	7.32299	0.45054	-3.07098
							275.44	0.444094	1.34456	-3.08394	7.34088	0.451161	-3.08394
							276.44	0.444094	1.33972	-3.07605	7.38002	0.44872	-3.07605
							277.44	0.447609	1.33643	-3.07449	7.40932	0.444094	-3.07449
							278.44	0.437258	1.33289	-3.05457	7.45853	0.444094	-3.05457
							279.44	0.428078	1.32507	-3.05496	7.4894	0.447609	-3.05496
							280.44	0.43456	1.33296	-3.03816	7.52728	0.437258	-3.03816
							281.44	0.418814	1.33325	-3.01707	7.56791	0.428078	-3.01707
							282.44	0.40386	1.32966	-3.02216	7.59096	0.43456	-3.02216
							283.44	0.390249	1.32439	-3.02215	7.61205	0.418814	-3.02215
							284.44	0.367531	1.33005	-3.02683	7.63822	0.40386	-3.02683
							285.44	0.352297	1.31494	-3.01395	7.67104	0.390249	-3.01395
							286.44	0.331399	1.3094	-3.01238	7.7019	0.367531	-3.01238
							287.44	0.34374	1.28464	-3.03004	7.73151	0.352297	-3.03004
							288.44	0.339345	1.2825	-3.04168	7.76244	0.331399	-3.04168
							289.44	0.331423	1.2845	-3.05145	7.79174	0.34374	-3.05145
							290.44	0.336647	1.28564	-3.07927	7.81314	0.339345	-3.07927
							291.44	0.340713	1.28445	-3.10886	7.84057	0.331423	-3.10886
							292.44	0.338711	1.29421	-3.09402	7.88979	0.336647	-3.09402
							293.44	0.320815	1.3158	-3.10848	7.9226	0.340713	-3.10848
							294.44	0.325795	1.33484	-3.1034	7.95853	0.338711	-3.1034
							295.44	0.342372	1.33626	-3.09364	7.99955	0.320815	-3.09364
							296.44	0.325455	1.34431	-3.10184	8.03041	0.325795	-3.10184
							297.44	0.311868	1.36409	-3.10339	8.06166	0.342372	-3.10339
							298.44	0.287453	1.3575	-3.10496	8.08939	0.325455	-3.10496
							299.44	0.290163	1.36189	-3.11324	8.12057	0.311868	-3.11324
							300.44	0.283412	1.36377	-3.10379	8.15932	0.287453	-3.10379
							301.44	0.274673	1.3561	-3.10184	8.19057	0.290163	-3.10184
							302.44	0.263881	1.35759	-3.09402	8.22963	0.283412	-3.09402
							303.44	0.266903	1.34651	-3.07566	8.26908	0.274673	-3.07566
							304.44	0.28614	1.34753	-3.06473	8.30971	0.263881	-3.06473
							305.44	0.282936	1.34688	-3.05457	8.34096	0.266903	-3.05457
							306.44	0.303835	1.34814	-3.06629	8.36205	0.28614	-3.06629
							307.44	0.315554	1.33411	-3.0659	8.39017	0.282936	-3.0659
							308.44	0.318227	1.30322	-3.04473	8.42924	0.303835	-3.04473
							309.44	0.323818	1.29258	-3.05261	8.46205	0.315554	-3.05261
							310.44	0.31653	1.27556	-3.06246	8.48971	0.318227	-3.06246
							311.44	0.309439	1.26648	-3.05457	8.52885	0.323818	-3.05457
							312.44	0.297475	1.26492	-3.07262	8.55814	0.31653	-3.07262
							313.44	0.305397	1.28599	-3.04481	8.60892	0.309439	-3.04481
							314.44	0.298372	1.3019	-3.06317	8.63979	0.297475	-3.06317
							315.44	0.299605	1.30354	-3.05301	8.6808	0.305397	-3.05301
							316.44	0.306483	1.3082	-3.04675	8.7101	0.298372	-3.04675
							317.44	0.30104	1.31826	-3.0334	8.75111	0.299605	-3.0334
							318.44	0.300758	1.3052	-3.03661	8.78041	0.306483	-3.03661
							319.44	0.291249	1.30486	-3.03465	8.81166	0.30104	-3.03465
							320.44	0.284828	1.29509	-3.0448	8.83119	0.300758	-3.0448
							321.44	0.298951	1.30234	-3.03504	8.86869	0.291249	-3.03504
							322.44	0.327766	1.31172	-3.0284	8.90814	0.284828	-3.0284
							323.44	0.314865	1.29473	-3.03348	8.9308	0.298951	-3.03348
							324.44	0.312709	1.29346	-3.03153	8.97025	0.327766	-3.03153
							325.44	0.311916	1.29421	-3.03512	8.99947	0.314865	-3.03512
							326.44	0.317226	1.30359	-3.05145	9.03197	0.312709	-3.05145
							327.44	0.291384	1.30359	-3.06472	9.05151	0.311916	-3.06472
							328.44	0.28904	1.30234	-3.06277	9.08276	0.317226	-3.06277
							329.44	0.289931	1.29668	-3.0941	9.11041	0.291384	-3.0941
							330.44	0.281094	1.3	-3.10379	9.13979	0.28904	-3.10379
							331.44	0.283711	1.28313	-3.08926	9.17728	0.289931	-3.08926
							332.44	0.268618	1.28086	-3.0741	9.2101	0.281094	-3.0741
							333.44	0.270285	1.26934	-3.08426	9.2394	0.283711	-3.08426
							334.44	0.255618	1.2762	-3.0659	9.27885	0.268618	-3.0659
							335.44	0.258999	1.2626	-3.05613	9.30814	0.270285	-3.05613
							336.44	0.259523	1.25798	-3.04637	9.34096	0.255618	-3.04637
							337.44	0.254385	1.2625	-3.0366	9.37846	0.258999	-3.0366
							338.44	0.263881	1.25911	-3.0366	9.40971	0.259523	-3.0366
							339.44	0.267702	1.26257	-3.01894	9.45853	0.254385	-3.01894
							340.44	0.267921	1.27593	-3.00691	9.50775	0.263881	-3.00691
							341.44	0.267702	1.29063	-2.99754	9.54994	0.267702	-2.99754
							342.44	0.266335	1.29739	-2.99246	9.59096	0.267921	-2.99246
							343.44	0.267427	1.31353	-2.99597	9.62025	0.267702	-2.99597
							344.44	0.253098	1.32349	-3.00223	9.6515	0.266335	-3.00223
							345.44	0.267921	1.33005	-3.02371	9.67104	0.267427	-3.02371
							346.44	0.259999	1.33643	-3.03504	9.69877	0.253098	-3.03504
							347.44	0.256569	1.33447	-3.02488	9.73002	0.267921	-3.02488
							348.44	0.272951	1.32937	-3.00723	9.76908	0.259999	-3.00723
							349.44	0.285866	1.30796	-2.98544	9.8101	0.256569	-2.98544
							350.44	0.285891	1.2832	-2.96629	9.84916	0.272951	-2.96629
							351.44	0.285866	1.28042	-2.9448	9.89017	0.285866	-2.9448
							352.44	0.289431	1.26514	-2.9566	9.90963	0.285891	-2.9566
							353.44	0.305825	1.25276	-2.95692	9.93705	0.285866	-2.95692
							354.44	0.30735	1.24602	-2.97294	9.9683	0.289431	-2.97294
							355.44	0.317641	1.2532	-2.978	9.9976	0.305825	-2.978
							356.44	0.314322	1.25122	-2.96786	10.0288	0.30735	-2.96786
							357.44	0.301992	1.24304	-2.95683	10.0597	0.317641	-2.95683
							358.44	0.293923	1.24109	-2.92841	10.1074	0.314322	-2.92841
							359.44	0.269741	1.25156	-2.91903	10.1382	0.301992	-2.91903
							360.44	0.264711	1.25408	-2.89793	10.187	0.293923	-2.89793
							361.44	0.265492	1.26428	-2.87997	10.2281	0.269741	-2.87997
							362.44	0.268966	1.25276	-2.87332	10.2706	0.264711	-2.87332
							363.44	0.277503	1.25447	-2.8784	10.3066	0.265492	-2.8784
							364.44	0.296541	1.26648	-2.86707	10.3472	0.268966	-2.86707
							365.44	0.314186	1.26775	-2.86707	10.3882	0.277503	-2.86707
							366.44	0.302627	1.28281	-2.86543	10.4093	0.296541	-2.86543
							367.44	0.302943	1.27424	-2.85339	10.4503	0.314186	-2.85339
							368.44	0.292861	1.2677	-2.86356	10.4699	0.302627	-2.86356
							369.44	0.298061	1.26511	-2.85339	10.5011	0.302943	-2.85339
							370.44	0.280618	1.26289	-2.87176	10.5222	0.292861	-2.87176
							371.44	0.281551	1.26914	-2.86472	10.5601	0.298061	-2.86472
							372.44	0.279549	1.25762	-2.87488	10.5812	0.280618	-2.87488
							373.44	0.265493	1.25635	-2.88465	10.6089	0.281551	-2.88465
							374.44	0.266591	1.26416	-2.90426	10.6303	0.279549	-2.90426
							375.44	0.279164	1.27107	-2.9159	10.6675	0.265493	-2.9159
							376.44	0.279055	1.25713	-2.9159	10.6988	0.266591	-2.9159
							377.44	0.26304	1.24426	-2.93231	10.7296	0.279164	-2.93231
							378.44	0.257046	1.24307	-2.94832	10.7609	0.279055	-2.94832
							379.44	0.259048	1.24104	-2.97145	10.7999	0.26304	-2.97145
							380.44	0.245596	1.22441	-2.98934	10.8343	0.257046	-2.98934
							381.44	0.227639	1.20361	-2.90762	10.6751	0.259048	-2.90762
							382.44

## Sheet: panel b
Full-length basigin								Basigin-PMCA								Basigin-MCT1
Time (s)	9AD4	no mAb	R5.011	R5.016	R5.015	R5.004		Time (s)	no mAb	R5.015	R5.016	9AD4	R5.004	R5.011		Time (s)	no mAb	R5.016	9AD4	R5.004	R5.0011	R5.015
-60.66	0.24076	-0.00103	-0.0176021	0.0194702	-0.812508	0.0458374		-60.2599	1.07825	1.4245	-1.31183	-1.31183	-1.14526	0.268598
-59.66	0.250135	0.0882332	-0.00752	0.0161133	-0.779524	0.638855		-59.2599	0.975433	1.38828	-1.24335	-1.24335	-1.09979	0.303557		-59.86	0.209828	-0.00108	-0.104413	1.01321	-0.0562358	-0.0562358
-58.66	0.248987	0.0707761	0.0227606	0.00586	-0.714412	0.672119		-58.2599	0.975586	1.38513	-1.16058	-1.16058	-1.06195	0.326943		-58.86	0.186244	0.0220642	-0.0973339	0.962513	-0.0542212	-0.0542212
-57.66	0.250489	0.0729002	0.0267278	0.0178833	-0.698896	0.626221		-57.2599	0.993561	1.37225	-1.0968	-1.0968	-1.01117	0.281177		-57.86	0.186916	0.0143127	-0.0904727	0.897053	-0.0733011	-0.0733011
-56.66	0.227613	0.063684	0.00691	0.0297241	-0.703585	0.608032		-56.2599	1.08527	1.34296	-1.06683	-1.06683	-0.989807	0.225751		-56.86	0.216456	0.0104666	-0.0856738	0.880182	-0.0734849	-0.0734849
-55.66	0.225196	0.0692012	0.018824	0.0498047	-0.71196	0.570801		-55.2599	1.18613	1.31992	-1.0246	-1.0246	-0.927917	0.206183		-55.86	0.212257	0.0315247	-0.0553279	0.841596	-0.0498033	-0.0498033
-54.66	0.232117	0.0312867	0.0217108	0.0324097	-0.73491	0.568909		-54.2599	1.18292	1.29028	-0.983704	-0.983704	-0.880432	0.323071		-54.86	0.195888	0.0451355	-0.0357237	0.810743	-0.0217881	-0.0217881
-53.66	0.2224	0.0180786	0.0210757	0.0455322	-0.723349	0.542786		-53.2599	1.03253	1.26288	-0.969482	-0.969482	-0.828369	0.280628		-53.86	0.210658	0.0557423	-0.0505185	0.762293	-0.0401111	-0.0401111
-52.66	0.208362	0.000208	0.0332461	0.0506592	-0.690743	0.531433		-52.2599	0.834869	1.19724	-0.923218	-0.923218	-0.771057	0.132297		-52.86	0.216834	0.0467587	-0.0513983	0.726533	-0.0410752	-0.0410752
-51.66	0.218591	-0.00269	0.0527589	0.0374146	-0.645615	0.510315		-51.2599	0.772766	1.1452	-0.880859	-0.880859	-0.728699	0.135002		-51.86	0.210353	0.0319872	-0.0762639	0.70492	-0.00963	-0.00963
-50.66	0.226074	0.0156251	0.053888	0.0268555	-0.624655	0.488831		-50.2599	0.797302	1.11218	-0.849609	-0.849609	-0.707458	0.175759		-50.86	0.208766	0.0184631	-0.0729065	0.684217	0.00484	0.00484
-49.66	0.221485	0.0328614	0.0371095	0.0202637	-0.605429	0.470825		-49.2599	0.882141	1.03397	-0.810547	-0.810547	-0.686523	0.181017		-49.86	0.20254	0.016778	-0.0728946	0.664845	0.0155895	0.0155895
-48.66	0.221228	0.0379516	0.0453555	0.0097	-0.577939	0.447876		-48.2599	0.932526	0.985046	-0.779297	-0.779297	-0.666382	0.180001		-48.86	0.207496	0.00496	-0.0606017	0.663147	0.0364025	0.0364025
-47.66	0.226111	0.0353515	0.0456727	-0.0115967	-0.555038	0.421997		-47.2599	0.957458	0.973511	-0.753235	-0.753235	-0.62262	0.18792		-47.86	0.202223	0.0220022	-0.0435853	0.654432	0.0100355	0.0100355
-46.66	0.20636	0.0494383	0.0314089	-0.0253906	-0.534348	0.416931		-46.2599	0.98175	0.976868	-0.74884	-0.74884	-0.590088	0.164076		-46.86	0.208766	0.00914	-0.0387273	0.637665	-0.00306	-0.00306
-45.66	0.176868	0.0489868	0.0247561	-0.0302734	-0.504892	0.416931		-45.2599	1.00323	0.987885	-0.730591	-0.730591	-0.56665	0.143139		-45.86	0.218421	0.0106497	-0.0322576	0.612317	-0.0322986	-0.0322986
-44.66	0.167481	0.0323366	0.0300418	-0.0213013	-0.485887	0.408813		-44.2599	0.996582	1.01239	-0.739136	-0.739136	-0.563538	0.127105		-44.86	0.216456	0.0330868	-0.0204659	0.621216	-0.0291007	-0.0291007
-43.66	0.177869	0.0112306	0.0327515	0.000732	-0.475816	0.389282		-43.2599	0.978638	1.00116	-0.742615	-0.742615	-0.545288	0.106308		-43.86	0.234156	0.0553403	-0.027436	0.621387	-0.00275	-0.00275
-42.66	0.200305	-6.09e-05	0.0413333	0.0440674	-0.502672	0.379822		-42.2599	0.964081	1.01749	-0.751648	-0.751648	-0.537476	0.0875593		-42.86	0.22555	0.0503836	-0.0318913	0.587702	-0.011791	-0.011791
-41.66	0.216931	-9.75e-05	0.0529176	0.0628662	-0.515013	0.358337		-41.2599	0.896606	1.02731	-0.746948	-0.746948	-0.529663	0.0884478		-41.86	0.250514	0.0426321	-0.0303652	0.570624	-0.00901	-0.00901
-40.66	0.220545	-0.0278806	0.0536682	0.0669556	-0.518724	0.348267		-40.2599	0.796997	1.04843	-0.720703	-0.720703	-0.511963	0.0890245		-40.86	0.26471	0.0312309	-0.0318179	0.545325	0.00192	0.00192
-39.66	0.211291	-0.0283811	0.0522033	0.0686646	-0.523155	0.307495		-39.2599	0.746582	1.05701	-0.682922	-0.682922	-0.495117	0.0907161		-39.86	0.273157	0.0260797	-0.0207949	0.513477	0.00797	0.00797
-38.66	0.175549	-0.0278929	0.0559145	0.0743408	-0.520224	0.290771		-38.2599	0.733704	1.03741	-0.666809	-0.666809	-0.47699	0.0950291		-38.86	0.276331	0.0308399	-0.0365791	0.479334	0.00701	0.00701
-37.66	0.149158	-0.029834	0.0493469	0.064209	-0.480795	0.253357		-37.2599	0.787598	0.852325	-0.640747	-0.640747	-0.44635	0.112567		-37.86	0.267298	0.0402641	-0.0334044	0.456006	0.00222	0.00222
-36.66	0.121704	-0.0340577	0.0313479	0.0371704	-0.445883	0.222412		-36.2599	0.849731	0.613953	-0.618042	-0.618042	-0.422913	0.11886		-36.86	0.268214	0.0537405	-0.0406318	0.436878	-0.00541	-0.00541
-35.66	0.0884886	-0.0169555	0.0243654	0.0388794	-0.420493	0.21106		-35.2599	0.802063	0.450378	-0.606995	-0.606995	-0.405396	0.11034		-35.86	0.258424	0.0804253	-0.0240664	0.435425	0.0104377	0.0104377
-34.66	0.0691164	-0.0157471	0.015082	0.0316162	-0.391281	0.209473		-34.2599	0.761444	0.355774	-0.588074	-0.588074	-0.396851	0.0991911		-34.86	0.224806	0.100018	-0.0465405	0.422785	0.0197394	0.0197394
-33.66	0.0946169	-0.00911	0.0221193	0.0523071	-0.373899	0.189941		-33.2599	0.743073	0.34256	-0.569153	-0.569153	-0.389038	0.0939157		-33.86	0.202052	0.0824265	-0.0240176	0.40138	0.0305673	0.0305673
-32.66	0.108728	0.00916	0.0250244	0.0531006	-0.372984	0.18811		-32.2599	0.56488	0.344116	-0.550903	-0.550903	-0.371338	0.10252		-32.86	0.178993	0.0696216	-0.0237002	0.405097	0.0249399	0.0249399
-31.66	0.11792	-0.00225	0.013318	0.041626	-0.341843	0.203308		-31.2599	0.380432	0.430908	-0.528076	-0.528076	-0.340088	0.0961524		-31.86	0.159876	0.080327	-0.0242617	0.386164	0.0246348	0.0246348
-30.66	0.12207	0.0215331	0.0408266	0.0298462	-0.334874	0.217712		-30.2599	0.187531	0.482025	-0.507935	-0.507935	-0.325256	0.0833459		-30.86	0.154383	0.0762377	-0.0158994	0.364899	0.0384897	0.0384897
-29.66	0.136792	0.00562	0.0466005	0.0177612	-0.339647	0.237305		-29.2599	0.00278	0.515991	-0.471985	-0.471985	-0.313538	0.0755229		-29.86	0.153712	0.0679126	-0.00278	0.349042	0.0255502	0.0255502
-28.66	0.137439	0.010095	0.0369629	0.012207	-0.311436	0.24707		-28.2599	-0.0670776	0.51593	-0.46106	-0.46106	-0.303833	0.0820007		-28.86	0.163526	0.0427048	-0.0119088	0.348005	0.0268441	0.0268441
-27.66	0.134216	0.0158325	0.0345155	-0.00507	-0.305894	0.264954		-27.2599	-0.0491028	0.466766	-0.431641	-0.431641	-0.285583	0.0593745		-27.86	0.157178	0.0221848	-0.00943	0.325238	0.0250866	0.0250866
-26.66	0.126099	0.0248412	0.0349368	0.00391	-0.314366	0.259949		-26.2599	-0.000214	0.40976	-0.392578	-0.392578	-0.268555	0.0561933		-26.86	0.155237	0.0132248	0.0163023	0.306293	0.0178112	0.0178112
-25.66	0.119299	0.0385743	0.0298402	-0.0025	-0.324668	0.268494		-25.2599	0.0786133	0.322937	-0.371216	-0.371216	-0.238525	0.0565978		-25.86	0.165369	0.0091	0.00287	0.293281	0.00514	0.00514
-24.66	0.0994504	0.0323488	0.00993	0.00623	-0.285776	0.229004		-24.2599	0.174805	0.260834	-0.328857	-0.328857	-0.198853	0.0489835		-24.86	0.154969	0.0252731	-0.00913	0.274988	-0.00238	-0.00238
-23.66	0.0789674	0.0213625	0.00391	0.0152588	-0.252683	0.191528		-23.2599	0.27121	0.165985	-0.304016	-0.304016	-0.166992	0.0444109		-23.86	0.143885	0.0218306	-0.0270703	0.245234	0.00779	0.00779
-22.66	0.0563843	0.0308352	-0.0041	0.00232	-0.252158	0.1427		-22.2599	0.36261	0.169434	-0.271484	-0.271484	-0.146851	0.051622		-22.86	0.137354	0.0143723	-0.0295601	0.223249	0.0131234	0.0131234
-21.66	0.0388186	0.0454834	-0.00562	0.0201416	-0.222165	0.101318		-21.2599	0.396912	0.189056	-0.240234	-0.240234	-0.119507	0.0511468		-21.86	0.131251	0.0272632	-0.0449047	0.201545	0.0177744	0.0177744
-20.66	0.0303469	0.0497193	-0.00409	0.0163574	-0.216794	0.0770874		-20.2599	0.406372	0.199127	-0.202454	-0.202454	-0.106506	-0.012595		-20.86	0.142152	0.0198658	-0.0553179	0.177588	0.00728	0.00728
-19.66	0.0304568	0.0140016	-0.00569	0.0211182	-0.196921	0.0526123		-19.2599	0.3508	0.180847	-0.162109	-0.162109	-0.0947876	-0.0983267		-19.86	0.134119	0.0461841	-0.0428654	0.152155	0.00554	0.00554
-18.66	0.0352294	0.0286374	-0.018329	0.0162354	-0.167356	0.0200195		-18.2599	0.157684	0.161224	-0.135559	-0.135559	-0.0882568	-0.118682		-18.86	0.105506	0.0550339	-0.0398633	0.124036	-0.000536	-0.000536
-17.66	0.0181273	0.0356322	-0.0220581	0.0202026	-0.166343	0.0231934		-17.2599	-0.0480957	0.133179	-0.0977783	-0.0977783	-0.0687256	-0.0652737		-17.86	0.0846077	0.0617844	-0.0491529	0.121387	-0.00072	-0.00072
-16.66	0.02063	0.0167113	-0.0266845	0.0102539	-0.134996	0.0278931		-16.2599	-0.124512	0.151459	-0.086792	-0.086792	-0.0510254	-0.0138184		-16.86	0.0573128	0.0663501	-0.0418525	0.0915593	-0.00503	-0.00503
-15.66	0.010376	0.00531	-0.0108276	-0.0183716	-0.124546	0.0100098		-15.2599	-0.081543	0.187469	-0.0821533	-0.0821533	-0.0361938	0.00843		-15.86	0.0589361	0.0769702	-0.0449414	0.0656252	0.0187872	0.0187872
-14.66	-0.00061	0.00353	-0.0110168	-0.0279541	-0.0865578	0.00873		-14.2599	0.120819	0.187408	-0.0593262	-0.0593262	-0.0275879	0.00811		-14.86	0.043653	0.0812057	-0.0580752	0.0743471	0.0594972	0.0594972
-13.66	-0.00458	0.0152222	-0.00275	-0.00604	-0.0754861	0.0200806		-13.2599	0.269257	0.192261	-0.0410156	-0.0410156	-0.0179443	0.0222879		-13.86	0.0452276	0.0814009	-0.0536684	0.060309	0.0291024	0.0291024
-12.66	-0.0283201	0.000781	0.012787	0.0014	-0.0454443	0.0196533		-12.2599	0.246521	0.174591	-0.020874	-0.020874	0.00159	0.0245354		-12.86	0.0379891	0.0901778	-0.0312929	0.0445988	0.0152232	0.0152232
-11.66	-0.021704	-0.00281	0.00815	-0.00256	-0.00847	0.000122		-11.2599	0.195801	0.115906	-0.0136719	-0.0136719	0.00476	0.0198145		-11.86	0.0360969	0.0987957	-0.0302925	0.0260805	0.0218147	0.0218147
-10.66	-0.0222778	0.00147	0.00324	0.0145874	0.0202534	-0.00183		-10.2599	0.0864258	-0.0265808	-0.00195	-0.00195	0.00287	0.0204211		-10.86	0.0204722	0.0892131	-0.0315137	0.0179203	0.00624	0.00624
-9.65997	-0.0102537	0.000781	-0.00925	0.0333252	0.0357687	-0.0212402		-9.25995	0.00323	-0.126099	0.00769	0.00769	-0.00964	0.000641		-9.85999	0.00357	0.0672526	-0.0191479	-0.00475	0.00507	0.00507
-8.65997	0.0142212	0.00463	-0.00684	0.0177612	0.061354	0.00684		-8.25995	-0.0850525	-0.139069	0.0175781	0.0175781	-0.00305	-0.0204405		-8.85999	-0.00171	0.0409956	-0.00686	-0.0368769	0.0113411	0.0113411
-7.65997	-0.000659	-0.00513	-0.00302	-0.000977	0.0662379	-0.00922		-7.25995	-0.14566	-0.166809	0.0109863	0.0109863	0.0114746	-0.0211832		-7.85999	-0.0221915	0.040373	0.000689	-0.0437618	0.011219	0.011219
-6.65997	0.00922	-0.00986	-0.00256	-0.0107422	0.104287	-0.0189209		-6.25995	-0.240509	-0.180084	0.0194092	0.0194092	0.0230103	-0.0525321		-6.85999	-0.030944	0.0444138	-0.00559	-0.0650204	-0.00653	-0.00653
-5.65997	0.027478	-0.000537	0.0052	-0.00256	0.115468	-0.0108032		-5.25995	-0.369415	-0.219147	0.0389404	0.0389404	0.0505371	-0.073815		-5.85999	-0.00326	0.0618696	-0.00203	-0.0721309	0.00145	0.00145
-4.65997	0.0490114	0.00745	0.053443	-0.00586	0.133281	0.00677		-4.25995	-0.465515	-0.287842	0.0421143	0.0421143	0.0720825	-0.0251296		-4.85999	0.00195	0.0791053	0.00285	-0.0807984	-0.0179067	-0.0179067
-3.65997	0.0423715	-0.00735	0.0600046	-0.00183	0.163934	-0.0209351		-3.25995	-0.627228	-0.356262	0.0488281	0.0488281	0.0656738	-0.0477189		-3.85999	0.0267338	0.0758225	-0.00295	-0.0950626	-0.0248164	-0.0248164
-2.65997	0.0469122	0.0261206	-0.0312433	-0.0297241	0.0897396	-0.0506592		-2.25995	-0.794037	-0.466034	0.0358276	0.0358276	0.0442505	0.0638622		-2.85999	0.0665043	0.0261651	-0.0567207	-0.107312	-0.0162225	-0.0162225
-1.65997	0.09568	0.170366	-0.0503053	-0.0172729	0.231465	0.0479126		-1.25995	-0.35614	-0.281342	-0.00696	-0.00696	0.0700684	-0.961965		-1.85999	0.0750982	-0.0617629	-0.108989	-0.202611	-0.0176387	-0.0176387
-0.659973	-0.905124	-5.16694	-4.48626	-4.62769	-7.49225	-0.275269		-0.259949	-1.13669	-6.64923	0.18927	0.18927	2.91663	0.279779		-0.859985	-0.84272	-0.0939106	-0.0929893	0.664327	-0.322793	-0.322793
0.340027	0.88985	9.67232	8.39371	4.81036	7.78919	-0.641541		0.740051	-14.3209	-5.20065	-8.51617	-8.51617	-5.74701	-0.108658		0.140015	10.3348	12.0525	-4.07397	-9.54524	-84.2444	-84.2444
1.34003	7.60668	10.3548	8.74864	6.89429	4.83018	-0.993469		1.74005	18.0411	19.6494	1.20831	1.20831	-0.470093	0.0444103		1.14001	9.42793	-4.99103	4.88447	3.65327	34.184	34.184
2.34003	11.3562	14.7927	12.6683	10.3856	6.95585	-0.731812		2.74005	27.0804	29.5043	0.112244	0.112244	-0.0877686	0.0971808		2.14001	31.2348	5.6925	8.79078	0.321725	32.0405	32.0405
3.34003	14.5529	18.214	15.7483	13.0984	8.66022	-0.522949		3.74005	34.471	36.8286	1.08661	1.08661	0.176758	0.153654		3.14001	43.482	9.84645	13.7169	0.453951	46.2774	46.2774
4.34003	17.0313	20.9528	18.163	15.2863	9.9996	-0.356262		4.74005	40.0357	42.2106	1.64178	1.64178	0.332214	0.192252		4.14001	52.1108	13.4587	17.4854	0.518598	55.846	55.846
5.34003	19.0661	23.0858	20.086	16.9953	11.1039	-0.207764		5.74005	44.2299	46.4633	2.09833	2.09833	0.441589	0.229176		5.14001	58.483	16.544	20.4167	0.545869	62.9085	62.9085
6.34003	20.7294	24.7834	21.6309	18.3159	11.991	-0.0686646		6.74005	47.5611	49.9161	2.46863	2.46863	0.513794	0.261371		6.14001	63.2692	18.9962	22.7015	0.56919	68.1642	68.1642
7.34003	22.0599	26.232	22.9478	19.4416	12.76	0.0343628		7.74005	50.3906	52.6677	2.74805	2.74805	0.541138	0.289327		7.14001	67.1214	21.0218	24.5953	0.603095	72.3012	72.3012
8.34003	23.1971	27.4484	24.0382	20.3693	13.3612	0.127441		8.74005	52.7932	55.0738	2.98633	2.98633	0.590027	0.319793		8.14001	70.1519	22.7651	26.1189	0.586329	75.6449	75.6449
9.34003	24.1252	28.4843	24.983	21.1522	13.8429	0.178101		9.74005	54.7315	57.0955	3.17773	3.17773	0.603638	0.365706		9.14001	72.6638	24.2009	27.3601	0.606519	78.385	78.385
10.34	24.9009	29.3341	25.7167	21.7696	14.2755	0.253113		10.7401	56.3656	58.8901	3.328	3.328	0.61145	0.401329		10.14	74.7612	25.4547	28.4319	0.617646	80.6295	80.6295
11.34	25.6	30.0657	26.3314	22.2958	14.6703	0.323425		11.7401	57.8578	60.4574	3.48322	3.48322	0.619263	0.412335		11.14	76.5075	26.5528	29.3538	0.641742	82.5109	82.5109
12.34	26.1698	30.6741	26.9381	22.8057	15.0338	0.365601		12.7401	59.206	61.7108	3.62897	3.62897	0.612732	0.402391		12.14	78.0038	27.4246	30.1626	0.647534	84.0136	84.0136
13.34	26.7122	31.2453	27.4523	23.246	15.3443	0.416077		13.7401	60.4385	62.8466	3.70569	3.70569	0.596313	0.413378		13.14	79.2943	28.2367	30.8417	0.660199	85.3729	85.3729
14.34	27.1413	31.7195	27.8813	23.6403	15.6141	0.442566		14.7401	61.4779	63.7879	3.784	3.784	0.577393	0.408361		14.14	80.4049	28.9325	31.4221	0.67865	86.5282	86.5282
15.34	27.5085	32.1444	28.3078	23.9577	15.8217	0.470276		15.7401	62.4307	64.7309	3.85553	3.85553	0.559143	0.422169		15.14	81.3564	29.5053	32.0695	0.664728	87.4831	87.4831
16.34	27.8471	32.5325	28.6611	24.2126	16.0217	0.527405		16.7401	63.3604	65.6022	3.91473	3.91473	0.549438	0.448453		16.14	82.2257	30.0786	32.5842	0.6594	88.3485	88.3485
17.34	28.1605	32.878	28.9442	24.4512	16.1841	0.584778		17.7401	64.1578	66.4009	3.9668	3.9668	0.526611	0.453178		17.14	83.0051	30.5495	33.0276	0.641321	89.1246	89.1246
18.34	28.4135	33.188	29.1937	24.696	16.3335	0.633972		18.7401	64.8523	67.2003	4.02411	4.02411	0.496643	0.450317		18.14	83.691	30.9774	33.4341	0.629211	89.8109	89.8109
19.34	28.6444	33.4566	29.4289	24.9119	16.477	0.656738		19.7401	65.4894	67.8197	4.06958	4.06958	0.486938	0.460482		19.14	84.3258	31.3642	33.8538	0.61853	90.4675	90.4675
20.34	28.8644	33.6789	29.642	25.1097	16.5992	0.690979		20.7401	66.0601	68.4374	4.11914	4.11914	0.468018	0.460953		20.14	84.945	31.7534	34.2661	0.62146	91.0394	91.0394
21.34	29.0462	33.8796	29.8344	25.2697	16.7279	0.705566		21.7401	66.6681	68.9096	4.15881	4.15881	0.459595	0.466253		21.14	85.4637	32.078	34.6331	0.618988	91.5667	91.5667
22.34	29.2031	34.0976	30.013	25.428	16.8469	0.722229		22.7401	67.1879	69.4077	4.16803	4.16803	0.428162	0.484534		22.14	85.9627	32.3878	35.039	0.61886	92.1086	92.1086
23.34	29.3264	34.2898	30.1803	25.5653	16.9284	0.766113		23.7401	67.6942	69.9164	4.19598	4.19598	0.418518	0.506849		23.14	86.4355	32.7154	35.3729	0.630866	92.5684	92.5684
24.34	29.457	34.4581	30.3208	25.6805	17.0431	0.776184		24.7401	68.1832	70.4004	4.20898	4.20898	0.398987	0.509093		24.14	86.9114	33.0048	35.6863	0.621466	92.9846	92.9846
25.34	29.5698	34.6257	30.4619	25.7686	17.1436	0.780823		25.7401	68.59	70.8151	4.23035	4.23035	0.398987	0.52502		25.14	87.2835	33.2426	36.0053	0.618353	93.4315	93.4315
26.34	29.6879	34.7723	30.589	25.8594	17.2441	0.784058		26.7401	68.9607	71.2351	4.24457	4.24457	0.37085	0.541682		26.14	87.6696	33.5086	36.2813	0.615039	93.8431	93.8431
27.34	29.8158	34.8956	30.7074	25.9435	17.3246	0.820007		27.7401	69.3564	71.6093	4.26941	4.26941	0.357849	0.554163		27.14	88.0662	33.758	36.5378	0.597565	94.3087	94.3087
28.34	29.9363	35.007	30.8302	26.0217	17.4061	0.831665		28.7401	69.7482	71.9852	4.30066	4.30066	0.351318	0.576574		28.14	88.3818	33.9625	36.8477	0.584235	94.5658	94.5658
29.34	30.0251	35.1066	30.9325	26.0848	17.4661	0.841125		29.7401	70.0935	72.3644	4.33118	4.33118	0.315369	0.606341		29.14	88.707	34.1845	37.105	0.576227	94.8331	94.8331
30.34	30.11	35.1789	31.0002	26.1674	17.537	0.860962		30.7401	70.3975	72.6273	4.36053	4.36053	0.294556	0.612378		30.14	89.0908	34.3881	37.3924	0.566901	95.1348	95.1348
31.34	30.2163	35.2765	31.0741	26.2345	17.6141	0.864136		31.7401	70.7357	72.9	4.39368	4.39368	0.264587	0.62256		31.14	89.4021	34.5925	37.6724	0.551727	95.4375	95.4375
32.34	30.2972	35.3671	31.1486	26.3008	17.657	0.892212		32.7401	71.0592	73.2731	4.38507	4.38507	0.243774	0.634514		32.14	89.6417	34.789	37.9054	0.537549	95.7751	95.7751
33.34	30.3498	35.4481	31.2024	26.3766	17.7056	0.903564		33.7401	71.3174	73.613	4.38196	4.38196	0.222412	0.655982		33.14	89.9389	34.9848	38.0981	0.53548	96.0655	96.0655
34.34	30.4152	35.5204	31.2528	26.429	17.7732	0.921509		34.7401	71.6638	73.9169	4.37537	4.37537	0.222412	0.656913		34.14	90.2414	35.1589	38.3075	0.5245	96.3584	96.3584
35.34	30.4774	35.5972	31.3175	26.4849	17.825	0.919617		35.7401	71.9565	74.1833	4.36755	4.36755	0.212524	0.647385		35.14	90.5213	35.3487	38.5437	0.516156	96.6473	96.6473
36.34	30.5031	35.6609	31.3751	26.5275	17.8672	0.899963		36.7401	72.1686	74.4267	4.36426	4.36426	0.200806	0.655366		36.14	90.7584	35.4848	38.7813	0.501813	96.9307	96.9307
37.34	30.549	35.7154	31.4285	26.5727	17.9344	0.893372		37.7401	72.3404	74.6817	4.35773	4.35773	0.177856	0.65626		37.14	90.9915	35.6326	38.9734	0.489606	97.1911	97.1911
38.34	30.5847	35.7517	31.4738	26.6078	17.9934	0.870667		38.7401	72.587	74.9431	4.34131	4.34131	0.147217	0.662966		38.14	91.207	35.7671	39.1716	0.471338	97.4166	97.4166
39.34	30.6205	35.8036	31.5224	26.6437	18.0396	0.864075		39.7401	72.762	75.1884	4.36755	4.36755	0.117371	0.658437		39.14	91.4566	35.9525	39.4058	0.458692	97.6934	97.6934
40.34	30.6675	35.8657	31.5672	26.6794	18.078	0.86908		40.7401	72.9811	75.4056	4.36743	4.36743	0.106323	0.675688		40.14	91.6974	36.1343	39.652	0.444977	97.9152	97.9152
41.34	30.6929	35.9013	31.6101	26.7083	18.1231	0.85907		41.7401	73.1917	75.6345	4.37726	4.37726	0.0769043	0.685525		41.14	91.9066	36.2991	39.8665	0.41131	98.1269	98.1269
42.34	30.7456	35.9474	31.6612	26.7441	18.145	0.85083		42.7401	73.3929	75.8599	4.3949	4.3949	0.046936	0.69838		42.14	92.077	36.4202	40.066	0.398621	98.3491	98.3491
43.34	30.7792	35.9957	31.7097	26.7817	18.1746	0.830017		43.7401	73.6233	76.0428	4.38348	4.38348	0.0274048	0.708938		43.14	92.2827	36.5428	40.2551	0.37561	98.533	98.533
44.34	30.8271	36.036	31.7704	26.8209	18.1954	0.819946		44.7401	73.7932	76.2244	4.39209	4.39209	0.015686	0.721591		44.14	92.4787	36.673	40.4429	0.371552	98.7384	98.7384
45.34	30.8938	36.0568	31.8327	26.8585	18.2236	0.803955		45.7401	73.9714	76.3844	4.38409	4.38409	-0.0116577	0.723195		45.14	92.666	36.7948	40.6297	0.367249	98.9142	98.9142
46.34	30.9304	36.0709	31.8836	26.894	18.2795	0.798767		46.7401	74.1394	76.5526	4.37177	4.37177	-0.0135498	0.730288		46.14	92.8198	36.9208	40.7889	0.359436	99.101	99.101
47.34	30.9596	36.0844	31.9343	26.9543	18.3242	0.790283		47.7401	74.2885	76.7228	4.35413	4.35413	-0.0379028	0.748911		47.14	92.9921	37.0577	40.9424	0.349896	99.2933	99.2933
48.34	30.9971	36.1056	31.9597	26.9991	18.3899	0.744995		48.7401	74.4452	76.9286	4.36395	4.36395	-0.0853882	0.752944		48.14	93.1321	37.1712	41.0884	0.345447	99.495	99.495
49.34	31.0085	36.131	31.9879	27.0457	18.4261	0.758179		49.7401	74.5988	77.1475	4.33771	4.33771	-0.103088	0.763086		49.14	93.2974	37.2954	41.2372	0.329956	99.6453	99.6453
50.34	31.0131	36.1616	31.9956	27.0765	18.4763	0.723877		50.7401	74.7753	77.3341	4.33789	4.33789	-0.145447	0.763306		50.14	93.4762	37.4206	41.4141	0.33252	99.821	99.821
51.34	31.0586	36.1776	32.022	27.0995	18.5214	0.72699		51.7401	75.0058	77.517	4.33649	4.33649	-0.163513	0.779757		51.14	93.6339	37.5428	41.5563	0.320831	99.9754	99.9754
52.34	31.0888	36.2246	32.0588	27.1193	18.5529	0.726929		52.7401	75.2035	77.7146	4.33459	4.33459	-0.176514	0.786057		52.14	93.8054	37.6635	41.723	0.310278	100.141	100.141
53.34	31.123	36.2637	32.0908	27.1308	18.5918	0.744995		53.7401	75.3456	77.8893	4.30457	4.30457	-0.194153	0.791553		53.14	93.9373	37.737	41.8694	0.332178	100.277	100.277
54.34	31.1521	36.3132	32.1256	27.1404	18.6312	0.767761		54.7401	75.46	78.0415	4.2674	4.2674	-0.224182	0.776951		54.14	94.056	37.8196	41.9951	0.307208	100.392	100.392
55.34	31.1909	36.3451	32.166	27.1642	18.6422	0.758179		55.7401	75.5792	78.1983	4.24133	4.24133	-0.243713	0.788186		55.14	94.171	37.8951	42.1216	0.321802	100.531	100.531
56.34	31.2287	36.3749	32.2154	27.1929	18.6725	0.778992		56.7401	75.7179	78.3244	4.23492	4.23492	-0.273071	0.796306		56.14	94.2947	37.9904	42.2615	0.313141	100.669	100.669
57.34	31.2626	36.3978	32.2414	27.2194	18.6933	0.772705		57.7401	75.9046	78.494	4.22961	4.22961	-0.302307	0.801117		57.14	94.4173	38.0915	42.4106	0.307422	100.763	100.763
58.34	31.3033	36.4113	32.2907	27.2415	18.7051	0.753235		58.7401	76.0726	78.6854	4.21661	4.21661	-0.317322	0.800326		58.14	94.5361	38.1978	42.527	0.305371	100.979	100.979
59.34	31.3134	36.4371	32.3301	27.2582	18.7107	0.740234		59.7401	76.2214	78.8259	4.2002	4.2002	-0.342163	0.794477		59.14	94.6452	38.2656	42.6621	0.300159	101.086	101.086
60.34	31.3274	36.432	32.3664	27.2646	18.7398	0.738342		60.7401	76.3128	79.0135	4.17883	4.17883	-0.374634	0.791916		60.14	94.7494	38.3338	42.7829	0.283234	101.172	101.172
61.34	31.3479	36.4315	32.3885	27.2774	18.752	0.73053		61.7401	76.3621	79.1951	4.17285	4.17285	-0.366638	0.798046		61.14	94.8462	38.4201	42.9129	0.275757	101.301	101.301
62.34	31.3759	36.4329	32.3882	27.2719	18.7606	0.701111		62.7401	76.4518	79.3029	4.17944	4.17944	-0.37262	0.807932		62.14	94.9737	38.4874	43.052	0.277374	101.459	101.459
63.34	31.3987	36.4537	32.3867	27.2556	18.7979	0.66803		63.7401	76.6152	79.4041	4.21973	4.21973	-0.398865	0.806669		63.14	95.0903	38.5771	43.1744	0.281891	101.562	101.562
64.34	31.434	36.468	32.3739	27.2218	18.8378	0.684448		64.7401	76.7264	79.5334	4.23462	4.23462	-0.428223	0.808023		64.14	95.1799	38.686	43.2808	0.260113	101.622	101.622
65.34	31.444	36.4785	32.3436	27.2122	18.8615	0.668457		65.7401	76.8062	79.6443	4.22601	4.22601	-0.449646	0.812572		65.14	95.2853	38.7739	43.3665	0.254993	101.693	101.693
66.34	31.4674	36.4944	32.3227	27.2097	18.9099	0.658691		66.7401	76.8929	79.7444	4.21039	4.21039	-0.448364	0.800326		66.14	95.3846	38.8668	43.4833	0.242267	101.777	101.777
67.34	31.4832	36.5059	32.3051	27.2239	18.9345	0.638611		67.7401	77.0011	79.8716	4.18097	4.18097	-0.495422	0.798753		67.14	95.4715	38.9441	43.5942	0.2242	101.892	101.892
68.34	31.4903	36.5067	32.2946	27.2399	18.9619	0.673157		68.7401	77.1089	80.0006	4.17603	4.17603	-0.523376	0.811622		68.14	95.562	39.0065	43.7472	0.213159	101.951	101.951
69.34	31.5108	36.5234	32.3017	27.2435	18.9644	0.497559		69.7401	77.223	80.1248	4.17395	4.17395	-0.53949	0.81291		69.14	95.6594	39.0637	43.8541	0.204206	101.958	101.958
70.34	31.5408	36.535	32.3179	27.2598	18.9931	0.505188		70.7401	77.3144	80.244	4.18567	4.18567	-0.561035	0.821128		70.14	95.743	39.1383	43.9379	0.191955	101.98	101.98
71.34	31.5792	36.5556	32.3472	27.268	19.0048	0.590271		71.7401	77.4128	80.3553	4.17725	4.17725	-0.587158	0.835277		71.14	95.8494	39.2215	44.0418	0.188959	102.047	102.047
72.34	31.6093	36.563	32.3676	27.2754	19.0457	0.576721		72.7401	77.4913	80.4713	4.2041	4.2041	-0.618408	0.838091		72.14	95.942	39.2946	44.125	0.171546	102.139	102.139
73.34	31.6402	36.5764	32.3856	27.2786	19.4934	0.548889		73.7401	77.5891	80.563	4.19739	4.19739	-0.628052	0.822683		73.14	96.0311	39.3644	44.2118	0.164801	102.219	102.219
74.34	31.6555	36.6037	32.4048	27.3129	19.3099	0.537537		74.7401	77.671	80.6346	4.18695	4.18695	-0.629333	0.818338		74.14	96.0933	39.4436	44.3277	0.164453	102.322	102.322
75.34	31.6722	36.6086	32.4316	27.3332	19.1573	0.546082		75.7401	77.7296	80.7244	4.19556	4.19556	-0.664001	0.796499		75.14	96.1695	39.5232	44.4359	0.165216	102.419	102.419
76.34	31.6613	36.6089	32.4451	27.3594	19.1329	0.535706		76.7401	77.7867	80.8209	4.18756	4.18756	-0.694641	0.794436		76.14	96.241	39.587	44.5127	0.152472	102.474	102.474
77.34	31.6584	36.6155	32.4459	27.3821	19.1598	0.50824		77.7401	77.8684	80.9323	4.17053	4.17053	-0.725891	0.780094		77.14	96.3036	39.6479	44.6198	0.142017	102.517	102.517
78.34	31.6485	36.6233	32.4376	27.3939	19.2016	0.493469		78.7401	77.9487	81.0221	4.13336	4.13336	-0.727783	0.771981		78.14	96.3971	39.706	44.7249	0.130615	102.556	102.556
79.34	31.6344	36.6213	32.4434	27.4124	19.222	0.493835		79.7401	78.0285	81.1135	4.12836	4.12836	-0.746033	0.746671		79.14	96.4538	39.7783	44.8111	0.109802	102.631	102.631
80.34	31.6479	36.6237	32.4564	27.4285	19.2543	0.477051		80.7401	78.1281	81.2115	4.14008	4.14008	-0.755127	0.73344		80.14	96.5264	39.8343	44.9192	0.0989501	102.737	102.737
81.34	31.6803	36.6267	32.4555	27.4353	19.2891	0.465698		81.7401	78.23	81.3194	4.13019	4.13019	-0.784485	0.73129		81.14	96.5912	39.8891	45.0123	0.081537	102.828	102.828
82.34	31.6854	36.6288	32.4763	27.4443	19.335	0.444214		82.7401	78.3082	81.3796	4.12836	4.12836	-0.812439	0.717185		82.14	96.6718	39.9575	45.0912	0.0756285	102.884	102.884
83.34	31.6929	36.611	32.5079	27.4745	19.3674	0.426636		83.7401	78.3687	81.4471	4.11725	4.11725	-0.813721	0.722989		83.14	96.7302	39.9946	45.1592	0.0820007	102.958	102.958
84.34	31.7015	36.6175	32.5432	27.4825	19.3794	0.41687		84.7401	78.4195	81.5596	4.10022	4.10022	-0.846985	0.73159		84.14	96.7943	40.0435	45.2395	0.0770383	103.022	103.022
85.34	31.6971	36.6008	32.5711	27.4836	19.3874	0.419983		85.7401	78.4683	81.6705	4.08069	4.08069	-0.873047	0.727748		85.14	96.8569	40.1006	45.3111	0.0742736	103.081	103.081
86.34	31.6916	36.5998	32.5855	27.4785	19.4097	0.413391		86.7401	78.5355	81.7721	4.06177	4.06177	-0.912109	0.722785		86.14	96.9428	40.1475	45.4046	0.0605774	103.11	103.11
87.34	31.674	36.6071	32.6291	27.4752	19.4201	0.382385		87.7401	78.5972	81.8506	4.04163	4.04163	-0.907471	0.713628		87.14	97.0137	40.2013	45.4896	0.0529113	103.152	103.152
88.34	31.6658	36.6199	32.6727	27.4843	19.4212	0.370422		88.7401	78.6563	81.9486	4.02399	4.02399	-0.927002	0.702179		88.14	97.0925	40.2741	45.568	0.0489748	103.167	103.167
89.34	31.6757	36.6223	32.7036	27.4646	19.4333	0.336792		89.7401	78.6972	82.0268	4.02679	4.02679	-0.946533	0.690023		89.14	97.1465	40.3296	45.6303	0.0463989	103.235	103.235
90.34	31.688	36.619	32.7261	27.4787	19.4541	0.295837		90.7401	78.7445	82.0694	4.00909	4.00909	-0.974609	0.68435		90.14	97.1886	40.3918	45.7067	0.0450988	103.285	103.285
91.34	31.728	36.6266	32.7335	27.4938	19.493	0.281189		91.7401	78.805	82.0975	3.97784	3.97784	-1.01184	0.688874		91.14	97.2318	40.43	45.7693	0.0531373	103.327	103.327
92.34	31.7595	36.6326	32.7416	27.517	19.5309	0.261108		92.7401	78.8457	82.135	3.97131	3.97131	-1.05463	0.675327		92.14	97.2634	40.4449	45.8332	0.0634704	103.328	103.328
93.34	31.8123	36.6244	32.7408	27.5399	19.5726	0.241882		93.7401	78.8835	82.1937	3.9505	3.9505	-1.06372	0.6896		93.14	97.2876	40.4609	45.8951	0.0539613	103.303	103.303
94.34	31.8314	36.6037	32.731	27.567	19.5944	0.22229		94.7401	78.9145	82.2361	3.92914	3.92914	-1.06372	0.691152		94.14	97.3134	40.4863	45.9474	0.0493348	103.261	103.261
95.34	31.8505	36.593	32.7157	27.5899	19.6225	0.213806		95.7401	78.9343	82.2948	3.90961	3.90961	-1.09308	0.667252		95.14	97.3479	40.5088	46.0025	0.0367432	103.258	103.258
96.34	31.8635	36.5916	32.7193	27.6122	19.6298	0.20282		96.7401	78.9715	82.3752	3.91144	3.91144	-1.13794	0.64833		96.14	97.3815	40.5318	46.0539	0.024713	103.27	103.27
97.34	31.8768	36.5829	32.7341	27.6133	19.634	0.201233		97.7401	79.0109	82.4533	3.90961	3.90961	-1.14575	0.647981		97.14	97.3906	40.5652	46.1221	0.0310974	103.295	103.295
98.34	31.8882	36.6041	32.717	27.6217	19.6418	0.194702		98.7401	79.0532	82.5515	3.88678	3.88678	-1.1554	0.653497		98.14	97.4066	40.5754	46.1763	0.00837	103.326	103.326
99.34	31.8829	36.6054	32.7144	27.6272	19.6783	0.191467		99.7401	79.1125	82.6315	3.87836	3.87836	-1.15869	0.650378		99.14	97.4438	40.5944	46.2247	0.000977	103.336	103.336
100.34	31.8821	36.6181	32.7165	27.6403	19.7093	0.171509		100.74	79.1727	82.6838	3.89478	3.89478	-1.15747	0.648592		100.14	97.4781	40.6498	46.2969	0.00646	103.335	103.335
101.34	31.8577	36.6379	32.748	27.6529	19.7225	0.160217		101.74	79.2136	82.7542	3.90442	3.90442	-1.18011	0.654854		101.14	97.5431	40.7022	46.3749	-0.0104613	103.363	103.363
102.34	31.8655	36.6417	32.7512	27.6744	19.7511	0.151672		102.74	79.2446	82.8244	3.90259	3.90259	-1.19525	0.658312		102.14	97.6058	40.7483	46.4446	-0.0354495	103.382	103.382
103.34	31.8671	36.6511	32.7959	27.6803	19.7979	0.1521		103.74	79.2742	82.8979	3.88617	3.88617	-1.25195	0.663758		103.14	97.6396	40.784	46.5159	-0.0206361	103.396	103.396
104.34	31.9128	36.6525	32.8219	27.6744	19.8129	0.160522		104.74	79.3246	82.9486	3.86847	3.86847	-1.25977	0.661727		104.14	97.6874	40.8275	46.6036	-0.0136719	103.384	103.384
105.34	31.9325	36.6533	32.8318	27.6699	19.8346	0.163025		105.74	79.3656	82.9861	3.84039	3.84039	-1.24854	0.66286		105.14	97.6966	40.8591	46.6841	-0.0232911	103.372	103.372
106.34	31.9538	36.6462	32.8285	27.6678	19.8697	0.183289		106.74	79.4308	83.0268	3.82758	3.82758	-1.26685	0.687412		106.14	97.7463	40.8846	46.7217	-0.0576782	103.364	103.364
107.34	31.9615	36.653	32.8426	27.6788	19.8916	0.205994		107.74	79.4828	83.0644	3.81458	3.81458	-1.29291	0.710531		107.14	97.7912	40.9037	46.7552	-0.0622802	103.398	103.398
108.34	31.9733	36.6789	32.8438	27.6813	19.9115	0.240234		108.74	79.5304	83.1037	3.81586	3.81586	-1.3548	0.704758		108.14	97.8366	40.9309	46.8173	-0.0722656	103.414	103.414
109.34	31.9818	36.7042	32.8419	27.6855	19.9421	0.259949		109.74	79.609	83.1562	3.79321	3.79321	-1.40558	0.704516		109.14	97.8897	40.9506	46.8497	-0.0856323	103.399	103.399
110.34	31.996	36.7439	32.8659	27.6842	19.9697	0.23877		110.74	79.6711	83.2119	3.75726	3.75726	-1.427	0.692981		110.14	97.9295	40.9896	46.8986	-0.089972	103.42	103.42
111.34	32.0143	36.7722	32.9004	27.692	19.9815	0.248596		111.74	79.7301	83.2655	3.71509	3.71509	-1.42883	0.698776		111.14	97.9761	41.0147	46.9591	-0.0943847	103.479	103.479
112.34	32.0237	36.7901	32.9085	27.6991	20.0126	0.248596		112.74	79.7789	83.3229	3.70398	3.70398	-1.43011	0.705004		112.14	98.0463	41.0502	47.0132	-0.0964417	103.527	103.527
113.34	32.0187	36.8044	32.9044	27.7078	20.0209	0.23877		113.74	79.8281	83.3651	3.71509	3.71509	-1.45618	0.713828		113.14	98.075	41.1148	47.0905	-0.0863829	103.563	103.563
114.34	32.0226	36.7964	32.9128	27.7129	20.0509	0.236877		114.74	79.8508	83.4127	3.70538	3.70538	-1.479	0.705466		114.14	98.0976	41.1607	47.1467	-0.120874	103.567	103.567
115.34	32.0242	36.7789	32.9231	27.7114	20.0711	0.240417		115.74	79.8688	83.4648	3.69427	3.69427	-1.50903	0.716192		115.14	98.1368	41.1886	47.2132	-0.119519	103.585	103.585
116.34	32.0057	36.7677	32.9238	27.6993	20.0934	0.222778		116.74	79.9	83.5041	3.68585	3.68585	-1.51013	0.734648		116.14	98.1531	41.2252	47.2741	-0.124786	103.608	103.608
117.34	32.0106	36.7548	32.9448	27.6488	20.1212	0.212646		117.74	79.9	83.5546	3.69226	3.69226	-1.51996	0.72852		117.14	98.1796	41.2738	47.3232	-0.144367	103.597	103.597
118.34	32.0037	36.7796	32.993	27.596	20.143	0.21106		118.74	79.9176	83.6139	3.70337	3.70337	-1.52307	0.734172		118.14	98.2023	41.3098	47.381	-0.145581	103.622	103.622
119.34	31.7035	39.702	35.1183	28.822	24.6947	0.260193		119.74	79.9504	83.6644	3.70337	3.70337	-1.53821	0.744132		119.14	98.2614	41.3413	47.4106	-0.147699	103.623	103.623
120.34	30.4773	29.4671	26.2059	23.2589	11.9577	1.79395		120.74	79.9996	83.7119	3.68695	3.68695	-1.56415	0.753634		120.14	98.3179	41.3675	47.4513	-0.154462	103.642	103.642
121.34	26.6829	31.4139	28.5045	23.7031	16.5391	0.257874		121.74	80.0472	83.7523	3.66431	3.66431	-1.57263	0.76404		121.14	98.3476	41.3899	47.5098	-0.163525	103.672	103.672
122.34	25.8353	29.0063	26.233	21.9024	14.8361	0.666626		122.74	80.109	83.7819	3.65131	3.65131	-1.57385	0.763796		122.14	98.4193	41.423	47.5767	-0.175598	103.706	103.706
123.34	23.8334	26.9008	24.3233	20.1887	13.4468	0.521545		123.74	80.1481	83.8311	3.6593	3.6593	-1.56744	0.755434		123.14	98.4454	41.458	47.6274	-0.18089	103.729	103.729
124.34	22.0195	24.88	22.4849	18.6262	12.1687	0.31427		124.74	80.1906	83.8702	3.66772	3.66772	-1.55243	0.745813		124.14	98.4612	41.5137	47.7012	-0.196814	103.723	103.723
125.34	20.3414	23.0251	20.8383	17.1628	11.0592	0.145874		125.74	80.2316	83.8995	3.69055	3.69055	-1.57727	0.74822		125.14	98.4927	41.5612	47.7486	-0.207141	103.712	103.712
126.34	18.8583	21.3109	19.3335	15.8355	10.1178	0.0330811		126.74	80.2625	83.9405	3.71008	3.71008	-1.57196	0.732555		126.14	98.5193	41.5991	47.7864	-0.221905	103.698	103.698
127.34	17.447	19.7341	17.9875	14.6475	9.30087	-0.0728149		127.74	80.3117	83.9717	3.69238	3.69238	-1.57056	0.736116		127.14	98.549	41.6418	47.8284	-0.215454	103.705	103.705
128.34	16.1754	18.2667	16.736	13.5135	8.56657	-0.190796		128.74	80.3476	84.0023	3.67474	3.67474	-1.58368	0.76031		128.14	98.6012	41.6737	47.8602	-0.215857	103.686	103.686
129.34	15.0222	16.9136	15.5538	12.5492	7.97416	-0.262634		129.74	80.359	84.0237	3.66113	3.66113	-1.58044	0.763263		129.14	98.6257	41.7097	47.8637	-0.213415	103.692	103.692
130.34	13.9469	15.7276	14.4885	11.5551	7.4754	-0.365417		130.74	80.3703	84.0502	3.64941	3.64941	-1.57574	0.758407		130.14	98.6649	41.7448	47.9119	-0.22257	103.684	103.684
131.34	12.9505	14.541	13.4991	10.7372	6.9788	-0.457275		131.74	80.3785	84.0597	3.65131	3.65131	-1.56525	0.751655		131.14	98.7055	41.7671	47.9629	-0.243701	103.684	103.684
132.34	12.0564	13.5654	12.6725	9.96277	6.5739	-0.529053		132.74	80.4082	84.0694	3.63818	3.63818	-1.58557	0.749015		132.14	98.7195	41.7886	48.0099	-0.239777	103.701	103.701
133.34	11.2426	12.6641	11.8947	9.27393	6.1747	-0.570129		133.74	80.4261	84.0843	3.6416	3.6416	-1.60181	0.748349		133.14	98.7807	41.8007	48.0771	-0.261658	103.7	103.7
134.34	10.4949	11.7889	11.0546	8.62549	5.83814	-0.654846		134.74	80.4356	84.1088	3.61694	3.61694	-1.62073	0.73839		134.14	98.8459	41.822	48.1372	-0.262579	103.689	103.689
135.34	9.80548	11.0092	10.3366	8.01514	5.53507	-0.71344		135.74	80.4653	84.1413	3.61505	3.61505	-1.63904	0.74988		135.14	98.9116	41.8249	48.1732	-0.265118	103.682	103.682
136.34	9.12454	10.2819	9.64839	7.48724	5.27531	-0.757629		136.74	80.4864	84.1987	3.61835	3.61835	-1.65717	0.762808		136.14	98.9278	41.8492	48.2297	-0.270917	103.679	103.679
137.34	8.5606	9.64016	9.06511	7.03369	5.04647	-0.814697		137.74	80.4961	84.2413	3.62085	3.62085	-1.6604	0.798285		137.14	98.9312	41.864	48.2693	-0.273688	103.705	103.705
138.34	7.94974	9.09363	8.56802	6.56592	4.87328	-0.857605		138.74	80.5469	84.2983	3.60724	3.60724	-1.67151	0.800967		138.14	98.9454	41.8821	48.2893	-0.271313	103.718	103.718
139.34	7.46031	8.4923	8.01591	6.11316	4.68511	-0.839233		139.74	80.5942	84.3393	3.62488	3.62488	-1.70154	0.799127		139.14	98.9616	41.9089	48.3332	-0.270227	103.735	103.735
140.34	6.98778	7.95832	7.50697	5.75464	4.52095	-0.855713		140.74	80.6465	84.362	3.6366	3.6366	-1.7204	0.810662		140.14	98.9899	41.9122	48.3728	-0.289196	103.766	103.766
141.34	6.52284	7.53821	7.08881	5.40479	4.37362	-0.865845		141.74	80.6793	84.38	3.65021	3.65021	-1.72418	0.807382		141.14	99.0131	41.9164	48.4024	-0.294275	103.799	103.799
142.34	6.17798	7.13782	6.67961	5.07196	4.23424	-0.872131		142.74	80.7168	84.3897	3.64508	3.64508	-1.73401	0.809813		142.14	99.0308	41.938	48.4361	-0.284778	103.795	103.795
143.34	5.8007	6.74102	6.30083	4.81744	4.12476	-0.883789		143.74	80.7266	84.4112	3.63788	3.63788	-1.74371	0.807124		143.14	99.0329	41.9426	48.4645	-0.294152	103.798	103.798
144.34	5.42986	6.34253	5.94893	4.57135	4.02417	-0.926025		144.74	80.7383	84.4291	3.62866	3.62866	-1.74371	0.80679		144.14	99.0489	41.9666	48.5116	-0.30755	103.799	103.799
145.34	5.13538	5.98005	5.63481	4.31903	3.93417	-0.972046		145.74	80.7661	84.4503	3.61035	3.61035	-1.76135	0.814087		145.14	99.0685	41.9887	48.553	-0.331854	103.786	103.786
146.34	4.8416	5.62609	5.3619	4.10956	3.86304	-0.99823		146.74	80.7774	84.4878	3.60724	3.60724	-1.75665	0.801		146.14	99.069	42.0085	48.5817	-0.349481	103.756	103.756
147.34	4.57736	5.31519	5.13936	3.89703	3.81074	-1.05176		147.74	80.8051	84.5093	3.61505	3.61505	-1.78149	0.797995		147.14	99.0961	42.0198	48.6188	-0.358764	103.741	103.741
148.34	4.34003	5.02612	4.88996	3.68359	3.75178	-1.08423		148.74	80.8282	84.537	3.61707	3.61707	-1.80231	0.798553		148.14	99.1108	42.0411	48.6544	-0.38313	103.736	103.736
149.34	4.1027	4.77261	4.6376	3.46478	3.69137	-1.10406		149.74	80.8559	84.5761	3.61896	3.61896	-1.82513	0.799423		149.14	99.1276	42.0592	48.6962	-0.42113	103.739	103.739
150.34	3.89728	4.5229	4.42099	3.25311	3.62235	-1.1319		150.74	80.8672	84.6058	3.60724	3.60724	-1.82574	0.788054		150.14	99.1473	42.0778	48.7244	-0.431762	103.749	103.749
151.34	3.70074	4.29993	4.22192	3.07733	3.56498	-1.14514		151.74	80.8954	84.6351	3.61194	3.61194	-1.81403	0.792996		151.14	99.1873	42.0983	48.7747	-0.417572	103.762	103.762
152.34	3.54119	4.09417	3.99854	2.91553	3.49597	-1.15454		152.74	80.9082	84.666	3.63477	3.63477	-1.79449	0.805248		152.14	99.2106	42.1102	48.8056	-0.421637	103.773	103.773
153.34	3.39905	3.93611	3.79722	2.76831	3.42765	-1.18103		153.74	80.936	84.6776	3.63538	3.63538	-1.7926	0.813442		153.14	99.2325	42.1109	48.8638	-0.424866	103.775	103.775
154.34	3.24835	3.78173	3.6297	2.63861	3.38517	-1.19556		154.74	80.9832	84.6956	3.62677	3.62677	-1.77618	0.806993		154.14	99.2387	42.1369	48.8929	-0.415527	103.756	103.756
155.34	3.10843	3.6385	3.51453	2.51923	3.33551	-1.20221		155.74	81.0258	84.7069	3.62878	3.62878	-1.78668	0.813066		155.14	99.2581	42.1597	48.9249	-0.420135	103.734	103.734
156.34	3.00165	3.47504	3.38574	2.40161	3.29304	-1.21191		156.74	81.0746	84.7265	3.64319	3.64319	-1.79449	0.800046		156.14	99.2856	42.1853	48.9803	-0.42127	103.737	103.737
157.34	2.85608	3.33149	3.23247	2.28662	3.26277	-1.22211		157.74	81.1352	84.7265	3.6416	3.6416	-1.81213	0.796823		157.14	99.3169	42.2091	49.0085	-0.427423	103.738	103.738
158.34	2.71545	3.21008	3.08208	2.18604	3.2167	-1.24158		158.74	81.168	84.7562	3.63849	3.63849	-1.82574	0.800325		158.14	99.3462	42.2114	49.0434	-0.441931	103.734	103.734
159.34	2.60057	3.11053	2.97248	2.11243	3.22205	-1.24945		159.74	81.2055	84.7936	3.63977	3.63977	-1.82184	0.792975		159.14	99.3925	42.234	49.0776	-0.458892	103.712	103.712
160.34	2.48882	2.9842	2.8392	2.02765	3.21126	-1.26428		160.74	81.2348	84.8538	3.65021	3.65021	-1.82184	0.786753		160.14	99.4163	42.2575	49.1139	-0.460644	103.701	103.701
161.34	2.42639	2.85964	2.72706	1.95068	3.19315	-1.32166		161.74	81.2887	84.9062	3.64819	3.64819	-1.81024	0.77662		161.14	99.4296	42.2689	49.1577	-0.479498	103.678	103.678
162.34	2.35251	2.74297	2.61506	1.88934	3.18646	-1.36237		162.74	81.3785	84.9879	3.6593	3.6593	-1.81091	0.745873		162.14	99.4594	42.2873	49.1778	-0.497357	103.664	103.664
163.34	2.28829	2.64045	2.51892	1.81824	3.17195	-1.40808		163.74	81.4605	85.0468	3.66785	3.66785	-1.80231	0.721304		163.14	99.5086	42.3004	49.1908	-0.515368	103.676	103.676
164.34	2.23953	2.53557	2.43741	1.74243	3.15999	-1.45068		164.74	81.5192	85.0779	3.6568	3.6568	-1.82184	0.68122		164.14	99.5618	42.3174	49.2115	-0.517676	103.691	103.691
165.34	2.16388	2.42292	2.38623	1.67963	3.14506	-1.46863		165.74	81.5371	85.125	3.63477	3.63477	-1.82043	0.662719		165.14	99.5931	42.3542	49.2483	-0.525501	103.73	103.73
166.34	2.09008	2.33586	2.32205	1.64178	3.12993	-1.49005		166.74	81.5469	85.1566	3.62756	3.62756	-1.83539	0.624252		166.14	99.5805	42.3723	49.268	-0.523486	103.758	103.758
167.34	2.01611	2.25294	2.28005	1.59528	3.11981	-1.49945		167.74	81.5649	85.1776	3.62555	3.62555	-1.8465	0.618697		167.14	99.5574	42.3744	49.31	-0.508862	103.759	103.759
168.34	1.93743	2.1925	2.20819	1.53802	3.10491	-1.49158		168.74	81.5864	85.1956	3.60852	3.60852	-1.87103	0.595702		168.14	99.5295	42.3804	49.3592	-0.508014	103.765	103.765
169.34	1.87598	2.14495	2.13179	1.50739	3.10554	-1.49438		169.74	81.6223	85.2249	3.61707	3.61707	-1.90698	0.556506		169.14	99.5172	42.393	49.3971	-0.502447	103.771	103.771
170.34	1.81085	2.08473	2.06369	1.47382	3.10957	-1.50916		170.74	81.6532	85.264	3.58459	3.58459	-1.92963	0.523725		170.14	99.5172	42.4324	49.4193	-0.508295	103.77	103.77
171.34	1.75724	2.02876	1.99189	1.44775	3.10255	-1.5127		171.74	81.684	85.2952	3.55225	3.55225	-1.9187	0.476262		171.14	99.5153	42.4593	49.4328	-0.52052	103.77	103.77
172.34	1.69586	1.97925	1.91886	1.38782	3.12988	-1.48492		172.74	81.7216	85.3426	3.51117	3.51117	-1.87762	0.429637		172.14	99.5296	42.5012	49.4494	-0.547522	103.749	103.749
173.34	1.63611	1.89653	1.86617	1.37146	3.12963	-1.47992		173.74	81.7547	85.3835	3.50275	3.50275	-1.84778	0.394575		173.14	99.5675	42.538	49.4692	-0.57116	103.7	103.7
174.34	1.59663	1.79402	1.80371	1.35645	3.13198	-1.48969		174.74	81.7938	85.4128	3.50336	3.50336	-1.81122	0.388625		174.14	99.5793	42.5823	49.4887	-0.558831	103.633	103.633
175.34	1.55819	1.71204	1.75898	1.33612	3.1323	-1.5014		175.74	81.8133	85.4437	3.521	3.521	-1.77808	0.359365		175.14	99.5988	42.6221	49.5031	-0.56969	103.6	103.6
176.34	1.5227	1.64863	1.71221	1.28967	3.13032	-1.51111		176.74	81.8426	85.4831	3.54053	3.54053	-1.77496	0.326625		176.14	99.6255	42.6365	49.5364	-0.588324	103.567	103.567
177.34	1.48668	1.57959	1.68151	1.26361	3.12232	-1.5401		177.74	81.8817	85.5323	3.57648	3.57648	-1.76447	0.00529		177.14	99.6567	42.6611	49.5264	-0.583838	103.552	103.552
178.34	1.47664	1.5093	1.65128	1.24963	3.12138	-1.56317		178.74	81.9637	85.6039	3.57178	3.57178	-1.77808	1.17245		178.14	99.6786	42.6698	49.5197	-0.581079	103.537	103.537
179.34	1.46981	1.47723	1.62393	1.23279	3.15214	-1.5553		179.74	84.6459	89.8451	3.60822	3.60822	1.25336	-1.72201		179.14	99.7224	42.6004	49.5164	-2.09761	103.554	103.554
180.34	1.4694	1.45618	1.59509	1.21619	3.1908	-1.55377		180.74	80.1194	78.9876	8.72992	8.72992	-1.81305	0.746733		180.14	104.442	44.0564	79.0507	5.22175	135.667	115.667
181.34	1.43024	1.43066	1.56455	1.20313	3.20917	-1.54401		181.74	83.1082	86.743	3.19659	3.19659	-0.487	1.23766		181.14	98.3416	68.4949	45.5406	-5.71267	73.7047	73.7047
182.34	1.40454	1.39426	1.52963	1.19177	3.22727	-1.54083		182.74	81.8669	85.085	3.8938	3.8938	-1.81012	1.28204		182.14	90.3477	39.99	44.9868	-0.649071	92.3121	92.3121
183.34	1.39117	1.37905	1.49982	1.19257	3.22916	-1.55688		183.74	80.5168	84.0217	2.70337	2.70337	-2.08997	1.18486		183.14	84.2703	37.0192	42.5191	-0.855197	85.9534	85.9534
184.34	1.36127	1.34258	1.46924	1.17456	3.24833	-1.56982		184.74	79.3685	83.0599	2.41492	2.41492	-1.99414	1.11638		184.14	79.3972	34.666	40.6025	-0.978886	81.0702	81.0702
185.34	1.34668	1.31367	1.42569	1.14429	3.23842	-1.58777		185.74	78.3062	82.0957	2.23285	2.23285	-1.88074	1.03414		185.14	75.1599	32.5614	38.9781	-1.04917	76.7264	76.7264
186.34	1.30408	1.28273	1.39417	1.1228	3.22776	-1.61743		186.74	77.26	81.0659	2.10303	2.10303	-1.80884	0.952474		186.14	71.4215	30.6687	37.6143	-1.09983	72.9467	72.9467
187.34	1.27762	1.26777	1.37473	1.10834	3.23602	-1.63385		187.74	76.1405	80.0165	1.98993	1.98993	-1.75275	0.89598		187.14	68.2551	29.0036	36.4017	-1.16612	69.6602	69.6602
188.34	1.26143	1.275	1.35514	1.08392	3.23978	-1.61584		188.74	75.167	79.1374	1.87927	1.87927	-1.73383	0.850586		188.14	65.4557	27.5783	35.3362	-1.20693	66.7403	66.7403
189.34	1.23303	1.2605	1.33813	1.06763	3.25788	-1.58453		189.74	74.6528	78.3019	1.77771	1.77771	-1.70447	0.805929		189.14	62.9582	26.303	34.4236	-1.23752	64.1852	64.1852
190.34	1.18583	1.25732	1.33251	1.0498	3.28888	-1.57135		190.74	74.3781	77.3903	1.66644	1.66644	-1.66669	0.759598		190.14	60.7948	25.078	33.6556	-1.28306	61.9482	61.9482
191.34	1.17351	1.25072	1.32089	1.04742	3.27097	-1.55017		191.74	73.7615	76.6715	1.55896	1.55896	-1.64197	0.723108		191.14	58.836	24.0598	32.9421	-1.3126	59.9306	59.9306
192.34	1.13936	1.24592	1.3121	1.04138	3.25944	-1.52209		192.74	73.0716	76.0322	1.46912	1.46912	-1.61401	0.687251		192.14	57.0509	23.1299	32.2739	-1.33644	58.1351	58.1351
193.34	0.880431	1.21653	1.29324	1.03156	3.26775	-1.5108		193.74	72.3381	75.6474	1.38055	1.38055	-1.59119	0.650337		193.14	55.4868	22.3182	31.7725	-1.35838	56.5658	56.5658
194.34	0.822498	1.19944	1.2688	1.02417	3.27721	-1.52905		194.74	71.6763	75.1562	1.29724	1.29724	-1.59448	0.611115		194.14	54.0536	21.5499	31.2664	-1.39961	55.1197	55.1197
195.34	0.817761	1.1886	1.22247	1.02423	3.28764	-1.54205		195.74	70.9899	74.5007	1.23865	1.23865	-1.5932	0.586842		195.14	52.8185	20.8735	30.7918	-1.42297	53.8084	53.8084
196.34	0.817834	1.16284	1.17035	1.01935	3.29024	-1.54401		196.74	70.4603	73.9083	1.19116	1.19116	-1.56512	0.540601		196.14	51.7012	20.2383	30.3388	-1.44792	52.7006	52.7006
197.34	0.807617	1.13196	1.14124	1.01697	3.29142	-1.55212		197.74	70.2088	73.2968	1.14758	1.14758	-1.56195	0.497689		197.14	50.607	19.6996	29.9844	-1.47294	51.6065	51.6065
198.34	0.777954	1.12678	1.11523	1.02832	3.29069	-1.56158		198.74	69.7199	72.8702	1.09613	1.09613	-1.55212	0.471734		198.14	49.681	19.1901	29.6231	-1.48245	50.5976	50.5976
199.34	0.738562	1.11956	1.08496	1.03241	3.28246	-1.58307		199.74	68.9644	72.5104	1.06879	1.06879	-1.52216	0.448305		199.14	48.8414	18.725	29.2158	-1.49647	49.6807	49.6807
200.34	0.709472	1.08794	1.06906	1.04218	3.28792	-1.57007		200.74	68.2066	72.0679	1.02771	1.02771	-1.50262	0.404203		200.14	48.0359	18.2988	28.8656	-1.4931	48.8157	48.8157
201.34	0.689758	1.05701	1.03665	1.04956	3.28113	-1.59595		201.74	67.7426	71.5433	0.998474	0.998474	-1.49481	0.368746		201.14	47.2607	17.8812	28.554	-1.52504	48.0521	48.0521
202.34	0.687256	1.05259	1.03547	1.04376	3.26685	-1.61548		202.74	67.3883	71.2034	0.969116	0.969116	-1.48309	0.353898		202.14	46.5406	17.4806	28.2653	-1.54886	47.2364	47.2364
203.34	0.681946	1.05156	1.02429	1.06006	3.27296	-1.64008		203.74	67.184	70.955	0.933167	0.933167	-1.47528	0.332396		203.14	45.923	17.1348	27.9711	-1.5899	46.5194	46.5194
204.34	0.686951	1.03462	1.0238	1.05573	3.29981	-1.62872		204.74	66.9731	70.826	0.898804	0.898804	-1.45575	0.305807		204.14	45.2699	16.8061	27.6824	-1.60529	45.9224	45.9224
205.34	0.678442	1.03694	1.03409	1.03357	3.32811	-1.66821		205.74	66.7774	70.6999	0.880554	0.880554	-1.45056	0.286433		205.14	44.6337	16.4624	27.4165	-1.63562	45.2797	45.2797
206.34	0.673523	1.05457	1.05183	1.02893	3.3241	-1.67126		206.74	66.5095	70.3583	0.859741	0.859741	-1.44214	0.28086		206.14	44.0916	16.2271	27.1583	-1.65192	44.6566	44.6566
207.34	0.647571	1.06755	1.07306	1.02582	3.33291	-1.68073		207.74	66.0007	70.0269	0.836304	0.836304	-1.44275	0.263012		207.14	43.5586	15.9599	26.9027	-1.66844	44.0718	44.0718
208.34	0.650207	1.04956	1.07844	1.021	3.35007	-1.65491		208.74	65.4991	69.3128	0.816772	0.816772	-1.44403	0.256232		208.14	43.0373	15.7052	26.6649	-1.6709	43.5059	43.5059
209.34	0.616638	1.03979	1.07805	0.997986	3.33369	-1.64038		209.74	65.2309	68.7819	0.795349	0.795349	-1.44403	0.224118		209.14	42.5935	15.4622	26.4561	-1.67759	43.0133	43.0133
210.34	0.62677	1.04866	1.08821	0.978333	3.30276	-1.62366		210.74	64.8929	68.44	0.771179	0.771179	-1.44403	0.21093		210.14	42.1287	15.2463	26.2749	-1.68155	42.4574	42.4574
211.34	0.631946	1.02903	1.08098	0.971802	3.27113	-1.59436		211.74	64.6593	67.9381	0.774597	0.774597	-1.44586	0.174175		211.14	41.7296	14.9805	26.0494	-1.68154	42	42
212.34	0.65481	1.00728	1.08705	0.94043	3.27095	-1.59906		212.74	64.5269	67.765	0.756287	0.756287	-1.42572	0.150164		212.14	41.2836	14.7382	25.8183	-1.6883	41.5228	41.5228
213.34	0.65697	0.983545	1.09241	0.93396	3.26742	-1.60883		213.74	64.277	67.5525	0.738647	0.738647	-1.4068	0.121739		213.14	40.8639	14.5272	25.6362	-1.68964	41.0882	41.0882
214.34	0.65802	0.981568	1.09171	0.943726	3.26144	-1.60095		214.74	64.035	66.9544	0.726929	0.726929	-1.38666	0.0969372		214.14	40.4699	14.346	25.4583	-1.71961	40.631	40.631
215.34	0.667419	0.975025	1.0979	0.943665	3.2631	-1.61707		215.74	64.0628	66.5983	0.725037	0.725037	-1.37433	0.0783834		215.14	40.0978	14.1414	25.2246	-1.73019	40.1785	40.1785
216.34	0.665466	0.973389	1.09125	0.944275	3.30012	-1.64825		216.74	63.8109	66.5319	0.717224	0.717224	-1.36401	0.0484257		216.14	39.6694	13.9484	25.0152	-1.74338	39.7755	39.7755
217.34	0.642346	0.952539	1.08148	0.942566	3.29304	-1.67755		217.74	63.6659	66.458	0.700867	0.700867	-1.36072	0.0167923		217.14	39.3394	13.7819	24.8307	-1.76343	39.3285	39.3285
218.34	0.61991	0.9422	1.08571	0.952332	3.27691	-1.69244		218.74	63.5609	66.2322	0.680054	0.680054	-1.35419	-0.00293		218.14	38.9796	13.6069	24.6667	-1.77374	38.9351	38.9351
219.34	0.619226	0.940552	1.08198	0.941772	3.2799	-1.72681		219.74	63.3225	65.8435	0.667114	0.667114	-1.34247	-0.0114231		219.14	38.6293	13.4442	24.5	-1.79126	38.5414	38.5414
220.34	0.610046	0.937757	1.07447	0.923828	3.2777	-1.74982		220.74	63.069	65.5724	0.659912	0.659912	-1.33276	-0.0317373		220.14	38.3364	13.2964	24.333	-1.80671	38.1726	38.1726
221.34	0.592029	0.938965	1.08474	0.907593	3.2533	-1.7514		221.74	62.7635	65.4119	0.638977	0.638977	-1.32477	-0.0341854		221.14	38.0417	13.1397	24.1502	-1.81116	37.8255	37.8255
222.34	0.585339	0.916431	1.0858	0.888062	3.21411	-1.7514		222.74	62.5182	65.2603	0.640381	0.640381	-1.30524	-0.0413733		222.14	37.7229	12.9728	23.9992	-1.82208	37.4782	37.4782
223.34	0.560791	0.927564	1.07867	0.89856	3.20164	-1.77594		223.74	62.2877	65.247	0.629272	0.629272	-1.29681	-0.0636015		223.14	37.3955	12.8486	23.8448	-1.82635	37.1733	37.1733
224.34	0.557678	0.930786	1.07595	0.889404	3.19246	-1.76746		224.74	61.6702	65.2271	0.619446	0.619446	-1.28571	-0.0801973		224.14	37.0713	12.7182	23.6769	-1.83121	36.7985	36.7985
225.34	0.557678	0.929224	1.08082	0.902466	3.19263	-1.7608		225.74	61.5116	64.8121	0.611023	0.611023	-1.26746	-0.104521		225.14	36.7701	12.6096	23.5085	-1.83563	36.4949	36.4949
226.34	0.545935	0.935376	1.06609	0.928101	3.20145	-1.76276		226.74	61.4776	64.5193	0.607849	0.607849	-1.23029	-0.124849		226.14	36.4843	12.4811	23.3529	-1.85336	36.1547	36.1547
227.34	0.536377	0.94768	1.05854	0.923279	3.21996	-1.75488		227.74	61.3307	64.3958	0.619568	0.619568	-1.21667	-0.149979		227.14	36.2065	12.3244	23.2058	-1.86007	35.821	35.821
228.34	0.536133	0.954907	1.04376	0.902161	3.22023	-1.75299		228.74	60.9139	64.2533	0.608521	0.608521	-1.21539	-0.167028		228.14	35.8915	12.1739	23.0721	-1.86002	35.5128	35.5128
229.34	0.521472	0.934009	1.03271	0.883911	3.21021	-1.73499		229.74	60.6835	63.9887	0.607849	0.607849	-1.20697	-0.173261		229.14	35.5663	12.0625	22.9225	-1.87806	35.2107	35.2107
230.34	0.50885	0.930102	1.00372	0.88623	3.21776	-1.74323		230.74	60.5038	63.6927	0.59021	0.59021	-1.20575	-0.180659		230.14	35.2822	11.9553	22.7645	-1.89454	34.9296	34.9296
231.34	0.505261	0.927881	1.00164	0.87384	3.22152	-1.73187		231.74	60.2897	63.4005	0.576599	0.576599	-1.20575	-0.206182		231.14	35.0361	11.8576	22.6237	-1.9092	34.6189	34.6189
232.34	0.467151	0.913794	0.981305	0.862488	3.21077	-1.72205		232.74	60.0346	63.1977	0.55896	0.55896	-1.18805	-0.233794		232.14	34.7894	11.7666	22.4678	-1.90881	34.337	34.337
233.34	0.432251	0.86792	0.968848	0.876343	3.21448	-1.72833		233.74	59.801	63.0782	0.539429	0.539429	-1.18622	-0.256934		233.14	34.5232	11.6661	22.3278	-1.91874	34.0455	34.0455
234.34	0.418884	0.846753	0.930689	0.890991	3.22931	-1.75763		234.74	59.6194	63.0951	0.531006	0.531006	-1.18622	-0.27432		234.14	34.2635	11.5558	22.2064	-1.93618	33.7654	33.7654
235.34	0.397131	0.83811	0.905273	0.887634	3.23334	-1.79047		235.74	59.3647	63.079	0.526489	0.526489	-1.18103	-0.289576		235.14	34.0267	11.4502	22.0686	-1.94406	33.4905	33.4905
236.34	0.390698	0.817505	0.908997	0.885071	3.24165	-1.78259		236.74	59.1916	62.9185	0.518005	0.518005	-1.17963	-0.317037		236.14	33.8044	11.3416	21.9219	-1.94838	33.2023	33.2023
237.34	0.376941	0.812915	0.888672	0.881836	3.25399	-1.78076		237.74	59.1589	62.7224	0.529724	0.529724	-1.18622	-0.316985		237.14	33.564	11.2327	21.7959	-1.95998	32.9534	32.9534
238.34	0.379993	0.827685	0.885016	0.87207	3.27547	-1.78894		238.74	58.8401	62.6212	0.529724	0.529724	-1.16852	-0.321541		238.14	33.3178	11.1169	21.6679	-1.97073	32.687	32.687
239.34	0.392712	0.848266	0.861963	0.859741	3.30559	-1.78882		239.74	58.5135	62.1196	0.508179	0.508179	-1.1568	-0.317939		239.14	33.0874	11.0138	21.541	-1.98236	32.4224	32.4224
		0.848328	0.870593			-1.7854		240.74	58.3108	61.8416	0.505066	0.505066	-1.15619	-0.348529		240.14	32.8314	10.9076	21.3928	-1.98556	32.1701	32.1701
						-1.77722		241.74	58.1491	61.7255	0.501648	0.501648	-1.1568	-0.347453		241.14	32.5955	10.8239	21.2584	-1.98212	31.9569	31.9569
								242.74	58.0905	61.5767	0.508179	0.508179	-1.14508	-0.348		242.14	32.3897	10.7315	21.1416	-1.98992	31.7203	31.7203
								243.74	58.0511	61.4641	0.493835	0.493835	-1.14325	-0.361616		243.14	32.2052	10.6511	21.011	-1.98188	31.4768	31.4768
								244.74	57.8939	61.3056	0.488647	0.488647	-1.14838	-0.386096		244.14	31.991	10.5655	20.889	-1.99228	31.2385	31.2385
								245.74	57.7729	61.1114	0.500366	0.500366	-1.13727	-0.386324		245.14	31.7896	10.4658	20.7682	-2.02329	30.9906	30.9906
								246.74	57.6064	60.956	0.49646	0.49646	-1.13855	-0.387199		246.14	31.5723	10.3784	20.6519	-2.02831	30.7416	30.7416
								247.74	57.4541	60.8106	0.49646	0.49646	-1.13727	-0.405233		247.14	31.3594	10.2898	20.5069	-2.02781	30.4905	30.4905
								248.74	57.1732	60.606	0.501648	0.501648	-1.13855	-0.431114		248.14	31.1297	10.2186	20.3732	-2.05551	30.2934	30.2934
								249.74	56.9185	60.461	0.489929	0.489929	-1.13727	-0.437789		249.14	30.9388	10.1143	20.2601	-2.05749	30.0635	30.0635
								250.74	56.7537	60.4235	0.488647	0.488647	-1.11902	-0.447609		250.14	30.7429	10.0268	20.1616	-2.05098	29.8294	29.8294
								251.74	56.7194	60.5048	0.470398	0.470398	-1.11591	-0.478539		251.14	30.5646	9.93342	20.0651	-2.04171	29.6297	29.6297
								252.74	56.6733	60.5215	0.461304	0.461304	-1.11383	-0.492294		252.14	30.36	9.87201	19.9524	-2.04235	29.4343	29.4343
								253.74	56.5642	60.1305	0.449585	0.449585	-1.10419	-0.493547		253.14	30.1999	9.80999	19.8381	-2.04432	29.1959	29.1959
								254.74	56.3174	59.8985	0.447693	0.447693	-1.0976	-0.501899		254.14	30.0236	9.75332	19.723	-2.06046	28.9686	28.9686
								255.74	56.1244	59.7024	0.436646	0.436646	-1.08649	-0.514751		255.14	29.8391	9.68143	19.6078	-2.07601	28.7458	28.7458
								256.74	56.1292	59.4673	0.447693	0.447693	-1.05841	-0.522013		256.14	29.6424	9.60247	19.5181	-2.10596	28.5263	28.5263
								257.74	56.126	59.2942	0.439148	0.439148	-1.04681	-0.538583		257.14	29.4823	9.5346	19.4051	-2.10654	28.3034	28.3034
								258.74	56.0819	59.2404	0.437866	0.437866	-1.04742	-0.545147		258.14	29.284	9.44162	19.2811	-2.12942	28.1036	28.1036
								259.74	55.9417	59.0064	0.447693	0.447693	-1.03107	-0.554637		259.14	29.0819	9.34712	19.1694	-2.12599	27.9159	27.9159
								260.74	55.7029	58.693	0.439758	0.439758	-1.02728	-0.565229		260.14	28.8981	9.25439	19.0641	-2.11475	27.7595	27.7595
								261.74	55.4725	58.5715	0.447693	0.447693	-1.01617	-0.576936		261.14	28.7388	9.19607	18.9807	-2.12738	27.5889	27.5889
								262.74	55.4123	58.4719	0.455505	0.455505	-1.01617	-0.579249		262.14	28.5816	9.12814	18.8945	-2.14599	27.4036	27.4036
								263.74	55.3369	58.3723	0.459412	0.459412	-0.997925	-0.58983		263.14	28.4205	9.05465	18.7995	-2.13217	27.2119	27.2119
								264.74	55.3155	58.3415	0.461304	0.461304	-0.990112	-0.603		264.14	28.2604	8.99019	18.7127	-2.13414	27.0165	27.0165
								265.74	55.3158	58.3122	0.459412	0.459412	-0.970581	-0.634193		265.14	28.0924	8.92169	18.616	-2.15732	26.8417	26.8417
								266.74	55.3072	58.258	0.466003	0.466003	-0.965393	-0.634814		266.14	27.9237	8.85479	18.5229	-2.17035	26.6482	26.6482
								267.74	55.3581	58.1766	0.457397	0.457397	-0.958862	-0.657278		267.14	27.7721	8.78434	18.4393	-2.17371	26.4575	26.4575
								268.74	55.3221	58.2126	0.437866	0.437866	-0.941223	-0.687987		268.14	27.6115	8.7231	18.3346	-2.16873	26.2851	26.2851
								269.74	55.1584	58.234	0.455505	0.455505	-0.926331	-0.702442		269.14	27.4611	8.67011	18.2492	-2.19092	26.1237	26.1237
								270.74	54.9084	58.165	0.437866	0.437866	-0.937439	-0.699737		270.14	27.2849	8.59502	18.1742	-2.20729	25.9507	25.9507
								271.74	54.6911	58.0622	0.447693	0.447693	-0.931519	-0.710083		271.14	27.1298	8.51111	18.1037	-2.24438	25.7693	25.7693
								272.74	54.4314	58.0231	0.459412	0.459412	-0.916504	-0.714079		272.14	26.9757	8.45012	18.0131	-2.27327	25.5995	25.5995
								273.74	54.1782	57.8906	0.457397	0.457397	-0.906189	-0.72512		273.14	26.8403	8.37712	17.921	-2.30092	25.4057	25.4057
								274.74	54.0522	57.6125	0.457397	0.457397	-0.906799	-0.739079		274.14	26.6853	8.33347	17.8363	-2.31887	25.2467	25.2467
								275.74	54.0361	57.3852	0.455505	0.455505	-0.900269	-0.768164		275.14	26.533	8.27398	17.7537	-2.32212	25.0902	25.0902
								276.74	54.0216	57.1844	0.447693	0.447693	-0.900269	-0.779056		276.14	26.3807	8.21386	17.6663	-2.30981	24.9395	24.9395
								277.74	53.9705	57.0082	0.437866	0.437866	-0.887268	-0.797458		277.14	26.226	8.16846	17.5994	-2.31036	24.7609	24.7609
								278.74	53.874	56.936	0.43988	0.43988	-0.88855	-0.829676		278.14	26.1017	8.09609	17.5144	-2.31093	24.6154	24.6154
								279.74	53.7502	56.8512	0.420349	0.420349	-0.875549	-0.833137		279.14	25.9748	8.02434	17.428	-2.32886	24.4724	24.4724
								280.74	53.6588	56.7794	0.424927	0.424927	-0.869019	-0.839133		280.14	25.8302	7.97052	17.3222	-2.33633	24.3254	24.3254
								281.74	53.4952	56.6782	0.429443	0.429443	-0.8573	-0.844802		281.14	25.6717	7.9052	17.2178	-2.33939	24.1967	24.1967
								282.74	53.44	56.6669	0.436646	0.436646	-0.856018	-0.840296		282.14	25.5235	7.85411	17.1224	-2.35459	24.0701	24.0701
								283.74	53.487	56.6469	0.447693	0.447693	-0.8573	-0.865552		283.14	25.4104	7.80646	17.0179	-2.36202	23.9366	23.9366
								284.74	53.5279	56.5505	0.467224	0.467224	-0.856018	-0.871202		284.14	25.2833	7.7394	16.9381	-2.36262	23.824	23.824
								285.74	53.3631	56.3579	0.480835	0.480835	-0.849487	-0.876767		285.14	25.1588	7.67105	16.8683	-2.3691	23.653	23.653
								286.74	53.1799	56.209	0.469116	0.469116	-0.847595	-0.881173		286.14	25.0182	7.61666	16.8119	-2.38749	23.5046	23.5046
								287.74	53.0705	56.1731	0.469116	0.469116	-0.838379	-0.892144		287.14	24.8946	7.57398	16.7449	-2.40035	23.3594	23.3594
								288.74	53.0396	56.1653	0.468506	0.468506	-0.818237	-0.898		288.14	24.765	7.52671	16.6491	-2.39828	23.2283	23.2283
								289.74	53.0247	55.9755	0.469116	0.469116	-0.800598	-0.909256		289.14	24.6264	7.47486	16.5589	-2.40851	23.0898	23.0898
								290.74	52.9494	55.7977	0.478943	0.478943	-0.786987	-0.920082		290.14	24.4697	7.42669	16.4757	-2.40684	22.9613	22.9613
								291.74	52.8384	55.7829	0.469116	0.469116	-0.767456	-0.932244		291.14	24.3262	7.37085	16.4033	-2.42343	22.8348	22.8348
								292.74	52.6372	55.74	0.47113	0.47113	-0.747925	-0.936208		292.14	24.1776	7.33447	16.3359	-2.42753	22.7009	22.7009
								293.74	52.5146	55.7469	0.467896	0.467896	-0.728394	-0.946875		293.14	24.0548	7.29457	16.2654	-2.42701	22.5612	22.5612
								294.74	52.4971	55.6926	0.457397	0.457397	-0.715393	-0.94435		294.14	23.9447	7.24585	16.1988	-2.44274	22.4125	22.4125
								295.74	52.4936	55.6536	0.468506	0.468506	-0.717468	-0.956258		295.14	23.8334	7.19744	16.1329	-2.45804	22.2809	22.2809
								296.74	52.5021	55.5293	0.475708	0.475708	-0.708862	-0.943892		296.14	23.7049	7.15928	16.0831	-2.46287	22.1299	22.1299
								297.74	52.4854	55.3886	0.480225	0.480225	-0.695862	-0.945583		297.14	23.5916	7.10173	15.9988	-2.46921	22.0284	22.0284
								298.74	52.5099	55.3102	0.480835	0.480835	-0.70575	-0.950066		298.14	23.4561	7.07339	15.9154	-2.48549	21.9123	21.9123
								299.74	52.5033	55.3188	0.480835	0.480835	-0.717468	-0.941148		299.14	23.3337	7.0252	15.8448	-2.48694	21.7904	21.7904
								300.74	52.4545	55.3809	0.469116	0.469116	-0.727112	-0.94073		300.14	23.2049	6.97048	15.8022	-2.51743	21.6751	21.6751
								301.74	52.2224	55.2759	0.450867	0.450867	-0.718689	-0.962447		301.14	23.085	6.93306	15.746	-2.52978	21.5325	21.5325
								302.74	52.0802	55.0294	0.450867	0.450867	-0.715393	-0.96636		302.14	22.976	6.88194	15.6761	-2.55274	21.4105	21.4105
								303.74	52.0013	54.7644	0.451477	0.451477	-0.699036	-0.959713		303.14	22.8709	6.83612	15.6127	-2.55801	21.2717	21.2717
								304.74	51.6501	54.5469	0.470398	0.470398	-0.689331	-0.969317		304.14	22.7767	6.79149	15.5434	-2.55319	21.149	21.149
								305.74	51.2025	54.4574	0.480835	0.480835	-0.679504	-0.990072		305.14	22.6719	6.75165	15.4661	-2.55775	21.04	21.04
								306.74	51.1865	54.3559	0.493835	0.493835	-0.648254	-0.998882		306.14	22.5573	6.71929	15.3972	-2.54981	20.9394	20.9394
								307.74	51.2635	54.2383	0.500366	0.500366	-0.646362	-1.00235		307.14	22.437	6.68036	15.3174	-2.54485	20.8245	20.8245
								308.74	51.2748	54.1172	0.498474	0.498474	-0.636658	-1.01094		308.14	22.3252	6.64054	15.2585	-2.55189	20.72	20.72
								309.74	51.1764	53.9687	0.488647	0.488647	-0.615723	-1.02758		309.14	22.2084	6.58022	15.1955	-2.5543	20.6218	20.6218
								310.74	51.0212	53.8071	0.497253	0.497253	-0.6073	-1.0433		310.14	22.1184	6.52941	15.1403	-2.57172	20.4858	20.4858
								311.74	50.8497	53.7058	0.498474	0.498474	-0.597595	-1.04645		311.14	22.0201	6.46185	15.0627	-2.57082	20.3802	20.3802
								312.74	50.6732	53.7743	0.490662	0.490662	-0.598206	-1.05624		312.14	21.9318	6.41323	14.9886	-2.56439	20.2635	20.2635
								313.74	50.5587	55.8137	0.487427	0.487427	-0.586487	-1.06068		313.14	21.84	6.38748	14.928	-2.5934	20.1445	20.1445
								314.74	50.5002	53.8004	0.506287	0.506287	-0.556519	-1.06538		314.14	21.7432	6.33574	14.86	-2.60178	20.0232	20.0232
								315.74	50.4724	53.7075	0.518005	0.518005	-0.565125	-1.06735		315.14	21.6396	6.28385	14.7877	-2.60901	19.9408	19.9408
								316.74	50.3596	53.6945	0.519897	0.519897	-0.548706	-1.07848		316.14	21.5381	6.26406	14.7366	-2.6309	19.842	19.842
								317.74	50.2924	53.7466	0.519897	0.519897	-0.540894	-1.07086		317.14	21.4333	6.21495	14.6927	-2.6343	19.7522	19.7522
								318.74	50.1814	53.7367	0.525818	0.525818	-0.547424	-1.07642		318.14	21.335	6.18815	14.6449	-2.63251	19.6415	19.6415
								319.74	50.1275	53.6305	0.52771	0.52771	-0.548706	-1.07669		319.14	21.2271	6.14386	14.5884	-2.65245	19.5136	19.5136
								320.74	50.0998	54.3837	0.52771	0.52771	-0.548706	-1.08763		320.14	21.1442	6.08701	14.5261	-2.6457	19.3951	19.3951
								321.74	50.1654	53.2794	0.537537	0.537537	-0.537598	-1.09949		321.14	21.0557	6.06257	14.4695	-2.6537	19.3115	19.3115
								322.74	50.1881	53.2419	0.537537	0.537537	-0.536987	-1.11564		322.14	20.9728	6.02166	14.4137	-2.65682	19.2237	19.2237
								323.74	50.0131	53.1993	0.539429	0.539429	-0.536987	-1.1526		323.14	20.876	5.98709	14.3676	-2.67128	19.1337	19.1337
								324.74	49.7826	53.116	0.537537	0.537537	-0.529175	-1.16492		324.14	20.7571	5.97415	14.2991	-2.69387	19.0367	19.0367
								325.74	49.6048	53.0145	0.539429	0.539429	-0.527893	-1.17748		325.14	20.6576	5.95584	14.2402	-2.69194	18.9189	18.9189
								326.74	49.4557	52.8969	0.537537	0.537537	-0.517456	-1.2007		326.14	20.5642	5.91655	14.1849	-2.70831	18.8162	18.8162
								327.74	49.3908	52.8446	0.539429	0.539429	-0.509644	-1.2101		327.14	20.4659	5.88902	14.1354	-2.70306	18.7135	18.7135
								328.74	49.3466	52.8774	0.537537	0.537537	-0.490112	-1.22074		328.14	20.3662	5.85009	14.0683	-2.70624	18.5823	18.5823
								329.74	49.2955	52.8383	0.539429	0.539429	-0.467285	-1.22061		329.14	20.267	5.80471	14.0113	-2.73895	18.4652	18.4652
								330.74	49.245	52.7173	0.549255	0.549255	-0.468689	-1.22758		330.14	20.1934	5.77712	13.951	-2.73951	18.376	18.376
								331.74	49.1143	52.4461	0.539429	0.539429	-0.465393	-1.234		331.14	20.1066	5.75288	13.8912	-2.75457	18.2981	18.2981
								332.74	48.9854	52.2481	0.557068	0.557068	-0.465393	-1.25274		332.14	20.0107	5.71677	13.8561	-2.74892	18.2199	18.2199
								333.74	48.9006	52.2205	0.575378	0.575378	-0.468689	-1.26621		333.14	19.9079	5.67913	13.8186	-2.76992	18.1343	18.1343
								334.74	48.822	52.2386	0.578491	0.578491	-0.457581	-1.28138		334.14	19.8142	5.63092	13.7682	-2.76328	18.012	18.012
								335.74	48.7646	52.1976	0.576599	0.576599	-0.449036	-1.29272		335.14	19.7432	5.60195	13.7256	-2.77285	17.8943	17.8943
								336.74	48.7435	52.0766	0.579773	0.579773	-0.432739	-1.28648		336.14	19.6491	5.54662	13.6731	-2.77573	17.7822	17.7822
								337.74	48.7436	51.9687	0.585083	0.585083	-0.409973	-1.29638		337.14	19.5658	5.50846	13.6068	-2.77889	17.6945	17.6945
								338.74	48.8041	51.9278	0.601318	0.601318	-0.390442	-1.30542		338.14	19.4759	5.46956	13.5491	-2.78083	17.5939	17.5939
								339.74	48.894	51.8805	0.59021	0.59021	-0.378723	-1.30198		339.14	19.3962	5.45225	13.4859	-2.78661	17.5034	17.5034
								340.74	48.9446	51.7054	0.591492	0.591492	-0.369019	-1.30798		340.14	19.322	5.42385	13.4368	-2.78563	17.4038	17.4038
								341.74	49.0588	51.5226	0.59021	0.59021	-0.3573	-1.31181		341.14	19.2405	5.38488	13.3808	-2.78376	17.2982	17.2982
								342.74	49.1143	51.4195	0.59021	0.59021	-0.356018	-1.31843		342.14	19.1735	5.36527	13.3385	-2.78477	17.172	17.172
								343.74	49.095	51.3035	0.587097	0.587097	-0.331177	-1.32064		343.14	19.0856	5.33937	13.3034	-2.78273	17.0646	17.0646
								344.74	48.8022	51.2153	0.586304	0.586304	-0.307129	-1.33907		344.14	19.0124	5.30924	13.258	-2.76938	16.9388	16.9388
								345.74	48.4428	51.0704	0.606018	0.606018	-0.308533	-1.33097		345.14	18.9478	5.28331	13.2241	-2.77964	16.8361	16.8361
								346.74	48.3759	50.959	0.633972	0.633972	-0.297424	-1.3296		346.14	18.8612	5.25387	13.1871	-2.78584	16.7252	16.7252
								347.74	48.4084	50.7972	0.646912	0.646912	-0.293518	-1.35029		347.14	18.7707	5.22329	13.156	-2.7919	16.6262	16.6262
								348.74	48.3466	50.6876	0.660522	0.660522	-0.286987	-1.343		348.14	18.6897	5.18611	13.109	-2.79854	16.5337	16.5337
								349.74	48.0947	50.5488	0.666443	0.666443	-0.289001	-1.35333		349.14	18.5985	5.14738	13.0612	-2.80374	16.4553	16.4553
								350.74	47.8056	50.459	0.668335	0.668335	-0.268066	-1.36304		350.14	18.5201	5.12008	13.01	-2.82113	16.3676	16.3676
								351.74	47.6635	50.3805	0.666443	0.666443	-0.255737	-1.36636		351.14	18.4306	5.07709	12.9709	-2.83	16.2911	16.2911
								352.74	47.6455	50.3575	0.668335	0.668335	-0.228394	-1.38121		352.14	18.3649	5.04	12.9123	-2.83956	16.206	16.206
								353.74	47.6228	50.3559	0.678162	0.678162	-0.215393	-1.39136		353.14	18.2798	5.00969	12.8773	-2.82925	16.113	16.113
								354.74	47.5522	50.3449	0.687866	0.687866	-0.225281	-1.39455		354.14	18.2162	4.98635	12.8335	-2.84931	16.0347	16.0347
								355.74	47.4478	50.3251	0.699585	0.699585	-0.226501	-1.40132		355.14	18.1295	4.95287	12.7753	-2.86786	15.9669	15.9669
								356.74	47.4607	50.2958	0.699585	0.699585	-0.227112	-1.40096		356.14	18.0253	4.91107	12.7307	-2.87234	15.8866	15.8866
								357.74	47.4607	50.2547	0.697693	0.697693	-0.208862	-1.41439		357.14	17.9437	4.86757	12.6823	-2.89939	15.8111	15.8111
								358.74	47.4935	50.2235	0.709412	0.709412	-0.195862	-1.41199		358.14	17.8757	4.83201	12.6409	-2.91887	15.7442	15.7442
								359.74	47.4247	50.2173	0.699585	0.699585	-0.179504	-1.4307		359.14	17.7946	4.7962	12.6061	-2.95403	15.6748	15.6748
								360.74	47.2614	50.173	0.709412	0.709412	-0.159302	-1.45008		360.14	17.7259	4.7716	12.5511	-2.94897	15.6149	15.6149
								361.74	47.054	50.1633	0.709412	0.709412	-0.140442	-1.47601		361.14	17.6814	4.72913	12.5019	-2.96207	15.5463	15.5463
								362.74	46.8693	50.1337	0.717896	0.717896	-0.130737	-1.48358		362.14	17.6165	4.71069	12.458	-2.96687	15.4858	15.4858
								363.74	46.7091	49.9492	0.717224	0.717224	-0.127441	-1.51453		363.14	17.5377	4.68724	12.414	-2.98643	15.4092	15.4092
								364.74	46.5752	48.6876	0.719116	0.719116	-0.136658	-1.5201		364.14	17.4755	4.67027	12.3681	-2.98695	15.3376	15.3376
								365.74	46.4755	49.5097	0.736755	0.736755	-0.13855	-1.52438		365.14	17.4006	4.64972	12.3398	-3.00745	15.2792	15.2792
								366.74	46.4346	49.4883	0.738647	0.738647	-0.127441	-1.53571		366.14	17.3264	4.63392	12.2928	-3.01696	15.2013	15.2013
								367.74	46.4134	49.5095	0.732117	0.732117	-0.119019	-1.51973		367.14	17.2521	4.59751	12.2311	-3.01593	15.1255	15.1255
								368.74	46.3658	49.5164	0.740662	0.740662	-0.109192	-1.52199		368.14	17.1789	4.56021	12.1882	-3.0084	15.067	15.067
								369.74	46.2599	49.4211	0.750366	0.750366	-0.1073	-1.53244		369.14	17.0982	4.52645	12.1552	-3.00922	14.991	14.991
								370.74	46.1517	49.2824	0.748474	0.748474	-0.0974731	-1.56133		370.14	17.0348	4.50751	12.1256	-3.00459	14.9144	14.9144
								371.74	46.0618	49.114	0.745239	0.745239	-0.0975952	-1.58419		371.14	16.9687	4.48599	12.0898	-3.02522	14.8373	14.8373
								372.74	46.1043	49.0192	0.756287	0.756287	-0.0896606	-1.58587		372.14	16.9075	4.44765	12.0476	-3.03256	14.7784	14.7784
								373.74	46.2106	48.9558	0.774597	0.774597	-0.0877686	-1.59844		373.14	16.8467	4.43583	11.9998	-3.05231	14.7009	14.7009
								374.74	46.0552	48.8493	0.775818	0.775818	-0.0701294	-1.60786		374.14	16.788	4.40768	11.951	-3.06309	14.6362	14.6362
								375.74	45.5818	48.7285	0.775818	0.775818	-0.0604248	-1.61556		375.14	16.7114	4.38052	11.8945	-3.07399	14.5678	14.5678
								376.74	45.5244	48.6762	0.787537	0.787537	-0.0388794	-1.6113		376.14	16.6248	4.36456	11.8502	-3.06481	14.5145	14.5145
								377.74	45.6161	48.6371	0.794128	0.794128	-0.0291748	-1.6029		377.14	16.5628	4.32982	11.8206	-3.06771	14.4669	14.4669
								378.74	45.6178	48.6125	0.797241	0.797241	-0.00964	-1.56236		378.14	16.4963	4.30064	11.7799	-3.06318	14.4004	14.4004
								379.74	45.5458	48.5406	0.79071	0.79071	-0.0161743	-0.00964		379.14	16.4299	4.2791	11.7327	-3.05836	14.3361	14.3361
								380.74	45.5229	48.4391	0.805847	0.805847	-0.00964	-0.00446		380.14	16.3665	4.25973	11.713	-3.08005	14.2797	14.2797
								381.74	45.5232	48.3821	0.828491	0.828491	-0.00446	0.00208		381.14	16.3137	4.23138	11.6731	-3.07593	14.2313	14.2313
								382.74	45.5146	48.3383	0.838318	0.838318	0.00208	0.00208		382.14	16.2728	4.19115	11.6315	-3.08138	14.1776	14.1776
								383.74	45.4936	48.2758	0.84613	0.84613	0.00208	0.00989		383.14	16.2158	4.16077	11.5834	-3.07486	14.1168	14.1168
								384.74	45.4576	48.2727	0.848022	0.848022	0.00989	0.0249023		384.14	16.1615	4.13995	11.5393	-3.07748	14.0498	14.0498
								385.74	45.3647	48.2778	0.848022	0.848022	0.0249023	0.039917		385.14	16.1045	4.10949	11.4916	-3.08525	13.9763	13.9763
								386.74	45.2224	48.2762	0.84613	0.84613	0.039917	0.0489502		386.14	16.0458	4.08105	11.4511	-3.0738	13.9331	13.9331
								387.74	45.1127	48.3298	0.836304	0.836304	0.0489502	0.0522461		387.14	15.9776	4.06771	11.4299	-3.0802	13.8783	13.8783
								388.74	45.1342	48.2254	0.84613	0.84613	0.0522461	0.0723877		388.14	15.9074	4.04548	11.4169	-3.09234	13.8223	13.8223
								389.74	45.1259	47.9868	0.857849	0.857849	0.0723877	0.0637817		389.14	15.8254	4.01819	11.3824	-3.10367	13.7793	13.7793
								390.74	45.1701	47.7875	0.87616	0.87616	0.0637817	0.0723877		390.14	15.77	4.00376	11.3597	-3.10021	13.7275	13.7275
								391.74	45.1994	47.8004	0.883972	0.883972	0.0723877	0.057251		391.14	15.6939	3.99035	11.3498	-3.09638	13.6517	13.6517
								392.74	45.2322	47.8121	0.906799	0.906799	0.057251	0.0723877		392.14	15.6298	3.96765	11.3088	-3.09347	13.5853	13.5853
								393.74	45.2157	47.7937	0.920349	0.920349	0.0723877	0.0802002		393.14	15.5588	3.93054	11.2617	-3.10764	13.5281	13.5281
								394.74	45.1861	47.7382	0.93866	0.93866	0.0802002	0.0919189		394.14	15.5329	3.91989	11.2291	-3.09345	13.4582	13.4582
								395.74	45.1177	47.6351	0.947693	0.947693	0.0919189	0.0978394		395.14	15.4752	3.88943	11.1913	-3.08588	13.3916	13.3916
								396.74	45.0407	47.5422	0.961304	0.961304	0.0978394	0.104919		396.14	15.4153	3.87338	11.1424	-3.07724	13.3423	13.3423
								397.74	44.9212	47.4394	0.969116	0.969116	0.104919	0.103638		397.14	15.3674	3.85575	11.1194	-3.0918	13.2901	13.2901
								398.74	44.8724	47.4005	0.957397	0.957397	0.103638	0.0932007		398.14	15.3076	3.82824	11.0832	-3.10587	13.2103	13.2103
								399.74	44.7923	47.3922	0.957397	0.957397	0.0932007	0.0820923		399.14	15.2428	3.81511	11.0591	-3.11316	13.1475	13.1475
								400.74	44.6811	47.4231	0.955505	0.955505	0.0820923	0.0932007		400.14	15.1972	3.7774	11.0295	-3.12854	13.0794	13.0794
								401.74	44.5735	47.4328	0.957397	0.957397	0.0932007	0.11145		401.14	15.1474	3.74542	11.0015	-3.13647	13.0189	13.0189
								402.74	44.4036	47.4344	0.977112	0.977112	0.11145	0.121277		402.14	15.0904	3.72026	10.9631	-3.15146	12.9483	12.9483
								403.74	44.2712	47.4426	0.980835	0.980835	0.121277	0.1427		403.14	15.0547	3.70978	10.9139	-3.15404	12.8869	12.8869
								404.74	44.1521	47.459	0.990662	0.990662	0.1427	0.160339		404.14	14.9983	3.69996	10.8712	-3.15824	12.8448	12.8448
								405.74	44.147	47.3837	0.988647	0.988647	0.160339	0.168823		405.14	14.9396	3.6995	10.8417	-3.14592	12.8044	12.8044
								406.74	44.1095	47.3578	0.998474	0.998474	0.168823	0.17334		406.14	14.8922	3.69996	10.8219	-3.15829	12.755	12.755
								407.74	44.0947	47.2743	0.988647	0.988647	0.17334	0.181763		407.14	14.8299	3.69629	10.7928	-3.17098	12.7181	12.7181
								408.74	44.0541	47.2614	0.998474	0.998474	0.181763	0.175232		408.14	14.7684	3.67606	10.7716	-3.16843	12.6835	12.6835
								409.74	44.0721	47.2336	0.995239	0.995239	0.175232	0.181763		409.14	14.735	3.65763	10.7584	-3.17492	12.6572	12.6572
								410.74	44.1161	47.1391	0.998474	0.998474	0.181763	0.181763		410.14	14.6884	3.62037	10.7304	-3.18251	12.5993	12.5993
								411.74	44.0669	47.0442	1.00629	1.00629	0.181763	0.181763		411.14	14.6307	3.60122	10.6912	-3.19496	12.5398	12.5398
								412.74	43.9623	47.023	1.00818	1.00818	0.181763	0.175232		412.14	14.5623	3.58764	10.6523	-3.21207	12.4716	12.4716
								413.74	43.8318	46.9571	1.00629	1.00629	0.175232	0.179871		413.14	14.4957	3.56236	10.6021	-3.2009	12.4319	12.4319
								414.74	43.8693	46.9461	1.0246	1.0246	0.179871	0.181763		414.14	14.438	3.5368	10.5432	-3.20878	12.3793	12.3793
								415.74	43.8595	46.918	1.00818	1.00818	0.181763	0.193481		415.14	14.3692	3.51696	10.5186	-3.20996	12.319	12.319
								416.74	43.8497	46.9066	1.01801	1.01801	0.193481	0.201294		416.14	14.3202	3.48824	10.484	-3.21155	12.2931	12.2931
								417.74	43.7775	46.8903	1.05396	1.05396	0.201294	0.204407		417.14	14.2685	3.4714	10.458	-3.20697	12.2393	12.2393
								418.74	43.67	46.7906	1.06677	1.06677	0.204407	0.214294		418.14	14.2198	3.47354	10.4214	-3.2236	12.1866	12.1866
								419.74	43.5767	46.7301	1.09613	1.09613	0.214294	0.204407		419.14	14.1704	3.46939	10.4084	-3.22814	12.1495	12.1495
								420.74	43.4705	46.7234	1.10974	1.10974	0.204407			420.14	14.1095	3.45309	10.382	-3.22598	12.1153	12.1153
																		3.42822	10.3412
																		3.40689	10.3204
																		3.3908	10.2932
																		3.34519	10.2748
																		3.32756	10.25
																		3.3104	10.2241
																		3.30111	10.181
																		3.28099	10.1503
																		3.26416	10.1275
																		3.21497	10.0929
																		3.19397	10.0545
																		3.17748	10.039
																		3.1663	10.0311
																		3.15042	10.0136
																		3.13267	9.98462
																		3.1372	9.96155
																		3.11345	9.9257
																		3.08816	9.89351
																		3.06167	9.86151
																		3.02879	9.84329
																		3.00584	9.82251
																		2.99446	9.80216
																		2.97684	9.76508
																		2.95593	9.74213
																		2.93835	9.72446
																		2.94968	9.67882
																		2.94314	9.66267
																		2.92997	9.62523
																		2.91613	9.61975
																		2.90786	9.59368
																		2.87787	9.54435
																		2.85975	9.50093
																		2.82629	9.47228
																		2.81004	9.44279
																		2.79815	9.41847
																		2.79541	9.39573
																		2.76908	9.37449
																		2.76964	9.35182
																		2.78485	9.3228
																		2.77145	9.28508
																		2.74823	9.24438
																		2.73803	9.21937
																		2.72421	9.19315
																		2.71671	9.17333
																		2.69136	9.16236
																		2.67106	9.14396
																		2.65326	9.13111
																		2.63451	9.10629
																		2.59451	9.08064
																		2.56437	9.0562
																		2.54911	9.03306
																		2.56462	8.98126
																		2.5527	8.94077
																		2.54716	8.93875
																		2.53613	8.92998
																		2.53368	8.90453
																		2.51416	8.89154
																		2.49207	8.87825
																		2.48009	8.8735
																		2.47571	8.84694

## Sheet: panel c
left-hand panel									right-hand panel
Time	0	10000	1000	100	10	1	0.1		Conc R5.016 (nM)	Response (RU)
-60.16	-0.720897	-0.456076	-0.392589	-0.375875	-0.314855	-0.252305	0.46652		0	0
-59.16	-0.712303	-0.438522	-0.372276	-0.352829	-0.314404	-0.241001	0.437865		0.1	22.48
-58.16	-0.664055	-0.422837	-0.355278	-0.332871	-0.302471	-0.226109	0.410285		1	65.3
-57.16	-0.638164	-0.393455	-0.341106	-0.325706	-0.278509	-0.201341	0.413487		10	85.71
-56.16	-0.603245	-0.388986	-0.327611	-0.29548	-0.26903	-0.191123	0.389617		100	94.6
-55.16	-0.569646	-0.391917	-0.323369	-0.288584	-0.275897	-0.188683	0.371477		1000	97.14
-54.16	-0.547435	-0.36428	-0.304271	-0.278586	-0.261633	-0.181993	0.337638		10000	98.12
-53.16	-0.541991	-0.358029	-0.291808	-0.273557	-0.270629	-0.193296	0.325366
-52.16	-0.53831	-0.366293	-0.293681	-0.288779	-0.27918	-0.197434	0.328343
-51.16	-0.541143	-0.342966	-0.283025	-0.290476	-0.269976	-0.219932	0.316736
-50.16	-0.517967	-0.336228	-0.273278	-0.298508	-0.25874	-0.211705	0.324273
-49.16	-0.512359	-0.334654	-0.254363	-0.277952	-0.240386	-0.202147	0.310772
-48.16	-0.484014	-0.315012	-0.243901	-0.278513	-0.220782	-0.191307	0.287214
-47.16	-0.458373	-0.313169	-0.230956	-0.266539	-0.213989	-0.179259	0.284249
-46.16	-0.429265	-0.3119	-0.208379	-0.257457	-0.19826	-0.158592	0.277988
-45.16	-0.410125	-0.309447	-0.195831	-0.223753	-0.193756	-0.154052	0.291172
-44.16	-0.367577	-0.288194	-0.179589	-0.198228	-0.184521	-0.132421	0.296127
-43.16	-0.348736	-0.289451	-0.160625	-0.17794	-0.170965	-0.148729	0.298686
-42.16	-0.335192	-0.258092	-0.137377	-0.161107	-0.152246	-0.144725	0.29846
-41.16	-0.32857	-0.24088	-0.13106	-0.15714	-0.14544	-0.12733	0.281267
-40.16	-0.321038	-0.242723	-0.121636	-0.150804	-0.13023	-0.129613	0.256177
-39.16	-0.317486	-0.23275	-0.113384	-0.147056	-0.127813	-0.130235	0.247318
-38.16	-0.315435	-0.220164	-0.108221	-0.14619	-0.115619	-0.123803	0.23183
-37.16	-0.308831	-0.204942	-0.121148	-0.147385	-0.0975763	-0.123814	0.215203
-36.16	-0.306121	-0.190123	-0.128264	-0.152098	-0.114166	-0.113768	0.203716
-35.16	-0.301921	-0.182944	-0.140361	-0.148459	-0.10938	-0.122117	0.198261
-34.16	-0.300817	-0.182749	-0.150304	-0.165415	-0.125353	-0.148582	0.186096
-33.16	-0.298052	-0.183445	-0.149004	-0.177829	-0.126702	-0.161692	0.170518
-32.16	-0.291332	-0.181663	-0.150829	-0.185875	-0.143652	-0.167162	0.163183
-31.16	-0.263091	-0.180052	-0.143462	-0.188048	-0.136016	-0.166564	0.161455
-30.16	-0.228765	-0.167796	-0.130865	-0.185252	-0.123431	-0.14486	0.156031
-29.16	-0.19779	-0.163036	-0.111303	-0.167186	-0.107592	-0.127099	0.142097
-28.16	-0.199316	-0.14326	-0.103368	-0.155223	-0.0870236	-0.118493	0.112628
-27.16	-0.168145	-0.13933	-0.0820245	-0.13878	-0.075726	-0.10465	0.101224
-26.16	-0.128374	-0.109226	-0.0500661	-0.116856	-0.0781184	-0.10078	0.0812995
-25.16	-0.120098	-0.104942	-0.0398978	-0.111046	-0.0678768	-0.098009	0.069511
-24.16	-0.0985219	-0.105308	-0.0431631	-0.103233	-0.062353	-0.10631	0.0688084
-23.16	-0.0865532	-0.0967514	-0.0571342	-0.0832626	-0.0632504	-0.102318	0.0638696
-22.16	-0.0802173	-0.0896338	-0.0609302	-0.0793799	-0.0593805	-0.0921734	0.0606795
-21.16	-0.0913258	-0.0921364	-0.0700245	-0.0986061	-0.0797663	-0.110667	0.060804
-20.16	-0.086986	-0.100058	-0.0871691	-0.0971898	-0.0987298	-0.110582	0.0549019
-19.16	-0.0886892	-0.118907	-0.0982717	-0.1067	-0.112994	-0.127647	0.0531492
-18.16	-0.086602	-0.11223	-0.0997245	-0.0886703	-0.123883	-0.133824	0.0756596
-17.16	-0.0687125	-0.111302	-0.0919669	-0.0896955	-0.105249	-0.111217	0.0607753
-16.16	-0.074957	-0.114941	-0.102484	-0.0584833	-0.0788145	-0.10476	0.0535324
-15.16	-0.0665463	-0.0982416	-0.0878476	-0.0301874	-0.0491271	-0.0898555	0.0740241
-14.16	-0.0311764	-0.0699821	-0.0724361	-0.03507	-0.0224852	-0.0658685	0.0573544
-13.16	-0.00675	-0.0598862	-0.0374504	-0.0132553	-0.0240353	-0.0435413	0.038641
-12.16	-0.000451	-0.0308097	-0.0213863	-0.0201285	-0.0249143	-0.0235955	0.024634
-11.16	0.0111519	-0.00724	-0.0082	-0.0231064	-0.0139706	-0.0027	0.0175778
-10.16	0.0103399	0.00878	0.00698	-0.0149037	-0.00377	0.00681	0.0143491
-9.15997	0.0160289	0.0138084	0.0259777	-0.00206	0.000965	0.0174821	0.00634
-8.15997	0.00391	0.0289931	0.0294807	-0.00287	-0.00372	0.024171	-0.012773
-7.15997	-0.00611	0.0431412	0.0429024	0.0178726	0.017255	0.0265881	-0.0156088
-6.15997	0.00884	0.0501606	0.0418039	0.0342915	0.0226872	0.0218886	-0.00287
-5.15997	0.0338377	0.0676753	0.0531858	0.0357539	0.0211913	0.0217648	0.0011
-4.15997	0.0758661	0.101927	0.0737298	0.0567614	0.0403439	0.0476675	0.0124442
-3.15997	0.11759	0.129405	0.133825	0.0759994	0.0735348	0.088158	-0.0265938
-2.15997	0.142751	0.14097	0.164052	0.0270177	0.0299936	0.0550686	0.0683999
-1.15997	0.341045	0.600486	0.388835	0.58657	0.722891	0.94803	0.878818
-0.159973	-0.5419	-12.5347	-5.49414	-6.34332	-7.61873	-7.2007	-15.131
0.840027	3.78533	8.57816	3.48204	7.1951	7.01801	6.92987	5.24257
1.84003	8.8174	2.67795	1.29543	0.538241	0.327004	0.171991	7.7135
2.84003	15.0957	4.73212	2.40372	1.26868	0.763033	0.486944	10.7331
3.84003	19.7359	6.36407	3.37918	1.781	1.00209	0.623696	13.054
4.84003	23.2169	7.7323	4.19751	2.25721	1.25195	0.770266	14.8644
5.84003	25.9011	8.78744	4.9073	2.66635	1.42783	0.884144	16.3341
6.84003	28.0769	9.70913	5.47999	2.95205	1.61326	0.991078	17.5673
7.84003	29.7798	10.4309	5.93877	3.20982	1.75314	1.05189	18.5664
8.84003	31.2271	11.0839	6.40005	3.4478	1.86378	1.10917	19.3906
9.84003	32.3586	11.6196	6.73938	3.62915	1.95465	1.14337	20.1181
10.84	33.3147	12.106	7.02079	3.79451	2.05193	1.20181	20.7308
11.84	34.1916	12.5398	7.30892	3.96782	2.1421	1.25223	21.2478
12.84	34.8915	12.8634	7.53008	4.09923	2.19749	1.28471	21.7068
13.84	35.5228	13.1555	7.742	4.21552	2.25165	1.32379	22.0735
14.84	36.088	13.4308	7.96822	4.32047	2.31823	1.36268	22.3832
15.84	36.5503	13.7017	8.16923	4.43124	2.35157	1.40929	22.7094
16.84	36.9555	13.9229	8.33071	4.55125	2.40179	1.44069	22.9854
17.84	37.3609	14.072	8.44846	4.63129	2.46933	1.47211	23.2186
18.84	37.6818	14.2617	8.58307	4.7182	2.53131	1.49335	23.4444
19.84	38.0577	14.459	8.73468	4.80804	2.59021	1.53247	23.6826
20.84	38.4113	14.6508	8.84659	4.9115	2.6716	1.56781	23.893
21.84	38.6968	14.8244	8.97542	4.99027	2.72839	1.58809	24.1115
22.84	38.9678	14.9902	9.06315	5.05288	2.75336	1.58623	24.3167
23.84	39.2322	15.1283	9.15788	5.10934	2.78132	1.60063	24.4778
24.84	39.4651	15.2711	9.26317	5.15408	2.8147	1.61388	24.604
25.84	39.6821	15.418	9.36384	5.21443	2.83107	1.63485	24.7464
26.84	39.9141	15.5153	9.46558	5.26788	2.83887	1.638	24.9009
27.84	40.1579	15.6223	9.55888	5.30447	2.85535	1.66277	25.0527
28.84	40.3292	15.7409	9.63848	5.35593	2.87509	1.67415	25.2179
29.84	40.4836	15.8581	9.72944	5.38528	2.89335	1.68682	25.3558
30.84	40.6963	15.964	9.79004	5.43677	2.92749	1.70978	25.4704
31.84	40.8486	16.0668	9.85095	5.49401	2.96544	1.73984	25.5891
32.84	41.0432	16.1884	9.93104	5.55189	3.01357	1.76846	25.6954
33.84	41.2331	16.307	9.99953	5.60337	3.0534	1.78499	25.7791
34.84	41.3754	16.3946	10.0507	5.65221	3.07341	1.78239	25.8869
35.84	41.5273	16.4928	10.1371	5.68474	3.09437	1.7822	26.0487
36.84	41.6771	16.5624	10.2052	5.72979	3.09999	1.78922	26.1581
37.84	41.83	16.6537	10.2666	5.76054	3.09918	1.77595	26.2292
38.84	41.9812	16.6989	10.3101	5.7683	3.09706	1.75992	26.2915
39.84	42.1256	16.7858	10.376	5.81287	3.12302	1.77722	26.3486
40.84	42.2082	16.8526	10.4178	5.84031	3.15951	1.77351	26.4131
41.84	42.3165	16.8944	10.4571	5.8548	3.16284	1.77454	26.508
42.84	42.4519	16.9578	10.5097	5.8736	3.19284	1.77924	26.6319
43.84	42.5727	17.0396	10.5715	5.92065	3.20398	1.81683	26.7263
44.84	42.7202	17.0943	10.628	5.97107	3.22427	1.83258	26.8034
45.84	42.8457	17.1883	10.6718	5.99432	3.22763	1.8476	26.8795
46.84	42.9524	17.2858	10.7114	6.03319	3.24781	1.86075	26.976
47.84	43.0781	17.3829	10.7929	6.09059	3.28371	1.86758	27.0703
48.84	43.1954	17.4348	10.8362	6.13495	3.31552	1.86115	27.1555
49.84	43.2944	17.5151	10.8815	6.17773	3.33939	1.88104	27.2278
50.84	43.3756	17.6031	10.9577	6.22321	3.36588	1.89838	27.2655
51.84	43.4391	17.6638	11.0148	6.24447	3.38285	1.91686	27.3488
52.84	43.525	17.735	11.0518	6.25547	3.39025	1.93727	27.404
53.84	43.6714	17.8075	11.0913	6.27601	3.40547	1.94106	27.4583
54.84	43.78	17.8743	11.1305	6.31473	3.42288	1.94886	27.5281
55.84	43.87	17.9268	11.1692	6.35229	3.44467	1.97711	27.5934
56.84	43.9818	17.9925	11.209	6.38179	3.4645	1.97933	27.6627
57.84	44.0821	18.0541	11.2684	6.42424	3.48921	2.00107	27.7156
58.84	44.1602	18.1232	11.3098	6.47371	3.51796	2.01248	27.7931
59.84	44.2527	18.1965	11.3557	6.5025	3.52957	2.03107	27.856
60.84	44.3381	18.2452	11.4154	6.53162	3.53275	2.03491	27.9325
61.84	44.4109	18.275	11.4573	6.55133	3.53775	2.04083	27.9943
62.84	44.4927	18.317	11.498	6.58752	3.547	2.0567	28.0238
63.84	44.589	18.3542	11.5503	6.61687	3.56645	2.05936	28.066
64.84	44.6641	18.3873	11.5859	6.64149	3.57961	2.06295	28.1265
65.84	44.7396	18.4249	11.6188	6.65626	3.58647	2.0541	28.1701
66.84	44.8177	18.4869	11.65	6.6656	3.60518	2.05911	28.2325
67.84	44.9123	18.5237	11.6856	6.69108	3.62377	2.0497	28.2724
68.84	44.9853	18.5729	11.6997	6.71917	3.64363	2.06583	28.3055
69.84	45.019	18.6104	11.7126	6.73474	3.67886	2.0838	28.3631
70.84	45.0957	18.6701	11.7659	6.78361	3.71362	2.10536	28.415
71.84	45.1367	18.7179	11.7955	6.80868	3.71696	2.127	28.4613
72.84	45.1991	18.7736	11.8396	6.83431	3.74552	2.14965	28.5181
73.84	45.2482	18.8353	11.8709	6.8632	3.74166	2.1512	28.5519
74.84	45.3127	18.8937	11.9161	6.88248	3.76351	2.14717	28.5812
75.84	45.3739	18.9225	11.9624	6.90371	3.77561	2.16606	28.6207
76.84	45.4361	18.9465	12.0099	6.92445	3.80638	2.16042	28.6942
77.84	45.5081	18.9818	12.0459	6.96173	3.814	2.17371	28.733
78.84	45.5601	19.0051	12.0784	6.97479	3.82681	2.18146	28.7878
79.84	45.6212	19.0459	12.1001	7.00939	3.82441	2.18455	28.8311
80.84	45.6567	19.0877	12.118	7.03123	3.83453	2.1927	28.875
81.84	45.6835	19.1153	12.1361	7.03384	3.82987	2.19805	28.9377
82.84	45.7235	19.1509	12.1684	7.05151	3.85126	2.21887	28.9824
83.84	45.77	19.1971	12.1907	7.07854	3.88063	2.2385	29.0192
84.84	45.86	19.263	12.2266	7.11313	3.92562	2.28151	29.0347
85.84	45.9252	19.3212	12.2609	7.1557	3.93979	2.30182	29.0449
86.84	45.9857	19.3744	12.2899	7.18552	3.95171	2.32356	29.0698
87.84	46.0431	19.4172	12.3195	7.22037	3.9558	2.32545	29.1134
88.84	46.1032	19.4448	12.3242	7.22978	3.96345	2.32639	29.1516
89.84	46.1526	19.4799	12.3575	7.25394	3.96664	2.3285	29.1996
90.84	46.2015	19.5109	12.376	7.27157	3.98142	2.33641	29.2522
91.84	46.2132	19.5342	12.4146	7.29325	3.99447	2.33906	29.277
92.84	46.2312	19.5724	12.4326	7.30343	3.99552	2.34648	29.3127
93.84	46.2603	19.6103	12.4648	7.30964	4.00276	2.35623	29.3512
94.84	46.2922	19.6347	12.4687	7.34277	4.01041	2.35138	29.3769
95.84	46.3425	19.6635	12.4998	7.36844	4.02575	2.35017	29.4024
96.84	46.4113	19.7012	12.5273	7.37714	4.0394	2.35736	29.4295
97.84	46.4687	19.7463	12.5537	7.40068	4.04435	2.36332	29.4563
98.84	46.5008	19.7627	12.5779	7.42377	4.04526	2.36658	29.48
99.84	46.528	19.8059	12.6134	7.42094	4.05166	2.3824	29.5076
100.84	46.5598	19.8331	12.6348	7.44491	4.0662	2.40721	29.5431
101.84	46.5908	19.8649	12.6779	7.46147	4.07972	2.42313	29.5663
102.84	46.6506	19.9065	12.7211	7.49894	4.1014	2.43477	29.6104
103.84	46.6636	19.9431	12.7552	7.51044	4.12286	2.43555	29.6373
104.84	46.6827	19.9642	12.7759	7.52219	4.12716	2.42073	29.6709
105.84	46.7201	19.9908	12.7973	7.52222	4.1337	2.42981	29.6741
106.84	46.74	20.0137	12.7989	7.5306	4.13795	2.43846	29.6785
107.84	46.798	20.0369	12.7998	7.53552	4.14362	2.44336	29.6899
108.84	46.8401	20.049	12.8193	7.55341	4.1358	2.46301	29.6766
109.84	46.8741	20.0562	12.8105	7.5684	4.14242	2.46595	29.7061
110.84	46.9183	20.0859	12.8135	7.60165	4.15647	2.47509	29.7401
111.84	46.957	20.1095	12.8361	7.61985	4.17446	2.46992	29.7627
112.84	46.9681	20.1451	12.8422	7.63543	4.19652	2.45908	29.7794
113.84	46.9856	20.1571	12.8351	7.64755	4.20185	2.44591	29.8016
114.84	46.9991	20.1917	12.8496	7.65468	4.20726	2.449	29.8347
115.84	47.0364	20.2196	12.8671	7.66113	4.21671	2.44592	29.861
116.84	47.0718	20.2615	12.879	7.69365	4.21232	2.46018	29.8889
117.84	47.117	20.2811	12.8774	7.71492	4.20134	2.47061	29.9134
118.84	47.165	20.3263	12.8926	7.71279	4.20429	2.47576	29.9163
119.84	47.2149	20.3497	12.9129	7.74128	4.22383	2.48513	29.9225
120.84	47.265	20.3795	12.9257	7.7491	4.25081	2.5032	29.9467
121.84	47.302	20.3844	12.9381	7.74628	4.24838	2.52954	29.9911
122.84	47.3376	20.414	12.9652	7.76405	4.27635	2.53927	30.0343
123.84	47.3596	20.4514	13.0039	7.78983	4.28643	2.56068	30.0609
124.84	47.3795	20.4691	13.0153	7.79784	4.28312	2.57084	30.0669
125.84	47.4013	20.5003	13.034	7.81483	4.28417	2.57638	30.0738
126.84	47.43	20.5361	13.0709	7.84094	4.29248	2.57465	30.1033
127.84	47.469	20.5572	13.1134	7.84843	4.29424	2.56392	30.124
128.84	47.4977	20.566	13.1496	7.86069	4.30071	2.55629	30.1728
129.84	47.5152	20.578	13.1678	7.87931	4.32067	2.55995	30.2064
130.84	47.5556	20.588	13.1816	7.89281	4.32975	2.55234	30.2122
131.84	47.5676	20.5999	13.1955	7.91876	4.35269	2.56744	30.2413
132.84	47.5954	20.6345	13.2031	7.96674	4.36996	2.56354	30.282
133.84	47.6064	20.6565	13.2043	7.96909	4.39898	2.57399	30.2823
134.84	47.6138	20.6734	13.2318	7.97627	4.40621	2.57742	30.2927
135.84	47.6276	20.7012	13.2376	7.98097	4.40926	2.58132	30.295
136.84	47.6568	20.7474	13.2648	7.99918	4.4168	2.59639	30.2999
137.84	47.6849	20.7767	13.2992	8.01906	4.41915	2.61093	30.2977
138.84	47.7083	20.8161	13.3124	8.03689	4.41431	2.63231	30.3389
139.84	47.7211	20.8557	13.3249	8.0489	4.42067	2.6318	30.3529
140.84	47.7324	20.8661	13.3401	8.04043	4.43201	2.6339	30.3964
141.84	47.7371	20.8935	13.3693	8.04766	4.44163	2.64146	30.427
142.84	47.7322	20.9215	13.3727	8.0466	4.44956	2.64782	30.4393
143.84	47.7277	20.9289	13.3945	8.05209	4.43973	2.64189	30.442
144.84	47.7516	20.9629	13.417	8.07627	4.45864	2.63899	30.4386
145.84	47.7753	20.9719	13.4273	8.08334	4.45798	2.63213	30.4432
146.84	47.8127	21.0012	13.4487	8.10846	4.4617	2.64093	30.4513
147.84	47.8296	21.0245	13.46	8.11671	4.46859	2.63009	30.4572
148.84	47.8441	21.0275	13.4811	8.12957	4.48106	2.6204	30.478
149.84	47.8416	21.0243	13.4937	8.14404	4.47855	2.60846	30.4939
150.84	47.8552	21.0269	13.5008	8.15668	4.49945	2.60303	30.4952
151.84	47.8942	21.0575	13.5351	8.17411	4.54089	2.61635	30.5081
152.84	47.9058	21.0808	13.5562	8.19257	4.55667	2.63141	30.5228
153.84	47.9521	21.1102	13.5948	8.21191	4.58701	2.66467	30.5299
154.84	47.9811	21.1455	13.6121	8.25079	4.60638	2.67786	30.5429
155.84	48.0109	21.1823	13.6232	8.2664	4.60815	2.69703	30.5697
156.84	48.0282	21.1947	13.6328	8.26699	4.594	2.71398	30.5916
157.84	48.0696	21.217	13.653	8.28403	4.59802	2.72828	30.6082
158.84	48.0985	21.214	13.6604	8.30286	4.5979	2.7157	30.6188
159.84	48.1121	21.2147	13.6737	8.30678	4.60164	2.73324	30.5989
160.84	48.1249	21.2288	13.6954	8.30472	4.60726	2.73744	30.6052
161.84	48.1426	21.2659	13.7244	8.33052	4.62194	2.7546	30.6074
162.84	48.1655	21.2893	13.7551	8.3637	4.64595	2.76267	30.6099
163.84	48.1755	21.2991	13.791	8.39457	4.67706	2.77717	30.6287
164.84	48.1675	21.3328	13.8033	8.40404	4.69499	2.77952	30.6474
165.84	48.1666	21.3555	13.8138	8.42321	4.71647	2.78605	30.6572
166.84	48.1775	21.3581	13.825	8.43043	4.73375	2.78225	30.6744
167.84	48.1997	21.3923	13.8419	8.43816	4.73414	2.767	30.7063
168.84	48.2295	21.4135	13.8418	8.43711	4.72512	2.75837	30.7198
169.84	48.2713	21.4481	13.8842	8.45846	4.71573	2.7592	30.7446
170.84	48.3303	21.4896	13.9382	8.45424	4.70552	2.75668	30.7743
171.84	48.3288	21.52	13.9416	8.46195	4.68417	2.73006	30.767
172.84	48.3222	21.5341	13.9413	8.46432	4.67457	2.7257	30.7725
173.84	48.3256	21.5461	13.9664	8.48025	4.67289	2.73217	30.7789
174.84	48.3309	21.542	13.9807	8.5216	4.6653	2.73588	30.769
175.84	48.3195	21.5523	13.9846	8.54655	4.67434	2.73634	30.7622
176.84	48.3105	21.534	13.9806	8.56431	4.68173	2.73463	30.7561
177.84	48.3131	21.5245	14.004	8.5942	4.70335	2.73302	30.2789
178.84	47.7692	20.5053	13.4949	7.56322	3.21904	0.715493	32.3477
179.84	47.3953	31.6592	20.8068	12.9073	11.189	8.40448	34.1438
180.84	47.0945	13.7615	8.10625	4.30863	-0.275106	-1.01547	28.0926
181.84	46.0163	20.7267	13.6685	8.44547	4.66084	2.79107	27.8358
182.84	46.1018	19.0069	12.4527	7.58824	4.03701	2.25109	26.2895
183.84	40.9762	18.2471	11.9087	7.38566	3.91998	2.26668	24.8955
184.84	39.009	17.3796	11.3643	7.04319	3.75949	2.22481	23.6395
185.84	37.203	16.6549	10.9025	6.79087	3.64297	2.14583	22.5896
186.84	35.7322	15.9741	10.4225	6.55926	3.50252	2.06046	21.6133
187.84	34.3538	15.327	10.0309	6.34185	3.4048	16.9764	20.7751
188.84	33.1218	14.8333	9.7135	6.14551	3.29926	1.92749	19.9687
189.84	32.0458	14.3665	9.41713	5.95866	3.21801	1.86897	19.3219
190.84	31.0776	13.9473	9.13883	5.78578	3.1212	1.81192	18.712
191.84	30.2636	13.5944	8.8916	5.64214	3.05772	1.76768	18.2068
192.84	29.5445	13.2905	8.68079	5.51637	3.00063	1.72976	17.7051
193.84	28.8345	12.9748	8.50233	5.39204	2.94332	1.69522	17.2684
194.84	28.1995	12.6953	8.34048	5.29254	2.88553	1.65595	16.8452
195.84	27.6373	12.4584	8.18414	5.2022	2.85136	1.64445	16.4824
196.84	27.1337	12.2637	8.05642	5.13608	2.82214	1.62446	16.1283
197.84	26.6837	12.0611	7.93475	5.06635	2.77075	1.62152	15.8305
198.84	26.25	11.8612	7.7965	4.9976	2.72231	1.5934	15.5728
199.84	25.806	11.6701	7.69432	4.94558	2.69581	1.57756	15.3137
200.84	25.4708	11.5109	7.59553	4.87587	2.65023	1.56082	15.0549
201.84	25.107	11.3462	7.50192	4.82056	2.6058	1.54248	14.817
202.84	24.7416	11.1906	7.39627	4.75696	2.56717	1.51892	14.5835
203.84	24.4219	11.051	7.31482	4.71289	2.52692	1.49725	14.3774
204.84	24.1232	10.9216	7.2431	4.65643	2.48792	1.47943	14.1619
205.84	23.848	10.8055	7.15772	4.59656	2.45758	1.46838	13.9687
206.84	23.5653	10.698	7.05746	4.54454	2.4416	1.46152	13.8
207.84	23.3196	10.6087	6.97875	4.51554	2.41976	1.45704	13.6049
208.84	23.0854	10.5204	6.92684	4.50101	2.40533	1.44587	13.4449
209.84	22.8489	10.4161	6.85677	4.47233	2.40258	1.43739	13.2687
210.84	22.5804	10.317	6.77736	4.42892	2.39158	1.41729	13.1193
211.84	22.3682	10.2251	6.7339	4.41501	2.38537	1.42396	12.9653
212.84	22.1609	10.1323	6.68677	4.4043	2.36646	1.40674	12.8052
213.84	21.9231	10.0537	6.61705	4.35032	2.33853	1.40004	12.6648
214.84	21.6943	9.95929	6.55057	4.30969	2.32498	1.37823	12.5305
215.84	21.5101	9.88611	6.5199	4.27063	2.30554	1.37543	12.3981
216.84	21.3487	9.8122	6.47611	4.23425	2.28433	1.36432	12.2513
217.84	21.1554	9.71539	6.41165	4.18659	2.24918	1.3338	12.1181
218.84	20.9459	9.63904	6.35071	4.14117	2.2348	1.32776	12.0001
219.84	20.7764	9.57706	6.30855	4.13462	2.22766	1.3202	11.8823
220.84	20.5926	9.49632	6.26537	4.10654	2.21939	1.31019	11.7638
221.84	20.4246	9.41537	6.2068	4.09402	2.20884	1.29961	11.643
222.84	20.2584	9.34991	6.15176	4.08124	2.1976	1.29504	11.5527
223.84	20.1162	9.25986	6.12886	4.07603	2.19671	1.29909	11.4451
224.84	19.9639	9.1778	6.08585	4.04791	2.1882	1.27918	11.3385
225.84	19.7791	9.10938	6.04993	4.01849	2.17395	1.2785	11.2411
226.84	19.626	9.05789	6.01597	3.9866	2.16047	1.27135	11.1545
227.84	19.4634	8.98185	5.97286	3.9531	2.15533	1.26649	11.0409
228.84	19.3447	8.93485	5.94368	3.91734	2.148	1.25026	10.9477
229.84	19.1872	8.87522	5.88964	3.87723	2.12094	1.22969	10.8196
230.84	19.0447	8.8236	5.84841	3.84722	2.102	1.21372	10.7217
231.84	18.9058	8.77838	5.79773	3.82971	2.11066	1.21252	10.6187
232.84	18.7762	8.73579	5.75956	3.81477	2.09825	1.21566	10.5192
233.84	18.6216	8.65689	5.70762	3.78829	2.07056	1.20134	10.4298
234.84	18.5104	8.59863	5.66016	3.76941	2.06372	1.2157	10.3377
235.84	18.3907	8.55449	5.64861	3.75896	2.08311	1.21647	10.2454
236.84	18.2704	8.51665	5.62444	3.74218	2.08037	1.21183	10.133
237.84	18.149	8.46747	5.59766	3.72614	2.06366	1.21362	10.0574
238.84	18.0292	8.4361	5.55664	3.72882	2.05945	1.20905	9.98018
239.84	17.8923	8.39974	5.52751	3.7073	2.04468	1.1964	9.90719
240.84	17.7816	8.36753	5.51186	3.69816	2.05065	1.20643	9.83802
241.84	17.6522	8.33471	5.48715	3.69298	2.03956	1.2045	9.76224
242.84	17.5286	8.29805	5.4679	3.6775	2.03029	1.22048	9.67373
243.84	17.4211	8.25812	5.44858	3.67511	2.02213	1.22095	9.57619
244.84	17.285	8.19938	5.42852	3.6511	2.00356	1.21296	9.48482
245.84	17.1807	8.16738	5.40938	3.64675	1.99137	1.20269	9.40889
246.84	17.0813	8.10093	5.37673	3.62565	1.98687	1.18898	9.34913
247.84	16.9617	8.04135	5.32084	3.60671	1.97327	1.18462	9.2818
248.84	16.8644	7.98385	5.30043	3.60043	1.96696	1.16887	9.21409
249.84	16.7785	7.93993	5.26888	3.59752	1.95796	1.17216	9.14448
250.84	16.6783	7.89382	5.23826	3.58773	1.93812	1.16942	9.0812
251.84	16.5917	7.84707	5.20271	3.57327	1.92661	1.16014	9.00705
252.84	16.5074	7.82014	5.18174	3.56721	1.93138	1.17355	8.92078
253.84	16.4231	7.7807	5.16934	3.53943	1.92416	1.17517	8.85252
254.84	16.3339	7.75057	5.15938	3.53707	1.92899	1.19109	8.77215
255.84	16.2184	7.71924	5.14316	3.53857	1.92862	1.19214	8.68585
256.84	16.1335	7.66168	5.13059	3.51874	1.93698	1.18036	8.61314
257.84	16.0355	7.62057	5.09926	3.48715	1.91032	1.15947	8.54076
258.84	15.915	7.57087	5.06867	3.45851	1.89418	1.13717	8.49176
259.84	15.8244	7.53803	5.05783	3.48505	1.89175	1.15186	8.42603
260.84	15.7252	7.5166	5.03088	3.47766	1.88837	1.15082	8.35227
261.84	15.6156	7.47567	5.00319	3.46133	1.87705	1.15557	8.30955
262.84	15.5455	7.45828	4.99138	3.45913	1.8761	1.16942	8.25276
263.84	15.4945	7.44001	4.99906	3.48665	1.8759	1.2015	8.175
264.84	15.4087	7.41117	4.97444	3.47227	1.87182	1.20564	8.11907
265.84	15.3217	7.37714	4.95898	3.44019	1.87665	1.21765	8.06118
266.84	15.234	7.35132	4.9404	3.40759	1.8732	1.2135	7.99725
267.84	15.1553	7.31082	4.92158	3.39608	1.85941	1.19268	7.94349
268.84	15.0789	7.26556	4.89389	3.37195	1.85318	1.18274	7.86801
269.84	14.9914	7.22743	4.85758	3.3556	1.84777	1.17721	7.80234
270.84	14.916	7.18832	4.82905	3.34353	1.82737	1.15435	7.73664
271.84	14.8209	7.14501	4.80233	3.32836	1.79359	1.13334	7.67461
272.84	14.7379	7.11891	4.77164	3.32063	1.78258	1.12387	7.60144
273.84	14.6643	7.09036	4.75895	3.30837	1.76868	1.12053	7.55653
274.84	14.588	7.07377	4.75771	3.29966	1.75433	1.12483	7.5161
275.84	14.5344	7.04971	4.75996	3.30654	1.76224	1.12462	7.45199
276.84	14.4771	7.04114	4.75809	3.30377	1.78275	1.12921	7.39643
277.84	14.4149	7.01936	4.74946	3.28859	1.78859	1.12655	7.35437
278.84	14.3397	6.99033	4.7156	3.26859	1.77874	1.11122	7.30554
279.84	14.2687	6.96069	4.69159	3.25067	1.76978	1.11371	7.25555
280.84	14.1875	6.92088	4.67272	3.23692	1.76974	1.10859	7.2126
281.84	14.1057	6.89402	4.64141	3.21995	1.75485	1.09779	7.16013
282.84	14.0653	6.87322	4.63223	3.22606	1.75801	1.10068	7.11451
283.84	13.9903	6.83463	4.60335	3.20939	1.74291	1.1045	7.05939
284.84	13.917	6.78222	4.5801	3.20159	1.74031	1.10136	6.98891
285.84	13.8454	6.7422	4.55958	3.18757	1.74904	1.10122	6.91752
286.84	13.7683	6.72191	4.55053	3.17791	1.73161	1.10276	6.86418
287.84	13.6887	6.69782	4.54004	3.18897	1.73724	1.10236	6.80441
288.84	13.6161	6.67857	4.51943	3.17789	1.74047	1.0915	6.76412
289.84	13.5515	6.6652	4.51534	3.15275	1.72717	1.08503	6.71961
290.84	13.4865	6.6424	4.50971	3.14954	1.7121	1.08051	6.69532
291.84	13.4178	6.61067	4.48752	3.12922	1.68914	1.0613	6.65491
292.84	13.3563	6.57991	4.45917	3.11677	1.68349	1.04928	6.61012
293.84	13.2958	6.54827	4.44793	3.09484	1.68419	1.04343	6.55985
294.84	13.2252	6.50958	4.40936	3.07727	1.66882	1.01801	6.49907
295.84	13.1604	6.47603	4.38236	3.06953	1.65721	1.02474	6.45799
296.84	13.1177	6.44934	4.36868	3.07593	1.6561	1.02606	6.4231
297.84	13.0583	6.43275	4.35074	3.05055	1.65209	1.02383	6.37967
298.84	13.0042	6.40973	4.35559	3.06378	1.65112	1.03125	6.32874
299.84	12.9495	6.38547	4.3337	3.05088	1.63415	1.03657	6.29494
300.84	12.8983	6.36044	4.31947	3.04562	1.62907	1.03838	6.25558
301.84	12.8195	6.33097	4.28997	3.02091	1.6271	1.02137	6.21367
302.84	12.7566	6.30526	4.29124	3.01791	1.63154	1.02233	6.16038
303.84	12.7075	6.27364	4.27256	3.00936	1.63117	1.02513	6.12109
304.84	12.6601	6.25486	4.2611	3.00889	1.6354	1.03676	6.08483
305.84	12.6196	6.24454	4.26192	3.01969	1.63696	1.04701	6.05677
306.84	12.5793	6.23519	4.27202	3.01998	1.64283	1.05736	6.00438
307.84	12.5367	6.21171	4.26848	3.02408	1.63021	1.06276	5.96092
308.84	12.4816	6.19895	4.25289	3.01627	1.62945	1.0417	5.90801
309.84	12.4113	6.1695	4.21799	2.995	1.62796	1.03143	5.85214
310.84	12.36	6.15026	4.19143	2.9973	1.62117	1.0131	5.818
311.84	12.3166	6.14075	4.17105	2.98578	1.6265	1.00031	5.77531
312.84	12.2579	6.11159	4.14002	2.96473	1.61867	0.981287	5.72989
313.84	12.217	6.0838	4.13202	2.95465	1.61212	0.982484	5.69661
314.84	12.1608	6.04581	4.12462	2.94993	1.595	0.966382	5.65718
315.84	12.11	6.01267	4.11956	2.94645	1.58523	0.955884	5.62519
316.84	12.0504	6.00796	4.11882	2.91738	1.57624	0.94994	5.58035
317.84	11.9968	5.97336	4.11299	2.89854	1.55999	0.943128	5.54517
318.84	11.9499	5.95806	4.10354	2.90117	1.558	0.950598	5.50324
319.84	11.9064	5.95125	4.09919	2.89009	1.57222	0.949243	5.47463
320.84	11.8592	5.94316	4.09759	2.87181	1.57194	0.944129	5.46075
321.84	11.8255	5.92977	4.08043	2.87875	1.58082	0.962024	5.4194
322.84	11.77	5.92174	4.07409	2.87029	1.5706	0.941809	5.38353
323.84	11.7202	5.90349	4.0418	2.8684	1.57286	0.936316	5.34064
324.84	11.6881	5.8976	4.02766	2.86348	1.57717	0.937647	5.31246
325.84	11.6394	5.86615	4.00369	2.85846	1.57047	0.933899	5.27727
326.84	11.6023	5.84457	4.00444	2.86147	1.56599	0.944446	5.25387
327.84	11.5738	5.82983	3.99542	2.87482	1.57751	0.930115	5.23637
328.84	11.5388	5.79993	3.99564	2.88532	1.57016	0.936096	5.19872
329.84	11.4941	5.7941	4.00014	2.89109	1.57366	0.925184	5.16566
330.84	11.458	5.78075	3.98245	2.87969	1.57197	0.923621	5.13038
331.84	11.3975	5.76305	3.9793	2.87487	1.57817	0.912146	5.08544
332.84	11.3577	5.74981	3.96057	2.86284	1.57585	0.907386	5.03883
333.84	11.3008	5.72391	3.94933	2.8386	1.55685	0.902356	5.00415
334.84	11.2669	5.71926	3.9398	2.83737	1.5561	0.909656	4.96661
335.84	11.2306	5.69181	3.92961	2.81687	1.54977	0.919568	4.93343
336.84	11.1867	5.68132	3.9302	2.80919	1.54066	0.926733	4.91744
337.84	11.1517	5.67533	3.933	2.82108	1.54565	0.945447	4.89645
338.84	11.1203	5.66222	3.9302	2.8272	1.5431	0.951453	4.87726
339.84	11.0793	5.64928	3.9287	2.82799	1.54039	0.964392	4.85665
340.84	11.0495	5.63547	3.93178	2.82267	1.54272	0.956434	4.84319
341.84	11.0201	5.61619	3.91405	2.82883	1.53445	0.97389	4.825
342.84	10.9912	5.59673	3.90267	2.83245	1.53492	0.970434	4.80308
343.84	10.9673	5.59836	3.91982	2.82597	1.5393	0.978651	4.76762
344.84	10.9238	5.57493	3.90401	2.79923	1.52477	0.964307	4.73748
345.84	10.9002	5.56587	3.8856	2.79182	1.51464	0.957239	4.70256
346.84	10.865	5.55438	3.88229	2.80219	1.53665	0.96582	4.67295
347.84	10.8227	5.5526	3.91082	2.80187	1.53148	0.953589	4.63697
348.84	10.7811	5.54462	3.9035	2.81165	1.52625	0.947693	4.61317
349.84	10.7396	5.5436	3.90504	2.81057	1.54355	0.962329	4.57058
350.84	10.7076	5.53368	3.89214	2.81694	1.54203	0.97489	4.54472
351.84	10.6884	5.5233	3.90106	2.82927	1.54094	0.971473	4.50865
352.84	10.6409	5.51791	3.89421	2.83016	1.55732	0.978869	4.48991
353.84	10.6339	5.50535	3.86724	2.8267	1.55581	0.979322	4.45395
354.84	10.5918	5.47141	3.83333	2.79764	1.56225	0.974012	4.41848
355.84	10.5596	5.44943	3.82112	2.79836	1.56296	0.965686	4.39279
356.84	10.5193	5.44114	3.81014	2.77994	1.57299	0.942823	4.37253
357.84	10.4781	5.41139	3.78831	2.75679	1.55236	0.922816	4.3433
358.84	10.4108	5.37167	3.75239	2.7203	1.53062	0.886097	4.31313
359.84	10.3759	5.34109	3.72691	2.69631	1.5257	0.859608	4.28957
360.84	10.331	5.29492	3.70972	2.67194	1.50201	0.81482	4.26183
361.84	10.3081	5.25606	3.69413	2.64876	1.4868	0.799586	4.23152
362.84	10.2694	5.23414	3.68088	2.63008	1.46385	0.795129	4.19471
363.84	10.2575	5.22462	3.69044	2.63649	1.45998	0.802088	4.17515
364.84	10.2382	5.20227	3.69229	2.62976	1.45016	0.801026	4.13546
365.84	10.1831	5.17837	3.66646	2.60385	1.42557	0.796314	4.11863
366.84	10.1486	5.17035	3.68118	2.60687	1.44138	0.82373	4.10566
367.84	10.129	5.16389	3.69117	2.60273	1.43508	0.825769	4.08115
368.84	10.1111	5.16541	3.70038	2.60883	1.44489	0.842651	4.07882
369.84	10.0881	5.1772	3.69224	2.61213	1.4525	0.856042	4.04966
370.84	10.0778	5.17415	3.69239	2.6205	1.46193	0.864222	4.02698
371.84	10.0596	5.15375	3.68018	2.62061	1.48138	0.87616	3.98535
372.84	10.0414	5.16471	3.68148	2.63908	1.47528	0.885328	3.95288
373.84	10.0104	5.14158	3.67034	2.6312	1.47231	0.884046	3.93056
374.84	9.98749	5.12245	3.64863	2.62654	1.46083	0.88125	3.91542
375.84	9.94811	5.11107	3.63934	2.61834	1.46904	0.869605	3.88748
376.84	9.91125	5.09099	3.63006	2.61644	1.4713	0.874182	3.85974
377.84	9.88712	5.09077	3.63883	2.62721	1.48101	0.876489	3.84479
378.84	9.86277	5.07411	3.63212	2.62037	1.49047	0.882593	3.82198
379.84	9.83826	5.06726	3.62903	2.62714	1.48676	0.88025	3.79661
380.84	9.79501	5.05267	3.5936	2.60858	1.47934	0.871705	3.76671
381.84	9.76431	5.04296	3.58413	2.5924	1.48127	0.863868	3.74201
382.84	9.72263	5.03296	3.57242	2.58106	1.47086	0.851868	3.73027
383.84	9.69058	5.02612	3.56174	2.5708	1.47525	0.8573	3.71133
384.84	9.65336	5.04481	3.58127	2.57307	1.48406	0.857934	3.71493
385.84	9.63163	5.03798	3.58219	2.58302	1.49749	0.862146	3.7113
386.84	9.61691	5.05981	3.60696	2.59473	1.51974	0.873596	3.70177
387.84	9.60112	5.05355	3.61412	2.608	1.52692	0.8875	3.68347
388.84	9.58007	5.0521	3.61852	2.61045	1.52084	0.88667	3.66411
389.84	9.56695	5.05168	3.60113	2.60961	1.52379	0.892859	3.65793
390.84	9.55867	5.064	3.61434	2.60233	1.54418	0.906079	3.62496
391.84	9.54197	5.04305	3.59868	2.5975	1.53394	0.919727	3.61043
392.84	9.51302	5.02677	3.5909	2.5825	1.52453	0.917798	3.57804
393.84	9.50157	5.01304	3.58104	2.58109	1.51431	0.935559	3.5661
394.84	9.48589	5.00242	3.58879	2.5842	1.52902	0.931531	3.54891
395.84	9.45975	4.9837	3.58054	2.59247	1.52353	0.924073	3.53075
396.84	9.43225	4.9646	3.56219	2.60077	1.50403	0.916504	3.49641
397.84	9.41922	4.95374	3.56308	2.60852	1.49411	0.901734	3.48136
398.84	9.38928	4.93427	3.5445	2.59766	1.49109	0.893067	3.4571
399.84	9.34897	4.93091	3.54794	2.57635	1.47055	0.889587	3.42672
400.84	9.32181	4.93317	3.5419	2.55945	1.46353	0.89087	3.40164
401.84	9.29315	4.91461	3.52307	2.54761	1.45007	0.892762	3.37335
402.84	9.26617	4.90752	3.51977	2.53734	1.4636	0.895117	3.36373
403.84	9.24971	4.91709	3.51436	2.54343	1.48516	0.908032	3.35357
404.84	9.21951	4.90557	3.522	2.54821	1.48451	0.910804	3.33273
405.84	9.18613	4.87042	3.5101	2.55261	1.48538	0.88733	3.31036
406.84	9.15139	4.84429	3.48312	2.55077	1.49586	0.86582	3.29686
407.84	9.12783	4.83188	3.49086	2.55857	1.49951	0.864942	3.28345
408.84	9.10457	4.83657	3.477	2.54495	1.4943	0.869739	3.2538
409.84	9.08076	4.82686	3.46796	2.54146	1.49404	0.845728	3.22908
410.84	9.03384	4.79711	3.44375	2.52343	1.49434	0.830298	3.2026
411.84	9.01224	4.8042	3.43973	2.52661	1.49063	0.842408	3.1863
412.84	8.99039	4.80438	3.43118	2.51898	1.48392	0.838501	3.16618
413.84	8.96882	4.8025	3.44086	2.5171	1.47994	0.840724	3.1411
414.84	8.92323	4.78579	3.42299	2.50393	1.46659	0.827137	3.12765
415.84	8.90747	4.78925	3.43024	2.49756	1.45959	0.83899	3.11437
416.84	8.89072	4.79114	3.42923	2.508	1.47055	0.844421	3.09358
417.84	8.88025	4.77618	3.44055	2.51654	1.47321	0.855103	3.08373
418.84	8.86873	4.77065	3.44069	2.53378	1.49186	0.861866	3.07998
419.84	8.85486	4.76526	3.44293	2.54431	1.48914	0.855407
